# Supplementary material for: Identification of activated enhancers and linked transcription factors in breast, prostate, and kidney tumors by tracing enhancer networks using epigenetic traits
Source: Epigenetics Chromatin. 2016 Nov 9;9:50. doi: 10.1186/s13072-016-0102-4 (PMC5103450; doi:10.1186/s13072-016-0102-4)
Supplement: Supplementary file 2 — Additional file 2: Table S1. Next generation sequencing data used for analyses. [file 13072_2016_102_MOESM2_ESM.xlsx]

## Sheet: Table S1
Table S1. Next generation sequencing (NGS) data used for analyses
Tissue type	Cell line	Assay	Data availability	Performed for this study
BRCA	HCC1954	H3K27Ac ChIP-seq	GSE29118
BRCA	MCF7	H3K27Ac ChIP-seq	GSE38447
BRCA	MCF7	H3K27Ac ChIP-seq	ENCODE (ENCFF000VFQ)
BRCA	MCF7+E2	H3K27Ac ChIP-seq	GSE78913	Yes
BRCA	MCF7+EtOH	H3K27Ac ChIP-seq	GSE78913	Yes
BRCA	MDAMB231	H3K27Ac ChIP-seq	GSE78913	Yes
BRCA	MCF10A	H3K27Ac ChIP-seq	GSE78913	Yes
BRCA	HMEC	H3K27Ac ChIP-seq	ENCODE (ENCFF001SWW)
BRCA	Breast fibroblast primary cells	H3K27Ac ChIP-seq	REMC (RM071, GSM1127064)
BRCA	HMEC	NOMe-seq	GSE57498
BRCA	MCF7	NOMe-seq	GSE57498
BRCA	HMEC	FAIRE-seq	GSE46074
BRCA	MDAMB231	FAIRE-seq	GSE49651
BRCA	MCF10A	FAIRE-seq	GSE78913	Yes
BRCA	MCF7+E2	FAIRE-seq	ENCODE (ENCSR000DCQ)
BRCA	MCF7+hypoxlac	FAIRE-seq	ENCODE (ENCSR000DCS)
BRCA	MCF7 ctrl	FAIRE-seq	ENCODE (ENCSR000DCR)
BRCA	HMEC	DNaseI-seq	ENCODE (ENCSR228VNQ)
BRCA	MCF7+E2	DNaseI-seq	ENCODE (ENCSR000EPI)
BRCA	MCF7+Hypoxlac	DNaseI-seq	ENCODE (ENCSR000EKY)
BRCA	MCF7 ctrl for E2	DNaseI-seq	ENCODE (ENCSR000EPH)
BRCA	MCF7 ctrl for hypoxlac	DNaseI-seq	ENCODE (ENCSR000EKV)
BRCA	MCF7+random shRNA	DNaseI-seq	ENCODE (ENCSR000EKW)
BRCA	MCF7	DNaseI-seq	ENCODE (ENCSR000EPJ)
BRCA	T47D+E2	DNaseI-seq	ENCODE (ENCSR000ELS)
BRCA	T47D	DNaseI-seq	ENCODE (ENCSR000EQB, ENCSR000ELT)
PRAD	LNCaP	H3K27Ac ChIP-seq	GSE51621
PRAD	LNCaP+DHT	H3K27Ac ChIP-seq	GSE51621
PRAD	C42B	H3K27Ac ChIP-seq	GSE78913	Yes
PRAD	PC3	H3K27Ac ChIP-seq	GSE57498
PRAD	PrEC	H3K27Ac ChIP-seq	GSE57498
PRAD	RWPE1	H3K27Ac ChIP-seq	GSE78913	Yes
PRAD	VCaP	H3K27Ac ChIP-seq	GSE55062
PRAD	PrEC	NOMe-seq	GSE57498
PRAD	PC3	NOMe-seq	GSE57498
PRAD	LNCaP	DNaseI-seq	ENCODE (ENCSR000EPF, ENCSR000EKT)
PRAD	LNCaP+Adrogen	DNaseI-seq	ENCODE (ENCSR000EKU)
PRAD	RWPE1	DNaseI-seq	ENCODE (ENCSR000ELP)
PRAD	PrEC	DNaseI-seq	ENCODE (ENCSR000EPU)
KIRC	primary human clear cell renal normal cells 750N	H3K27Ac ChIP-seq	GSE75597
KIRC	primary human clear cell renal cell carcinomas 750T	H3K27Ac ChIP-seq	GSE75597
KIRC	primary human clear cell renal normal cells 753N	H3K27Ac ChIP-seq	GSE75597
KIRC	primary human clear cell renal cell carcinomas 753T	H3K27Ac ChIP-seq	GSE75597
KIRC	HEK293	H3K27Ac ChIP-seq	ENCODE (ENCSR000FCH)
KIRC	HEK293	DNaseI-seq	ENCODE (ENCSR000EJR)
BRCA	MCF7	GATA3 ChIP-seq	ENCODE (ENCFF000VFQ)
BRCA	T47D	FOXA1 ChIP-seq	ENCODE (ENCSR000BKY)
BRCA	T47D	ESR1 ChIP-seq	ENCODE (ENCSR000BKN)
PRAD	C42B	HOXC6 siRNA RNA-seq	GSE78913	Yes
PRAD	C42B	DLX1 siRNA RNA-seq	GSE78913	Yes
KIRC	K562 immortalized cell line stably expressing eGFP-ZNF395	eGFP-ZNF395 ChIP-seq	ENCODE (ENCSR462QZZ)
