# Supplementary material for: Identification of activated enhancers and linked transcription factors in breast, prostate, and kidney tumors by tracing enhancer networks using epigenetic traits
Source: Epigenetics Chromatin. 2016 Nov 9;9:50. doi: 10.1186/s13072-016-0102-4 (PMC5103450; doi:10.1186/s13072-016-0102-4)
Supplement: Supplementary file 3 — Additional file 3: Table S2. TENET parameter settings used for BRCA, PRAD, and KIRC. [file 13072_2016_102_MOESM3_ESM.xlsx]

## Sheet: Table S2
Table S2. TENET parameter settings used for BRCA, PRAD, and KIRC
	brca	prad	kirc
steps
step0	T	T	T
step1	T	T	T
step2	T	T	T
step3	T	T	T
step4	T	T	T
step5	T	T	T
diffmeth parameter
methcutoff	0.8	0.8	0.8
hypocutoff	0.7	0.7	0.7
unmethcutoff	0.2	0.2	0.2
hypercutoff	0.3	0.3	0.3
minTumor	5	5	5
purity parameter
leuk	T	T	T
fibro	F	F	F
sm	F	F	F
othercells	F	F	F
purityinfo	F	T	F
TSS distance for enhancer
udist	1500	1500	1500
ddist	1500	1500	1500
enhancer dataset
elmerENH	T	T	T
encodeNDR	T	T	T
external dataset
extENH	T	T	T
extNDR	T	T	T
onlyextFeature	F	F	F
SMdataset	F	T	F
CNVdataset	F	T	F
method to find links
usecaseonly	F	F	F
hypometh:G links
findhypo	T	T	T
hypo.stringency	0.4	0.4	0.4
findhypoGpos	T	T	T
findhypoGneg	T	T	T
hypermeth:G links
findhyper	T	T	T
hyper.stringency	0.6	0.6	0.6
findhyperGpos	T	T	T
findhyperGneg	T	T	T
pvalue cutoffs
Zcutoff	0.05	0.05	0.05
permutation.cutoff	0.05	0.05	0.05
adj.pval.cutoff	0.05	0.05	0.05
step5 all at once functions
table and histogram
hypoGposHistogram	T	T	T
hypoGnegHistogram	T	T	T
hyperGposHistogram	T	T	T
hyperGnegHistogram	T	T	T
histcol	c("blue")	c("red")	c("green")
simple scatterplot
hypoGposScatter	T	T	T
hypoGnegScatter	T	T	T
hyperGposScatter	T	T	T
hyperGnegScatter	T	T	T
genome browser track
hypoGposTracks	T	T	T
hypoGnegTracks	T	T	T
hyperGposTracks	T	T	T
hyperGnegTracks	T	T	T
enhancer probe:gene links state
hypoGposStates	T	T	T
hypoGnegStates	T	T	T
hyperGposStates	T	T	T
hyperGnegStates	T	T	T
complex scatterplot
hypoGposCScatter	F	T	F
hypoGnegCScatter	F	T	F
hyperGposCScatter	F	T	F
hyperGnegCScatter	F	T	F
step5 specific dataset functions
makeScatter4gene	T	T	T
makeScatter4probe	T	T	T
makeCircos4gene	T	T	T
makeCircos4probe	T	T	T
circos.col	c("blue")	c("red")	c("green")
