# Supplementary material for: Identification of activated enhancers and linked transcription factors in breast, prostate, and kidney tumors by tracing enhancer networks using epigenetic traits
Source: Epigenetics Chromatin. 2016 Nov 9;9:50. doi: 10.1186/s13072-016-0102-4 (PMC5103450; doi:10.1186/s13072-016-0102-4)
Supplement: Supplementary file 4 — Additional file 4: Table S3. Summary of TENET results for all enhancer:gene links. [file 13072_2016_102_MOESM4_ESM.xlsx]

## Sheet: Table S3
Table S3. Summary of TENET results for all enhancer probe:gene links
	brca	prad	kirc
# of hypo.G+ (Et:G+) pairs	127725	25428	117557
# of unique enhancer probes	4334	1120	2535
# of unique genes	6948	5017	6629
# of unique TFs	710	540	731
# of unique known oncogene	204	151	201
# of unique known TSGs	206	137	222
# of enhancers per gene (mean)	18	5	18
# of enhancers per gene (median)	5	2	7
# of hyper.G+ (En:G+) pairs	12763	61833	9727
# of unique enhancer probes	822	866	354
# of unique genes	3084	2526	2178
# of unique TFs	441	248	253
# of unique known oncogene	124	71	67
# of unique known TSGs	169	143	103
# of enhancers per gene (mean)	4	24	4
# of enhancers per gene (median)	2	5	2
# of hypo.G- (Et:G-) pairs	260709	29936	151421
# of unique enhancer probes	7555	1237	3698
# of unique genes	8814	5752	7005
# of unique TFs	917	576	639
# of unique known oncogene	270	167	177
# of unique known TSGs	369	279	274
# of enhancers per gene (mean)	30	5	22
# of enhancers per gene (median)	9	3	7
# of hyper G- (En:G-) pairs	10980	16433	9187
# of unique enhancer probes	961	611	480
# of unique genes	2895	1714	1911
# of unique TFs	287	205	186
# of unique known oncogene	88	55	74
# of unique known TSGs	71	42	50
# of enhancers per gene (mean)	4	10	5
# of enhancers per gene (median)	2	2	2
