# Supplementary material for: Identification of activated enhancers and linked transcription factors in breast, prostate, and kidney tumors by tracing enhancer networks using epigenetic traits
Source: Epigenetics Chromatin. 2016 Nov 9;9:50. doi: 10.1186/s13072-016-0102-4 (PMC5103450; doi:10.1186/s13072-016-0102-4)
Supplement: Supplementary file 5 — Additional file 5: Table S4. List of ET:G+ links found by TENET (a) BRCA, (b) PRAD, and (c) KIRC. [file 13072_2016_102_MOESM5_ESM.xlsx]

## Sheet: Table S4a
Table S4a. List of Et:G+ links found by TENET in BRCA
probe	geneSymbol|ID	Z.score	pval	wilcoxon.adj.pval	Transcription Factor	Oncogene	Tumor Suppressor	intrachrom	within1Mb
cg00002769	GPR160|26996	-2.11176	0.0062368	2.24567e-10	0	0	0	0	0
cg00002769	IQCK|124152	-1.65411	0.000603561	4.82533e-09	0	0	0	1	0
cg00003181	AURKB|9212	-2.08338	0.0201187	2.00044e-22	0	0	0	0	0
cg00003181	BIRC5|332	-1.75961	0.0260034	1.9797e-22	0	0	0	0	0
cg00003181	CCNA2|890	-1.75912	0.0192134	1.69152e-22	0	0	0	0	0
cg00003181	CCNB2|9133	-1.96439	0.0206217	1.28304e-22	0	0	0	0	0
cg00003181	CDC20|991	-2.10945	0.0189619	1.3867e-22	0	0	0	0	0
cg00003181	CDC45|8318	-2.17713	0.0165979	1.33305e-22	0	0	0	0	0
cg00003181	CDCA3|83461	-1.68731	0.0232371	1.28304e-22	0	0	0	0	0
cg00003181	CDCA5|113130	-1.75774	0.0255005	1.23338e-22	0	0	0	0	0
cg00003181	CDCA8|55143	-1.6669	0.0273614	1.44231e-22	0	0	0	0	0
cg00003181	CENPA|1058	-1.737	0.0297757	1.69152e-22	0	0	0	0	0
cg00003181	CENPN|55839	-1.96731	0.0209737	2.60211e-22	0	0	0	0	0
cg00003181	CEP55|55165	-1.84696	0.0243436	1.3867e-22	0	0	0	0	0
cg00003181	DLGAP5|9787	-1.94053	0.017453	2.22646e-22	0	0	0	0	0
cg00003181	EXO1|9156	-1.78072	0.0207726	1.75991e-22	0	0	0	0	0
cg00003181	FAM54A|113115	-1.85195	0.0222312	1.18597e-22	0	0	0	1	0
cg00003181	FAM64A|54478	-1.75251	0.0296248	8.51092e-22	0	0	0	0	0
cg00003181	FAM83D|81610	-1.81545	0.0227341	2.22646e-22	0	0	0	0	0
cg00003181	FANCA|2175	-1.65382	0.025601	2.00581e-21	0	1	0	0	0
cg00003181	FOXM1|2305	-1.8177	0.0208229	1.56109e-22	1	0	0	0	0
cg00003181	GTSE1|51512	-1.88708	0.0170003	1.82934e-22	0	0	0	0	0
cg00003181	HJURP|55355	-1.99297	0.0241424	1.3867e-22	0	0	0	0	0
cg00003181	KIF18B|146909	-1.98782	0.021527	3.69174e-22	0	0	0	0	0
cg00003181	KIF20A|10112	-1.94913	0.0161956	2.14026e-22	0	0	0	0	0
cg00003181	KIF2C|11004	-1.94937	0.0219294	1.28304e-22	0	0	0	0	0
cg00003181	KIF4A|24137	-1.92774	0.0204708	1.33305e-22	0	0	0	0	0
cg00003181	KIFC1|3833	-2.00805	0.0189619	1.09666e-22	0	0	0	1	0
cg00003181	MELK|9833	-1.88926	0.0195654	1.28304e-22	0	0	0	0	0
cg00003181	MYBL2|4605	-1.90657	0.0257016	1.69152e-22	1	0	0	0	0
cg00003181	NCAPG|64151	-1.79996	0.0200684	2.3152e-22	0	0	0	0	0
cg00003181	NCAPH|23397	-1.64628	0.0232371	3.04353e-22	0	0	0	0	0
cg00003181	NDC80|10403	-1.70487	0.0261543	1.3867e-22	0	0	0	0	0
cg00003181	ORC6L|23594	-2.20534	0.0252993	1.9797e-22	0	0	0	0	0
cg00003181	PLK1|5347	-1.99041	0.0215773	1.50013e-22	0	0	0	0	0
cg00003181	RAD51|5888	-1.6938	0.0186098	1.56109e-22	1	0	0	0	0
cg00003181	SHCBP1|79801	-2.07251	0.0113671	2.3152e-22	0	0	0	0	0
cg00003181	SKA1|220134	-1.72454	0.0326929	1.18597e-22	0	0	0	0	0
cg00003181	SKA3|221150	-1.77241	0.0202696	1.50013e-22	0	0	0	0	0
cg00003181	SLC7A5|8140	-1.67181	0.0304295	1.25916e-21	0	0	0	0	0
cg00003181	TPX2|22974	-1.98562	0.0166482	1.23338e-22	0	0	0	0	0
cg00003181	TROAP|10024	-1.70784	0.0244945	2.34346e-22	0	0	0	0	0
cg00003181	TTK|7272	-1.73326	0.0321899	4.02e-22	0	0	0	1	0
cg00003181	UBE2C|11065	-1.87679	0.0230359	1.28304e-22	0	0	0	0	0
cg00016406	ANLN|54443	-1.81229	0.0172015	2.64704e-13	0	0	0	0	0
cg00016406	ASPM|259266	-2.00041	0.00593502	2.54964e-13	0	0	0	0	0
cg00016406	AURKB|9212	-1.81967	0.0296248	9.91422e-13	0	0	0	0	0
cg00016406	BEND3|57673	-1.75465	0.00985816	1.4308e-12	0	0	0	0	0
cg00016406	BIRC5|332	-1.80412	0.0239413	3.76655e-13	0	0	0	0	0
cg00016406	BUB1B|701	-1.81686	0.0143849	3.35489e-13	0	1	1	0	0
cg00016406	BUB1|699	-1.87966	0.0197666	3.76655e-13	0	0	0	0	0
cg00016406	C15orf23|90417	-1.65371	0.00648828	2.26609e-12	0	0	0	0	0
cg00016406	C15orf42|90381	-1.95727	0.0167991	2.545e-12	0	0	0	0	0
cg00016406	C1orf106|55765	-2.02407	0.0128257	1.10806e-10	0	0	0	0	0
cg00016406	C1orf96|126731	-1.68864	0.00130772	1.87753e-09	0	0	0	0	0
cg00016406	C6orf115|58527	-1.70978	0.00321899	3.55535e-13	0	0	0	0	0
cg00016406	C9orf30|91283	-1.6639	0.00895282	6.33842e-12	0	0	0	0	0
cg00016406	CCNA2|890	-1.79034	0.0180062	6.7699e-13	0	0	0	0	0
cg00016406	CCNB2|9133	-1.70364	0.0349562	7.16103e-13	0	0	0	0	0
cg00016406	CDC25A|993	-1.73759	0.0211246	1.4308e-12	0	0	0	0	0
cg00016406	CDC45|8318	-1.91397	0.0278644	2.49293e-13	0	0	0	0	0
cg00016406	CDCA2|157313	-1.8541	0.0115683	2.34783e-13	0	0	0	0	0
cg00016406	CDCA5|113130	-1.75952	0.0253496	2.81063e-13	0	0	0	0	0
cg00016406	CENPA|1058	-1.72975	0.0305301	9.54407e-13	0	0	0	0	0
cg00016406	CENPE|1062	-1.66381	0.00839956	2.98394e-13	0	0	0	0	0
cg00016406	CENPF|1063	-1.81777	0.00518057	2.64704e-13	0	0	0	0	0
cg00016406	CENPL|91687	-1.85389	0.00221306	1.6472e-13	0	0	0	0	0
cg00016406	CENPO|79172	-1.68878	0.007796	2.98394e-13	0	0	0	0	0
cg00016406	CEP55|55165	-1.97709	0.0179056	2.08451e-13	0	0	0	0	0
cg00016406	CHEK1|1111	-1.9807	0.00734333	1.96476e-13	0	0	1	0	0
cg00016406	CHEK2|11200	-1.78144	0.0107132	1.6966e-12	0	1	1	0	0
cg00016406	DAPK1|1612	-1.65722	0.00628709	2.72925e-09	0	0	1	0	0
cg00016406	DBF4|10926	-1.71107	0.00648828	1.01092e-12	0	0	0	0	0
cg00016406	DCAF13|25879	-1.69059	0.00382255	2.49293e-13	0	0	0	0	0
cg00016406	DCAF4|26094	-1.77861	0.00231365	6.30515e-11	0	0	0	1	0
cg00016406	DEPDC1|55635	-1.705	0.0194648	8.03249e-13	0	0	0	0	0
cg00016406	DLGAP5|9787	-2.04823	0.0132783	3.76655e-13	0	0	0	1	0
cg00016406	DONSON|29980	-1.64538	0.00603561	1.7468e-13	0	0	0	0	0
cg00016406	DSCC1|79075	-1.82277	0.00850015	8.03249e-13	0	0	0	0	0
cg00016406	E2F8|79733	-1.7744	0.0110653	2.81063e-13	1	0	0	0	0
cg00016406	ECE2|9718	-1.78256	0.00794689	2.08451e-13	0	0	0	0	0
cg00016406	EXO1|9156	-1.85473	0.0171009	1.85303e-13	0	0	0	0	0
cg00016406	FAM54A|113115	-1.97332	0.0176039	1.7468e-13	0	0	0	0	0
cg00016406	FAM72A|729533	-1.9604	0.00382255	2.40003e-13	0	0	0	0	0
cg00016406	FAM72B|653820	-1.80656	0.0110653	1.96476e-13	0	0	0	0	0
cg00016406	FAM83D|81610	-2.05818	0.013228	2.08451e-13	0	0	0	0	0
cg00016406	GINS1|9837	-1.75851	0.0135298	2.49293e-13	0	0	0	0	0
cg00016406	GTSE1|51512	-1.66187	0.0292224	4.76195e-13	0	0	0	0	0
cg00016406	HDAC2|3066	-1.71705	0.00633739	1.27506e-12	1	0	0	0	0
cg00016406	HDGF|3068	-1.75476	0.0046776	1.7468e-13	1	0	0	0	0
cg00016406	HJURP|55355	-1.79587	0.0336988	5.692e-13	0	0	0	0	0
cg00016406	HMGA1|3159	-1.67715	0.0107132	4.23381e-13	1	1	0	0	0
cg00016406	HORMAD1|84072	-1.91044	0.00593621	1.55126e-11	0	0	0	0	0
cg00016406	KIF14|9928	-2.10868	0.00694095	2.64704e-13	0	0	0	0	0
cg00016406	KIF18B|146909	-1.80628	0.0281662	4.76741e-13	0	0	0	0	0
cg00016406	KIF20A|10112	-1.87773	0.0205211	3.76655e-13	0	0	0	0	0
cg00016406	KIFC1|3833	-1.72263	0.0337491	3.55535e-13	0	0	0	0	0
cg00016406	MCM10|55388	-2.03847	0.00975757	2.21187e-13	0	0	0	0	0
cg00016406	MELK|9833	-1.86388	0.0204708	2.21187e-13	0	0	0	0	0
cg00016406	MEX3A|92312	-1.8448	0.00900312	3.3904e-12	0	0	0	0	0
cg00016406	MTBP|27085	-1.80315	0.00412433	7.4794e-12	0	0	0	0	0
cg00016406	MTHFD1L|25902	-1.8696	0.0121718	9.86546e-12	0	0	0	0	0
cg00016406	MYBL2|4605	-2.00369	0.0214264	2.81063e-13	1	0	0	0	0
cg00016406	NCAPG|64151	-1.83482	0.0179559	3.1648e-13	0	0	0	0	0
cg00016406	NCAPH|23397	-1.68854	0.0211749	3.55535e-13	0	0	0	0	0
cg00016406	NEK2|4751	-1.71361	0.01695	2.08451e-13	0	0	0	0	0
cg00016406	NFE2L3|9603	-1.90637	0.00206217	3.99114e-13	1	0	0	0	0
cg00016406	NUF2|83540	-1.77528	0.0186601	2.08451e-13	0	0	0	0	0
cg00016406	ORC6L|23594	-2.26115	0.0233377	2.34783e-13	0	0	0	0	0
cg00016406	PDIA6|10130	-1.70074	0.00714214	2.545e-12	0	0	0	0	0
cg00016406	PDSS1|23590	-1.72547	0.00809778	2.01566e-12	0	0	0	0	0
cg00016406	PLK1|5347	-1.76142	0.0324917	2.81063e-13	0	0	0	0	0
cg00016406	PRAME|23532	-2.05279	0.00663917	2.77376e-10	0	0	0	0	0
cg00016406	RAD54B|25788	-1.65464	0.00628709	2.49293e-13	1	0	0	0	0
cg00016406	SFT2D2|375035	-1.67348	0.0116185	2.80158e-10	0	0	0	0	0
cg00016406	SH2D2A|9047	-1.68395	0.0102102	3.79675e-12	0	0	0	0	0
cg00016406	SKA1|220134	-1.97282	0.0208732	2.64704e-13	0	0	0	0	0
cg00016406	SKA3|221150	-1.93547	0.0130772	3.1648e-13	0	0	0	0	0
cg00016406	SRPK1|6732	-1.88118	0.00372196	3.55535e-13	0	0	0	0	0
cg00016406	TOP2A|7153	-1.71653	0.00890252	8.03249e-13	0	0	0	0	0
cg00016406	TPX2|22974	-2.01403	0.0154914	2.08451e-13	0	0	0	0	0
cg00016406	TTK|7272	-1.76534	0.0304295	1.27506e-12	0	0	0	0	0
cg00016406	TTLL4|9654	-1.66202	0.00980787	1.23272e-10	0	0	0	0	0
cg00016406	UCK2|7371	-1.82065	0.00603561	2.13605e-12	0	0	0	0	0
cg00016406	ZNF695|57116	-1.92153	0.0159441	5.692e-13	1	0	0	0	0
cg00030476	RSRC1|51319	-1.66878	0.000754451	2.91682e-05	0	0	0	0	0
cg00031277	C5orf46|389336	-1.84358	0.00367166	1.08797e-15	0	0	0	0	0
cg00033490	ABCC1|4363	-1.8673	0.000352077	0.000154794	0	0	0	0	0
cg00033490	ACOT11|26027	-1.86318	0.000754451	0.00042504	0	0	0	0	0
cg00033490	ACTB|60	-2.66776	0.00015089	0.000144408	0	0	0	1	0
cg00033490	ACTR2|10097	-2.43676	0.00015089	0.000119223	0	0	0	0	0
cg00033490	ACTR3|10096	-6.41747	5.02968e-05	0.000113213	0	0	0	0	0
cg00033490	ADCY7|113	-2.06129	0.00120712	0.000929838	0	0	0	0	0
cg00033490	ADRM1|11047	-2.40428	0.000201187	0.000206179	0	0	0	0	0
cg00033490	AEN|64782	-1.84113	0.000452671	0.000490987	0	0	0	0	0
cg00033490	AGRN|375790	-3.16643	5.02968e-05	0.000113213	0	0	0	0	0
cg00033490	AHSA1|10598	-1.78261	0.000704155	0.000135167	0	0	0	0	0
cg00033490	AMPD2|271	-1.74147	0.00201187	0.000341873	0	0	0	0	0
cg00033490	ANO7|50636	-2.9341	0.000100594	0.000135167	0	0	0	0	0
cg00033490	ARNTL2|56938	-3.84412	0.00015089	0.000113213	1	0	0	0	0
cg00033490	ARPC1B|10095	-3.59739	0.000201187	0.000166036	0	0	0	1	0
cg00033490	ATP13A3|79572	-1.89221	0.000502968	0.00376675	0	0	0	0	0
cg00033490	B3GNT4|79369	-1.83542	0.00291721	0.000197168	0	0	0	0	0
cg00033490	B4GALT2|8704	-3.6064	0.000100594	0.000135167	0	0	0	0	0
cg00033490	C12orf5|57103	-1.99284	0.000201187	0.000997328	0	0	0	0	0
cg00033490	C20orf20|55257	-2.87889	0.000251484	0.000113213	0	0	0	0	0
cg00033490	C4orf46|201725	-1.68983	0.000553264	0.000191745	0	0	0	0	0
cg00033490	C4orf48|401115	-2.52833	0.000100594	0.000341873	0	0	0	0	0
cg00033490	C5orf46|389336	-1.97066	0.00261543	0.000149453	0	0	0	0	0
cg00033490	C6orf150|115004	-2.1095	0.00105623	0.000119223	0	0	0	0	0
cg00033490	CALR|811	-2.17762	0.00105623	0.000113213	0	0	0	0	0
cg00033490	CCDC124|115098	-2.42124	0.000402374	0.000929838	0	0	0	0	0
cg00033490	CD276|80381	-1.6916	0.000553264	0.000126576	0	0	0	0	0
cg00033490	CDCA7|83879	-1.81447	0.0234886	0.000808102	0	0	0	0	0
cg00033490	CDCP1|64866	-2.38589	0.000955638	0.000119223	0	0	0	0	0
cg00033490	CDK18|5129	-2.00972	0.00231365	0.00140718	0	0	0	0	0
cg00033490	CDK2AP1|8099	-2.66024	0.00145861	0.000119223	0	0	1	0	0
cg00033490	CENPN|55839	-2.17987	0.0124736	0.000119223	0	0	0	0	0
cg00033490	CEP170|9859	-1.75986	0.000905342	0.00240151	0	0	0	0	0
cg00033490	CFL1|1072	-1.78459	0.000955638	0.000178513	0	0	0	0	0
cg00033490	CHPF|79586	-1.93866	0.000553264	0.000113213	0	0	0	0	0
cg00033490	CHRNA5|1138	-1.75953	0.00819837	0.000701803	0	0	0	0	0
cg00033490	CHST6|4166	-1.67404	0.00563324	0.000144408	0	0	0	0	0
cg00033490	CLCN5|1184	-1.92424	0.00507997	0.00042504	0	0	0	0	0
cg00033490	CLEC7A|64581	-3.47047	0.00015089	0.000113213	0	0	0	0	0
cg00033490	COTL1|23406	-2.60681	0.00140831	0.000135167	0	0	0	0	0
cg00033490	CYTSB|92521	-1.76624	0.00120712	0.000144408	0	1	0	0	0
cg00033490	DAGLB|221955	-6.12896	5.02968e-05	0.000166036	0	0	0	1	0
cg00033490	DCBLD1|285761	-2.02851	0.000502968	0.000113213	0	0	0	0	0
cg00033490	DDX39|10212	-1.66146	0.00578413	0.000113213	0	0	0	0	0
cg00033490	DIAPH3|81624	-1.70674	0.00673976	0.000126576	0	0	0	0	0
cg00033490	DLGAP4|22839	-2.61865	0.000251484	0.000113213	0	0	0	0	0
cg00033490	DNAJC5|80331	-2.60585	0.000100594	0.000135167	0	0	0	0	0
cg00033490	E2F3|1871	-2.08186	0.00196157	0.000119223	1	1	0	0	0
cg00033490	EHBP1L1|254102	-1.98352	0.00181068	0.00210375	0	0	0	0	0
cg00033490	EHD1|10938	-2.27945	0.000502968	0.000808102	0	0	0	0	0
cg00033490	EIF3C|8663	-2.07184	0.000754451	0.00032048	0	0	0	0	0
cg00033490	EIF5A|1984	-1.98224	0.000251484	0.000135167	0	0	0	0	0
cg00033490	ELOVL6|79071	-1.68205	0.000502968	0.0131701	0	0	0	0	0
cg00033490	ENAH|55740	-3.97899	5.02968e-05	0.000221428	0	0	0	0	0
cg00033490	EPHB4|2050	-2.96537	0.000100594	0.000166036	0	0	1	1	0
cg00033490	FADS1|3992	-2.07645	0.000855045	0.00514723	0	0	0	0	0
cg00033490	FAM105B|90268	-1.95387	0.00100594	0.000113213	0	0	0	0	0
cg00033490	FAM129B|64855	-1.70499	0.00120712	0.00029603	0	0	0	0	0
cg00033490	FAM176A|84141	-2.55871	0.000201187	0.000154794	0	0	0	0	0
cg00033490	FAM57A|79850	-2.68792	0.000502968	0.000135167	0	0	0	0	0
cg00033490	FANCB|2187	-2.59046	0.000905342	0.000135167	0	0	0	0	0
cg00033490	FBXL18|80028	-2.01402	0.000754451	0.000154794	0	0	0	1	0
cg00033490	FOXD1|2297	-2.47073	0.000754451	0.000119223	1	0	0	0	0
cg00033490	FRMD8|83786	-1.80731	0.000955638	0.000221428	0	0	0	0	0
cg00033490	FSCN1|6624	-2.89021	0.00105623	0.000113213	0	0	0	1	0
cg00033490	FURIN|5045	-1.8919	0.000603561	0.000256069	0	0	0	0	0
cg00033490	GALNS|2588	-2.23487	0.000653858	0.000113213	0	0	0	0	0
cg00033490	GALNTL4|374378	-1.99605	0.000603561	0.000275498	0	0	0	0	0
cg00033490	GANAB|23193	-1.72664	0.00206217	0.000135167	0	0	0	0	0
cg00033490	GATAD2A|54815	-2.07405	0.0016095	0.000119223	1	0	0	0	0
cg00033490	GDF11|10220	-1.67337	0.000402374	0.000191745	0	0	0	0	0
cg00033490	GJB2|2706	-2.20553	0.000452671	0.000113213	0	0	1	0	0
cg00033490	GJB6|10804	-1.75942	0.000553292	0.0154337	0	0	0	0	0
cg00033490	GLT25D1|79709	-2.72304	0.00140831	0.000126576	0	0	0	0	0
cg00033490	GMPPB|29925	-1.78942	0.000855045	0.000341873	0	0	0	0	0
cg00033490	GRIN3B|116444	-1.9618	0.000301781	0.000113213	0	0	0	0	0
cg00033490	GTF2F2|2963	-2.13667	0.000301781	0.000456886	1	0	0	0	0
cg00033490	HGS|9146	-1.79938	0.000603561	0.000166036	0	0	0	0	0
cg00033490	HOMER3|9454	-2.7687	0.000452671	0.000113213	0	0	0	0	0
cg00033490	HPSE|10855	-1.76831	0.00326929	0.000753297	0	0	0	0	0
cg00033490	IGF2BP3|10643	-1.85155	0.00100594	0.000126576	0	0	0	1	0
cg00033490	IGSF3|3321	-2.98383	0.00015089	0.000206179	0	0	0	0	0
cg00033490	IKBKE|9641	-5.92294	5.02968e-05	0.000144408	0	0	0	0	0
cg00033490	IL11|3589	-2.75756	5.02968e-05	0.000118542	0	0	0	0	0
cg00033490	IL8|3576	-1.74256	0.000553264	0.00160996	0	0	0	0	0
cg00033490	INHBA|3624	-2.30177	0.000502968	0.000113213	0	0	0	1	0
cg00033490	IRAK1|3654	-2.16375	0.000653858	0.000113213	0	0	0	0	0
cg00033490	KDELR3|11015	-1.96525	0.00110653	0.000166036	0	0	0	0	0
cg00033490	KIAA0090|23065	-2.12655	0.000452671	0.000456886	0	0	0	0	0
cg00033490	KIAA0415|9907	-2.48373	0.000251484	0.000191745	0	0	0	1	0
cg00033490	KIAA1199|57214	-1.89111	0.00176039	0.000113213	0	0	0	0	0
cg00033490	KIAA1644|85352	-2.70489	5.02968e-05	0.000113213	0	0	0	0	0
cg00033490	KIF26B|55083	-1.8851	0.000502968	0.000113213	0	0	0	0	0
cg00033490	LAMA5|3911	-3.45734	5.02968e-05	0.000135167	0	0	0	0	0
cg00033490	LIMK1|3984	-2.53473	0.000301781	0.000113213	0	0	0	1	0
cg00033490	LOC284441|284441	-2.40243	0.000502968	0.000166036	0	0	0	0	0
cg00033490	LOXL2|4017	-3.88242	5.02968e-05	0.000119223	0	0	0	0	0
cg00033490	LPCAT1|79888	-1.96436	0.000452671	0.000113213	0	0	0	0	0
cg00033490	LRP8|7804	-1.66865	0.0077457	0.000119223	0	0	0	0	0
cg00033490	LYPD1|116372	-2.63167	0.000201187	0.000114409	0	0	0	0	0
cg00033490	LYPLA2P1|653639	-1.65766	0.000452671	0.000221428	0	0	0	0	0
cg00033490	MC1R|4157	-1.75359	0.000855045	0.000135167	0	0	0	0	0
cg00033490	MFAP2|4237	-1.94932	0.000653858	0.000113213	0	0	0	0	0
cg00033490	MSLN|10232	-1.85793	0.00437582	0.00042504	0	0	0	0	0
cg00033490	MTHFD1L|25902	-2.96365	0.00171009	0.000113213	0	0	0	0	0
cg00033490	MTSS1L|92154	-1.65595	0.00186098	0.000456886	0	0	0	0	0
cg00033490	MXRA5|25878	-1.82892	0.000754451	0.000221428	0	0	0	0	0
cg00033490	MYO10|4651	-2.6448	0.00171009	0.000119223	0	0	0	0	0
cg00033490	MYO1D|4642	-2.55197	0.000100594	0.000113213	0	0	0	0	0
cg00033490	NCS1|23413	-2.00626	0.00120712	0.000206179	0	0	0	0	0
cg00033490	NEIL3|55247	-1.87258	0.00507997	0.000117018	0	0	0	0	0
cg00033490	NOP2|4839	-1.83228	0.000553264	0.000113213	0	0	0	0	0
cg00033490	NT5DC2|64943	-3.58843	0.000754451	0.000178513	0	0	0	0	0
cg00033490	NUP93|9688	-2.02774	0.00809778	0.000113213	0	0	0	0	0
cg00033490	NXPH4|11247	-2.02918	0.00145861	0.000166036	0	0	0	0	0
cg00033490	OSBPL3|26031	-2.78526	0.000352077	0.000113213	0	0	0	1	0
cg00033490	P4HA1|5033	-1.65535	0.0015592	0.000119223	0	0	0	0	0
cg00033490	P704P|641455	-1.88057	0.000653858	0.000456886	0	0	0	0	0
cg00033490	PAK1IP1|55003	-1.99877	0.00186098	0.00160996	0	0	0	0	0
cg00033490	PANK1|53354	-2.38667	0.000402374	0.00140718	0	0	0	0	0
cg00033490	PANX2|56666	-1.83346	0.000352077	0.000206179	0	0	1	0	0
cg00033490	PCBP4|57060	-2.49872	0.000502968	0.00029603	0	0	0	0	0
cg00033490	PDIA5|10954	-1.97924	0.000855045	0.000154794	0	0	0	0	0
cg00033490	PDXP|57026	-1.97333	0.000704155	0.000135167	0	0	0	0	0
cg00033490	PFN1|5216	-2.16954	0.000603561	0.000166036	0	0	1	0	0
cg00033490	PFN2|5217	-1.89812	0.00336988	0.000144408	0	0	0	0	0
cg00033490	PGM2L1|283209	-1.64907	0.000352077	0.00106925	0	0	0	0	0
cg00033490	PHLDA2|7262	-2.50257	0.000201187	0.000221428	0	0	0	0	0
cg00033490	PLAUR|5329	-2.51142	0.00110653	0.000126576	0	0	0	0	0
cg00033490	PLCB3|5331	-1.67084	0.000754451	0.000119223	0	0	1	0	0
cg00033490	PLEC|5339	-1.71513	0.000201187	0.000191745	0	0	0	0	0
cg00033490	PLOD1|5351	-2.68692	0.000301781	0.000113213	0	0	0	0	0
cg00033490	PLOD2|5352	-4.11554	5.02968e-05	0.00331824	0	0	0	0	0
cg00033490	PLOD3|8985	-2.38878	0.000201187	0.000119223	0	0	0	1	0
cg00033490	PNPLA1|285848	-2.54248	5.02993e-05	0.00037712	0	0	0	0	0
cg00033490	PNPLA6|10908	-1.76557	0.000955638	0.000609044	0	0	0	0	0
cg00033490	PPAN|56342	-2.62543	0.000201187	0.000256069	1	0	0	0	0
cg00033490	PPP1R14B|26472	-2.44424	0.000704155	0.000113213	0	0	0	0	0
cg00033490	PSMB6|5694	-1.73377	0.000452671	0.00140718	0	0	0	0	0
cg00033490	PSMG3|84262	-2.65958	0.000100594	0.000126576	0	0	0	1	0
cg00033490	PTK7|5754	-2.15151	0.00382255	0.000126576	0	0	0	0	0
cg00033490	PVR|5817	-1.89139	0.00477819	0.000238091	0	0	0	0	0
cg00033490	PXDN|7837	-2.62789	0.000201187	0.00029603	0	0	0	0	0
cg00033490	QSOX2|169714	-1.72124	0.00206217	0.000317958	0	0	0	0	0
cg00033490	RAB1A|5861	-1.84993	0.000754451	0.000256069	0	0	0	0	0
cg00033490	RAI1|10743	-1.71491	0.000855045	0.00029603	1	0	0	0	0
cg00033490	RBP1|5947	-1.85227	0.000603561	0.00150604	0	0	0	0	0
cg00033490	RCOR2|283248	-1.8201	0.0128257	0.000135167	1	0	0	0	0
cg00033490	RHBDF2|79651	-3.32031	0.000352077	0.000113213	0	0	0	0	0
cg00033490	ROS1|6098	-1.86083	0.000201197	0.000155237	0	1	0	0	0
cg00033490	RPS6KA4|8986	-1.68971	0.000754451	0.000317958	0	0	0	0	0
cg00033490	RRBP1|6238	-1.65719	0.00110653	0.000206179	0	0	0	0	0
cg00033490	RRP9|9136	-1.87818	0.00015089	0.00042504	0	0	0	0	0
cg00033490	SDC1|6382	-2.28024	0.000201187	0.000113213	0	0	0	0	0
cg00033490	SEC61A1|29927	-2.26697	0.000402374	0.000113213	0	0	0	0	0
cg00033490	SERPINH1|871	-2.33807	0.000804748	0.000113213	0	0	0	0	0
cg00033490	SF3B5|83443	-1.74666	0.000100594	0.00401266	0	0	0	0	0
cg00033490	SH3BP1|23616	-2.14538	0.00201187	0.000144408	0	0	0	0	0
cg00033490	SHCBP1|79801	-2.12298	0.00995876	0.000126576	0	0	0	0	0
cg00033490	SLC12A8|84561	-2.19537	0.00100594	0.000113213	0	0	0	0	0
cg00033490	SLC16A3|9123	-2.34774	0.000251484	0.000113213	0	0	0	0	0
cg00033490	SLC35C2|51006	-1.68095	0.000301781	0.000191745	0	0	0	0	0
cg00033490	SLC38A7|55238	-2.13017	0.000452671	0.000154794	0	0	0	0	0
cg00033490	SLC7A5|8140	-2.47196	0.00487878	0.000113213	0	0	0	0	0
cg00033490	SMC4|10051	-2.07704	0.000855045	0.000113213	0	0	0	0	0
cg00033490	SMC6|79677	-1.69535	0.00115683	0.000119223	0	0	0	0	0
cg00033490	SMOX|54498	-3.40663	0.000452671	0.000166036	0	0	0	0	0
cg00033490	SOX4|6659	-2.23309	0.000452671	0.000154794	1	0	0	0	0
cg00033490	SPATA12|353324	-1.89262	0.00115683	0.000679155	0	0	0	0	0
cg00033490	SPRED3|399473	-2.63554	5.02968e-05	1.4631e-05	0	0	0	0	0
cg00033490	SRC|6714	-3.78152	5.02968e-05	0.000113213	0	0	0	0	0
cg00033490	STX10|8677	-2.10687	0.000251484	0.000609044	0	0	0	0	0
cg00033490	SULF2|55959	-2.17632	0.00015089	0.000113213	0	0	0	0	0
cg00033490	TAX1BP3|30851	-1.98691	0.000653858	0.000395291	1	0	0	0	0
cg00033490	TCF3|6929	-2.20377	0.000402374	0.000119223	1	1	0	0	0
cg00033490	TEAD4|7004	-2.08745	0.00100594	0.000113213	1	0	0	0	0
cg00033490	TFRC|7037	-1.80941	0.000452671	0.000126576	0	1	0	0	0
cg00033490	THBS1|7057	-1.66926	0.000402374	0.0183075	0	0	1	0	0
cg00033490	TMEM132A|54972	-2.1367	0.00120712	0.000119223	0	0	0	0	0
cg00033490	TMEM158|25907	-2.05826	0.00165979	0.000154794	0	0	0	0	0
cg00033490	TMEM184B|25829	-4.10832	5.02968e-05	0.000135167	0	0	0	0	0
cg00033490	TMEM189|387521	-1.92825	0.00135801	0.000119223	0	0	0	0	0
cg00033490	TMEM45A|55076	-1.98749	0.000855045	0.000135167	0	0	0	0	0
cg00033490	TMEM51|55092	-2.67351	0.000100594	0.000206179	0	0	0	0	0
cg00033490	TMUB1|83590	-2.09111	0.000201187	0.000456886	0	0	0	1	0
cg00033490	TNFRSF12A|51330	-2.26426	0.000502968	0.000154794	0	0	0	0	0
cg00033490	TNKS1BP1|85456	-1.89822	0.00015089	0.00581417	0	0	0	0	0
cg00033490	TPD52L2|7165	-4.92348	0.000100594	0.000135167	0	0	0	0	0
cg00033490	TPI1|7167	-2.15067	0.000251484	0.000113213	0	0	0	0	0
cg00033490	TREX2|11219	-2.27297	0.00100594	0.000762609	0	0	0	0	0
cg00033490	TRIM59|286827	-2.87042	0.000402374	0.000113213	0	0	0	0	0
cg00033490	TRPM2|7226	-1.92788	0.000905342	0.000135167	0	0	0	0	0
cg00033490	TTL|150465	-2.56191	0.00015089	0.000135167	0	1	0	0	0
cg00033490	TTPAL|79183	-1.69186	0.00015089	0.00042504	0	0	0	0	0
cg00033490	TTYH3|80727	-3.54104	0.000100594	0.000113213	0	0	0	1	0
cg00033490	TUBA1B|10376	-2.47942	0.000502968	0.000119223	0	0	0	0	0
cg00033490	TUBA1C|84790	-3.213	0.000502968	0.000113213	0	0	0	0	0
cg00033490	TUBB3|10381	-2.62562	0.00100594	0.000113213	0	0	0	0	0
cg00033490	TWF2|11344	-2.52717	0.000301781	0.00114567	0	0	0	0	0
cg00033490	ULBP2|80328	-2.42135	0.000905342	0.000113213	0	0	0	0	0
cg00033490	VGF|7425	-2.94631	0.000100594	8.2708e-07	0	0	0	1	0
cg00033490	YKT6|10652	-2.20637	0.000402374	0.000113213	0	0	0	1	0
cg00033490	ZBED4|9889	-1.65125	0.00120712	0.000166036	0	0	0	0	0
cg00033490	ZDHHC18|84243	-2.16256	0.00105623	0.00042504	0	0	0	0	0
cg00033490	ZNF598|90850	-1.67415	0.00286691	0.000135167	0	0	0	0	0
cg00033490	ZSWIM4|65249	-2.14257	0.000905342	0.000178513	1	0	0	0	0
cg00033806	GATA3|2625	-2.07174	0.0337994	6.13621e-10	1	1	0	0	0
cg00033806	GP2|2813	-1.88443	0.000352166	1.61692e-06	0	0	0	0	0
cg00035074	A2ML1|144568	-1.81145	0.00905342	1.50096e-05	0	0	0	0	0
cg00035074	DGCR5|26220	-1.80594	0.00271602	7.20046e-06	0	0	0	0	0
cg00035074	FOXD1|2297	-2.50901	0.000704155	6.11646e-07	1	0	0	0	0
cg00035074	HPSE|10855	-2.28845	0.00135801	3.40454e-06	0	0	0	0	0
cg00035074	KLC3|147700	-1.74574	0.00120712	3.14342e-05	0	0	0	0	0
cg00035074	LAMP3|27074	-1.67875	0.00326929	1.96907e-06	0	0	0	0	0
cg00035074	NUP93|9688	-1.6969	0.0201187	6.11646e-07	0	0	0	0	0
cg00035074	RNF19B|127544	-1.79703	0.000804748	7.46743e-07	0	0	0	0	0
cg00035074	SLC6A9|6536	-2.16679	0.00186098	1.07073e-06	0	0	0	0	0
cg00035074	TUBBP5|643224	-1.6581	0.00165979	8.56772e-05	0	0	0	0	0
cg00047815	CMBL|134147	-1.68219	0.0395332	3.46312e-09	0	0	0	0	0
cg00053086	AURKA|6790	-1.6793	0.0234383	1.66706e-19	0	1	0	0	0
cg00053086	AURKB|9212	-1.87871	0.0276129	2.58668e-19	0	0	0	0	0
cg00053086	BIRC5|332	-1.67929	0.0311337	2.77158e-19	0	0	0	0	0
cg00053086	BUB1|699	-1.64489	0.0336485	2.52749e-19	0	0	0	0	0
cg00053086	CCNB2|9133	-1.87113	0.0250478	1.82877e-19	0	0	0	0	0
cg00053086	CDC20|991	-2.00178	0.0234886	1.82877e-19	0	0	0	1	0
cg00053086	CDC45|8318	-1.6706	0.0441103	3.65554e-19	0	0	0	0	0
cg00053086	CDCA3|83461	-1.86473	0.015592	1.593e-19	0	0	0	0	0
cg00053086	CENPA|1058	-1.74209	0.0293733	1.66706e-19	0	0	0	0	0
cg00053086	CENPN|55839	-1.67811	0.0361634	6.66371e-19	0	0	0	0	0
cg00053086	DLGAP5|9787	-1.65221	0.035761	3.65554e-19	0	0	0	0	0
cg00053086	FAM54A|113115	-1.77309	0.0265064	1.26802e-19	0	0	0	0	0
cg00053086	FOXM1|2305	-1.64898	0.0302283	2.30435e-19	1	0	0	0	0
cg00053086	HJURP|55355	-2.11266	0.0204708	1.82877e-19	0	0	0	0	0
cg00053086	KIF20A|10112	-1.75825	0.026607	3.83237e-19	0	0	0	0	0
cg00053086	KIF4A|24137	-1.76887	0.0285686	1.82877e-19	0	0	0	0	0
cg00053086	KIFC1|3833	-1.945	0.0214767	1.52115e-19	0	0	0	0	0
cg00053086	LAD1|3898	-1.86477	0.0146364	5.04867e-15	0	0	0	1	0
cg00053086	MYBL2|4605	-1.89178	0.0264561	2.52749e-19	1	0	0	0	0
cg00053086	ORC6L|23594	-1.96388	0.0377226	2.77158e-19	0	0	0	0	0
cg00053086	PLK1|5347	-1.765	0.0321899	1.66706e-19	0	0	0	0	0
cg00053086	PTK7|5754	-1.88811	0.00653858	7.5476e-17	0	0	0	0	0
cg00053086	SKA1|220134	-1.74504	0.0315864	1.38953e-19	0	0	0	0	0
cg00053086	SLC12A8|84561	-1.68459	0.00387285	3.65554e-19	0	0	0	0	0
cg00053086	SPC25|57405	-1.78239	0.0135298	1.593e-19	0	0	0	0	0
cg00053086	TPX2|22974	-1.66349	0.033397	1.66706e-19	0	0	0	0	0
cg00053086	TROAP|10024	-1.66362	0.0267579	3.42126e-19	0	0	0	0	0
cg00053086	TTK|7272	-1.91358	0.0226335	2.41265e-19	0	0	0	0	0
cg00053086	UBE2C|11065	-1.8264	0.0249975	1.52115e-19	0	0	0	0	0
cg00053755	ADAMTSL2|9719	-2.13651	0.000704155	2.08108e-06	0	0	0	0	0
cg00053755	DEGS2|123099	-1.98467	0.00990846	2.23392e-06	0	0	0	0	0
cg00053755	FAM110B|90362	-2.36198	5.02968e-05	2.08108e-06	0	0	0	0	0
cg00053755	IGFBP2|3485	-2.15297	0.000301781	8.57993e-05	0	0	0	0	0
cg00053755	INPP5J|27124	-1.97788	0.00165979	7.62251e-05	0	0	0	0	0
cg00053755	KIAA1467|57613	-1.94309	0.000201187	9.4063e-06	0	0	0	0	0
cg00053755	LASS2|29956	-1.82952	0.000603561	1.70356e-06	1	0	0	0	0
cg00053755	LIG3|3980	-1.78993	0.000352077	2.08108e-06	0	0	0	0	0
cg00053755	OCRL|4952	-1.86279	0.000251484	3.11019e-05	0	0	0	0	0
cg00053755	PRR15|222171	-2.10866	0.0224826	1.94158e-06	0	0	0	0	0
cg00053755	SOX13|9580	-1.95996	0.000201187	6.25259e-06	1	0	0	0	0
cg00053755	STRBP|55342	-1.75898	0.00145861	2.23392e-06	0	0	0	0	0
cg00053755	TRERF1|55809	-2.25577	0.000452671	1.70356e-06	1	0	0	0	0
cg00053755	UPF0639|400224	-1.84555	0.00186098	8.7258e-06	0	0	0	0	0
cg00053755	WFS1|7466	-1.90526	0.00100594	0.000211414	0	0	0	0	0
cg00053755	WNT9A|7483	-1.82788	0.000352077	4.29852e-05	0	0	0	0	0
cg00053755	ZNF525|170958	-1.77902	0.000653858	5.05825e-05	0	0	0	0	0
cg00053755	ZNF765|91661	-1.73342	0.000855045	9.13764e-05	1	0	0	0	0
cg00069417	AGR2|10551	-2.83311	0.00110653	1.74967e-06	0	0	0	0	0
cg00069417	AGR3|155465	-2.69397	0.0127754	4.48587e-06	0	0	0	0	0
cg00069417	ARSG|22901	-1.92137	0.00176039	1.07967e-05	0	0	0	0	0
cg00069417	ASB13|79754	-2.01156	0.000100594	2.77674e-06	0	0	0	0	0
cg00069417	BECN1|8678	-2.11171	0.000553264	2.56435e-05	0	0	1	0	0
cg00069417	BLVRA|644	-1.72853	0.00231365	4.30289e-06	0	0	0	0	0
cg00069417	BMPR1B|658	-7.16465	5.02968e-05	1.70356e-06	0	0	0	0	0
cg00069417	C18orf32|497661	-2.0084	0.000955638	5.12935e-06	0	0	0	0	0
cg00069417	CMBL|134147	-3.7307	0.000704155	1.81664e-06	0	0	0	0	0
cg00069417	CPLX1|10815	-2.13955	0.000804748	4.8419e-06	0	0	0	0	0
cg00069417	CTAGE5|4253	-1.68356	0.000754451	0.000109199	0	0	0	0	0
cg00069417	ENPP5|59084	-1.68565	0.000754451	8.78206e-06	0	0	0	0	0
cg00069417	ESR1|2099	-2.60691	0.0107635	8.20297e-06	1	0	0	0	0
cg00069417	FAM174A|345757	-1.65025	0.00276632	9.4063e-06	0	0	0	0	0
cg00069417	FLJ45983|399717	-1.92737	0.00226335	2.58122e-06	0	0	0	0	0
cg00069417	FOXA1|3169	-3.34842	0.0383261	1.94158e-06	1	0	0	0	0
cg00069417	FSIP1|161835	-2.02904	0.00221306	4.30289e-06	0	0	0	0	0
cg00069417	GATA3|2625	-2.43251	0.0189619	2.58122e-06	1	1	0	0	0
cg00069417	GPR77|27202	-1.75109	0.00789659	7.15302e-06	0	0	0	0	0
cg00069417	ICA1|3382	-2.23901	0.00236395	1.81664e-06	0	0	0	0	0
cg00069417	KIF9|64147	-1.66282	0.000653858	3.53848e-05	0	0	0	0	0
cg00069417	MARCH10|162333	-1.90758	0.000301781	5.46511e-06	0	0	0	0	0
cg00069417	MLPH|79083	-2.44931	0.0166985	3.21255e-06	0	0	0	0	0
cg00069417	PRR15|222171	-3.63263	0.00196157	1.94158e-06	0	0	0	0	0
cg00069417	RUNDC1|146923	-2.66615	0.000603561	8.78206e-06	0	0	0	0	0
cg00069417	SLC44A4|80736	-2.22167	0.0172518	1.94158e-06	0	0	0	0	0
cg00069417	STARD10|10809	-2.37814	0.000402374	2.23392e-06	0	0	0	0	0
cg00069417	TBC1D9|23158	-1.85445	0.0092546	5.34462e-05	0	0	0	0	0
cg00069417	TMEM184A|202915	-1.73946	0.000955638	4.30289e-06	0	0	0	0	0
cg00069417	TMEM62|80021	-1.79471	0.000804748	0.000115185	0	0	0	0	0
cg00069417	WFS1|7466	-1.89144	0.00105623	3.96608e-05	0	0	0	0	0
cg00069417	XBP1|7494	-3.4472	0.000804748	3.9985e-06	1	0	0	0	0
cg00084184	GATA3|2625	-1.89183	0.0431546	3.21905e-27	1	1	0	0	0
cg00088079	ASPM|259266	-1.95335	0.00684036	1.02984e-12	0	0	0	0	0
cg00088079	CEP55|55165	-1.68347	0.033397	9.06047e-13	0	0	0	0	0
cg00088079	FAM72A|729533	-1.81099	0.00513027	9.68539e-13	0	0	0	0	0
cg00089695	AGR3|155465	-1.7849	0.0363143	1.04599e-22	0	0	0	0	0
cg00098286	GALM|130589	-1.84289	0.00231365	0.00024639	0	0	0	0	0
cg00098286	METTL8|79828	-1.78517	0.000352077	0.000276466	0	0	0	0	0
cg00098286	MKRN3|7681	-1.84545	0.0226335	6.20648e-06	0	0	0	0	0
cg00098286	RBP1|5947	-1.75219	0.000804748	0.000293886	0	0	0	0	0
cg00098286	TMEM14A|28978	-1.72379	0.0015089	6.75872e-06	0	0	0	0	0
cg00100538	ANP32E|81611	-1.6678	0.00960668	5.00334e-12	0	0	0	0	0
cg00100538	AURKB|9212	-1.83519	0.0292727	4.79658e-13	0	0	0	0	0
cg00100538	BIRC5|332	-1.68725	0.0303792	6.77414e-13	0	0	0	0	0
cg00100538	BUB1|699	-1.6803	0.0307816	4.7292e-13	0	0	0	0	0
cg00100538	C15orf42|90381	-1.64803	0.0292224	1.54436e-12	0	0	0	0	0
cg00100538	C1orf106|55765	-2.35956	0.00945579	1.04967e-11	0	0	0	0	0
cg00100538	C1orf59|113802	-1.75516	0.0157932	2.32366e-10	0	0	0	0	0
cg00100538	CBS|875	-1.93268	0.004577	2.46035e-11	0	0	0	0	0
cg00100538	CBX2|84733	-1.7608	0.0146867	6.68106e-12	0	0	0	0	0
cg00100538	CDC20|991	-1.89845	0.0265064	5.02286e-13	0	0	0	0	0
cg00100538	CDC45|8318	-1.66307	0.0445629	6.03292e-13	0	0	0	0	0
cg00100538	CDCA2|157313	-1.87384	0.0110653	4.19331e-13	0	0	0	0	0
cg00100538	CDCA7|83879	-1.97092	0.0191631	4.35128e-10	0	0	0	0	0
cg00100538	CDK2AP1|8099	-1.88728	0.00694095	5.30544e-12	0	0	1	0	0
cg00100538	CENPN|55839	-2.20668	0.01187	3.72118e-13	0	0	0	0	0
cg00100538	CEP55|55165	-1.65801	0.035761	4.19331e-13	0	0	0	0	0
cg00100538	CLCN5|1184	-1.72289	0.00875163	3.20137e-10	0	0	0	0	0
cg00100538	COL9A3|1299	-1.72454	0.00276632	1.46079e-10	0	0	0	0	0
cg00100538	CTSL2|1515	-2.4625	0.00140831	1.11226e-11	0	0	0	0	0
cg00100538	DIRAS1|148252	-1.98959	0.00145861	1.61477e-10	0	0	1	0	0
cg00100538	EPHB3|2049	-2.13419	0.00186098	2.67314e-08	0	0	0	0	0
cg00100538	FAM64A|54478	-1.96358	0.0215773	7.17893e-13	0	0	0	0	0
cg00100538	FSCN1|6624	-1.68433	0.00839956	3.91798e-10	0	0	0	0	0
cg00100538	HJURP|55355	-1.66136	0.0418972	4.19331e-13	0	0	0	0	0
cg00100538	HORMAD1|84072	-1.79311	0.0073448	2.49974e-10	0	0	0	0	0
cg00100538	HPDL|84842	-1.76645	0.0103611	2.09156e-10	0	0	0	0	0
cg00100538	HRASLS|57110	-1.69643	0.0159441	4.57555e-10	0	0	0	0	0
cg00100538	KIF18B|146909	-1.79476	0.0286691	5.51306e-13	0	0	0	0	0
cg00100538	LAD1|3898	-2.19119	0.00729303	5.62783e-12	0	0	0	0	0
cg00100538	LPO|4025	-1.80137	0.00201207	3.92864e-09	0	0	0	0	0
cg00100538	MUC5B|727897	-2.18505	0.00331959	3.73041e-10	0	0	0	0	0
cg00100538	MYO10|4651	-1.83049	0.00658887	1.24768e-11	0	0	0	0	0
cg00100538	NT5DC2|64943	-1.9795	0.0118197	8.08948e-11	0	0	0	0	0
cg00100538	NUP93|9688	-1.86614	0.0129766	2.47565e-12	0	0	0	0	0
cg00100538	PDIA6|10130	-1.73252	0.00663917	6.77414e-13	0	0	0	0	0
cg00100538	RNASEH1|246243	-2.078	0.00281662	2.07096e-12	0	0	0	0	0
cg00100538	SFT2D2|375035	-2.03745	0.00452671	1.22043e-12	0	0	0	0	0
cg00100538	SHCBP1|79801	-1.81149	0.020169	6.77414e-13	0	0	0	0	0
cg00100538	SLC16A10|117247	-1.81466	0.0107635	1.91269e-09	0	0	0	0	0
cg00100538	SLC7A5|8140	-2.05254	0.0129263	3.30439e-13	0	0	0	0	0
cg00100538	SMOX|54498	-1.75237	0.00945579	3.59776e-11	0	0	0	0	0
cg00100538	TMPRSS13|84000	-1.94827	0.00578413	1.40511e-09	0	0	0	0	0
cg00100538	TTK|7272	-1.66668	0.0356101	6.39083e-13	0	0	0	0	0
cg00100538	ULBP1|80329	-1.75593	0.00694095	4.29874e-12	0	0	0	0	0
cg00100538	ULBP2|80328	-2.05458	0.00201187	5.34003e-13	0	0	0	0	0
cg00105753	ACOT11|26027	-2.17618	0.000251484	8.51721e-05	0	0	0	0	0
cg00105753	B4GALNT3|283358	-1.9574	0.00261543	5.13133e-05	0	0	0	0	0
cg00105753	CAMK1D|57118	-1.65206	0.000905342	0.000199708	0	0	0	0	0
cg00105753	CAPG|822	-1.82241	0.0015089	0.000120434	0	0	1	0	0
cg00105753	CCDC138|165055	-1.68169	0.00447641	0.000187081	0	0	0	0	0
cg00105753	CCDC21|64793	-2.22051	0.000352077	4.19979e-05	0	0	0	0	0
cg00105753	CHST6|4166	-1.78104	0.00412433	4.19979e-05	0	0	0	0	0
cg00105753	CLSPN|63967	-1.72586	0.00759481	4.87589e-05	0	0	0	0	0
cg00105753	DNMT1|1786	-1.65677	0.000653858	4.472e-05	1	0	0	0	0
cg00105753	FAM198A|729085	-1.94771	0.000553264	9.16434e-05	0	0	0	0	0
cg00105753	FAM83F|113828	-2.06999	0.000352077	0.000505606	0	0	0	0	0
cg00105753	FAM83G|644815	-1.67729	0.00165979	0.000144408	0	0	0	1	0
cg00105753	FANCA|2175	-1.85669	0.0144855	4.7824e-05	0	1	0	0	0
cg00105753	FLVCR2|55640	-1.76845	0.00176039	7.35726e-05	0	0	0	0	0
cg00105753	GPR37|2861	-2.1851	0.000855045	0.00027788	0	0	0	0	0
cg00105753	GSG2|83903	-1.84061	0.0124233	5.9196e-05	0	0	0	1	0
cg00105753	IGF2BP1|10642	-1.80741	0.000502968	1.07161e-06	0	0	0	1	0
cg00105753	KIF20A|10112	-1.71344	0.0292224	4.19979e-05	0	0	0	0	0
cg00105753	LOC730101|730101	-1.69942	0.00130772	0.000144408	0	0	0	0	0
cg00105753	MDC1|9656	-2.01362	0.000301781	9.16434e-05	0	0	0	0	0
cg00105753	MST4|51765	-1.97687	0.00447641	0.000213269	0	0	0	0	0
cg00105753	PLAC2|257000	-1.68187	0.00145861	8.51721e-05	0	0	0	0	0
cg00105753	POLH|5429	-2.40186	0.00015089	5.9196e-05	0	0	0	0	0
cg00105753	RAB11FIP4|84440	-3.89439	5.02968e-05	6.36409e-05	0	0	0	1	1
cg00105753	RAD51L3|5892	-1.64691	0.000100594	0.00027788	0	0	0	1	0
cg00105753	RASGRP1|10125	-2.45334	5.02968e-05	3.96608e-05	0	0	0	0	0
cg00105753	RBBP4|5928	-1.82804	0.000754451	0.000853779	1	0	0	0	0
cg00105753	SIPA1L2|57568	-1.84655	0.000201187	0.000144408	0	0	0	0	0
cg00105753	SLC16A13|201232	-1.87285	0.000704155	0.000175231	0	0	0	1	0
cg00105753	SOAT1|6646	-1.98226	0.000704155	7.35726e-05	0	0	0	0	0
cg00105753	TDRD5|163589	-2.8906	0.000251484	6.36409e-05	0	0	0	0	0
cg00105753	TUBB3|10381	-1.97106	0.00281662	3.96608e-05	0	0	0	0	0
cg00105852	A2ML1|144568	-1.96195	0.00633739	6.75872e-06	0	0	0	1	0
cg00105852	ACOT7|11332	-1.6799	0.0015592	9.25857e-07	0	0	0	0	0
cg00105852	ANP32E|81611	-2.01534	0.00367166	1.21536e-05	0	0	0	0	0
cg00105852	APBA2|321	-2.74565	0.00186098	3.90687e-06	0	0	0	0	0
cg00105852	ARHGAP22|58504	-1.8294	0.00266573	3.17774e-06	0	0	0	0	0
cg00105852	ATAD3A|55210	-2.06924	0.000603561	1.07073e-06	0	0	0	0	0
cg00105852	AURKB|9212	-2.69585	0.00875163	6.74926e-07	0	0	0	0	0
cg00105852	C15orf42|90381	-1.64841	0.0291218	1.15152e-06	0	0	0	0	0
cg00105852	C17orf53|78995	-1.65083	0.00497938	8.78165e-06	0	0	0	0	0
cg00105852	C18orf10|25941	-1.71104	0.00357107	2.00956e-05	0	0	0	0	0
cg00105852	C1orf135|79000	-2.19736	0.00387285	6.11646e-07	0	0	0	0	0
cg00105852	C1orf38|9473	-1.78269	0.0030681	3.08683e-05	0	0	0	0	0
cg00105852	C21orf45|54069	-1.91989	0.00145861	6.96855e-07	0	0	0	0	0
cg00105852	C21orf70|85395	-1.91132	0.00140831	7.7032e-06	0	0	0	0	0
cg00105852	C2CD4D|100191040	-1.73066	0.00296751	1.07073e-06	0	0	0	0	0
cg00105852	C2orf70|339778	-2.50495	0.000804991	1.41096e-06	0	0	0	0	0
cg00105852	C5orf46|389336	-1.73564	0.00477819	4.08171e-06	0	0	0	0	0
cg00105852	C9orf30|91283	-1.88939	0.00422493	7.46743e-07	0	0	0	0	0
cg00105852	CA9|768	-2.7179	0.00110653	7.06778e-11	0	0	0	0	0
cg00105852	CAPG|822	-2.28425	0.000603561	3.40454e-06	0	0	1	0	0
cg00105852	CARD9|64170	-1.67649	0.00100594	0.000286399	0	0	0	0	0
cg00105852	CCDC67|159989	-2.93686	0.00015089	1.04143e-06	0	0	0	0	0
cg00105852	CCNB1|891	-1.7978	0.00754451	6.96855e-07	0	0	0	0	0
cg00105852	CCNB2|9133	-2.24716	0.0127251	6.52766e-07	0	0	0	0	0
cg00105852	CCNE1|898	-2.31601	0.00472789	6.52766e-07	0	1	0	0	0
cg00105852	CDC20|991	-1.89557	0.026607	6.96855e-07	0	0	0	0	0
cg00105852	CDC45|8318	-1.97772	0.0245951	6.96855e-07	0	0	0	0	0
cg00105852	CDCA3|83461	-1.79131	0.0187607	6.52766e-07	0	0	0	1	0
cg00105852	CDCA8|55143	-1.99532	0.0141334	6.52766e-07	0	0	0	0	0
cg00105852	CDK1|983	-2.05501	0.00809778	6.52766e-07	0	0	0	0	0
cg00105852	CDKN2A|1029	-1.70053	0.00276632	1.15152e-06	0	1	1	0	0
cg00105852	CDT1|81620	-1.88573	0.00824867	8.6124e-07	0	0	0	0	0
cg00105852	CENPA|1058	-1.94946	0.0205211	6.52766e-07	0	0	0	0	0
cg00105852	CGREF1|10669	-1.72373	0.00105623	3.90687e-06	0	0	0	0	0
cg00105852	CHAC1|79094	-1.67367	0.00502968	8.78165e-06	0	0	0	0	0
cg00105852	CHAC2|494143	-1.65585	0.00362137	5.00242e-06	0	0	0	0	0
cg00105852	COTL1|23406	-2.00805	0.00377226	1.23903e-06	0	0	0	0	0
cg00105852	CSTB|1476	-1.69483	0.00286691	1.15152e-06	0	0	0	0	0
cg00105852	CTPS|1503	-1.85073	0.00985816	6.52766e-07	0	0	0	0	0
cg00105852	CTSL2|1515	-1.74601	0.00719244	7.22295e-06	0	0	0	0	0
cg00105852	CWH43|80157	-2.64766	0.000150905	1.57103e-05	0	0	0	0	0
cg00105852	CXorf49B|100132994	-1.86216	5.04465e-05	7.52534e-07	0	0	0	0	0
cg00105852	DAPK1|1612	-2.36659	0.0016095	5.94357e-06	0	0	1	0	0
cg00105852	DEPDC1B|55789	-1.68924	0.0164973	8.6124e-07	0	0	0	0	0
cg00105852	DEPDC1|55635	-1.69368	0.0199175	7.46743e-07	0	0	0	0	0
cg00105852	DHCR7|1717	-1.71223	0.00477819	2.58122e-06	0	0	0	0	0
cg00105852	DLL3|10683	-1.71105	0.00105628	8.05679e-06	0	0	0	0	0
cg00105852	DNAJB11|51726	-1.68206	0.00507997	6.11646e-07	0	0	0	0	0
cg00105852	DNAJC9|23234	-1.74709	0.00135801	6.11646e-07	0	0	0	0	0
cg00105852	E2F1|1869	-1.74486	0.0133789	6.11646e-07	1	0	1	0	0
cg00105852	EIF4A1|1973	-1.67527	0.00186098	6.0687e-05	0	0	0	0	0
cg00105852	ENO1|2023	-2.49658	0.00115683	4.48667e-06	1	0	0	0	0
cg00105852	EPCAM|4072	-2.11313	0.00387285	1.15152e-06	0	0	0	0	0
cg00105852	ESRP1|54845	-1.69251	0.00563324	8.01264e-07	0	0	1	0	0
cg00105852	EZH2|2146	-1.80285	0.00809778	6.96855e-07	1	1	0	0	0
cg00105852	FAM136A|84908	-2.04851	0.00211246	6.52766e-07	0	0	0	0	0
cg00105852	FAM163A|148753	-1.79948	0.000301781	1.45226e-05	0	0	0	0	0
cg00105852	FAM54A|113115	-1.75457	0.0271099	6.11646e-07	0	0	0	0	0
cg00105852	FAM64A|54478	-3.09244	0.00407404	6.52766e-07	0	0	0	0	0
cg00105852	FRMD8|83786	-2.00795	0.000502968	8.6124e-07	0	0	0	0	0
cg00105852	GABBR2|9568	-2.04147	0.00447641	2.59243e-05	0	0	0	0	0
cg00105852	GLRX3|10539	-1.75582	0.000955638	7.46743e-07	0	0	0	0	0
cg00105852	GPC2|221914	-2.0406	0.00221306	2.43007e-06	0	0	0	0	0
cg00105852	GPI|2821	-2.00795	0.00130772	5.27968e-06	0	0	0	0	0
cg00105852	GSG2|83903	-2.06651	0.00784629	8.6124e-07	0	0	0	0	0
cg00105852	GTSE1|51512	-1.65474	0.029826	6.96855e-07	0	0	0	0	0
cg00105852	H2AFX|3014	-1.67565	0.00251484	8.01264e-07	0	0	0	0	0
cg00105852	HIST3H2A|92815	-1.74285	0.0015089	1.43199e-06	0	0	0	0	0
cg00105852	HJURP|55355	-2.14982	0.018811	6.52766e-07	0	0	0	0	0
cg00105852	HMGB2|3148	-1.76472	0.000704155	7.46743e-07	1	0	0	0	0
cg00105852	HMGB3|3149	-1.75948	0.0107132	6.11646e-07	1	0	0	0	0
cg00105852	HN1|51155	-1.79002	0.00382255	6.52766e-07	0	0	0	0	0
cg00105852	HOMER3|9454	-1.67113	0.00241424	2.10277e-06	0	0	0	0	0
cg00105852	HORMAD1|84072	-2.15172	0.00377302	2.1167e-06	0	0	0	0	0
cg00105852	HRASLS|57110	-2.53971	0.00266573	6.52766e-07	0	0	0	0	0
cg00105852	IRAK1|3654	-2.12661	0.000804748	6.96855e-07	0	0	0	0	0
cg00105852	IVL|3713	-1.70303	0.000100619	1.99315e-06	0	0	0	0	0
cg00105852	KDM1A|23028	-2.15721	0.000251484	2.24781e-06	0	0	0	0	0
cg00105852	KIAA2013|90231	-1.70326	0.000653858	2.96628e-06	0	0	0	0	0
cg00105852	KIF18B|146909	-1.91142	0.023891	6.96855e-07	0	0	0	0	0
cg00105852	KIF20A|10112	-1.9286	0.0179056	6.96855e-07	0	0	0	0	0
cg00105852	KIF2C|11004	-2.1699	0.015089	6.52766e-07	0	0	0	0	0
cg00105852	KIF4A|24137	-1.74521	0.0301278	6.52766e-07	0	0	0	0	0
cg00105852	LYAR|55646	-2.17316	0.000301781	2.7695e-06	0	0	0	0	0
cg00105852	MAGOH|4116	-2.01638	0.00100594	6.96855e-07	0	0	0	0	0
cg00105852	ME2|4200	-1.80432	0.0016095	1.07073e-06	0	0	0	0	0
cg00105852	MKI67IP|84365	-1.66049	0.000955638	3.08683e-05	1	0	0	0	0
cg00105852	MND1|84057	-1.92435	0.0110653	7.73456e-07	0	0	0	0	0
cg00105852	MOGS|7841	-1.82105	0.00140831	7.46743e-07	0	0	0	0	0
cg00105852	MRPS5|64969	-1.70952	0.00211246	1.84995e-06	0	0	0	0	0
cg00105852	MRTO4|51154	-2.49807	0.000301781	1.84995e-06	0	0	0	0	0
cg00105852	MTHFD1L|25902	-2.24108	0.00497938	3.40454e-06	0	0	0	0	0
cg00105852	MYBL2|4605	-1.80101	0.0307313	8.01264e-07	1	0	0	0	0
cg00105852	MYH14|79784	-1.80776	0.00125742	6.81841e-05	0	0	0	0	0
cg00105852	NARF|26502	-1.71593	0.00186098	2.58122e-06	0	0	0	0	0
cg00105852	NCAPG|64151	-2.15062	0.00910371	6.96855e-07	0	0	0	0	0
cg00105852	NDC80|10403	-2.13677	0.0101599	6.52766e-07	0	0	0	0	0
cg00105852	NETO2|81831	-2.23596	0.00140831	3.08683e-05	0	0	0	0	0
cg00105852	NMI|9111	-1.73186	0.00286691	2.9047e-05	1	0	0	0	0
cg00105852	NPM3|10360	-1.98164	0.00145861	5.59469e-06	0	0	0	0	0
cg00105852	NUF2|83540	-1.73536	0.0203199	8.01264e-07	0	0	0	0	0
cg00105852	OIP5|11339	-1.99769	0.00950609	6.11646e-07	0	0	0	0	0
cg00105852	ORC1L|4998	-1.87297	0.015089	6.96855e-07	0	0	0	0	0
cg00105852	ORC6L|23594	-2.09497	0.0307816	6.96855e-07	0	0	0	0	0
cg00105852	PDCD2L|84306	-1.77103	0.00120712	6.96855e-07	0	0	0	0	0
cg00105852	PDCD5|9141	-2.06433	0.00105623	6.96855e-07	0	0	0	0	0
cg00105852	PDIA6|10130	-1.64687	0.00880193	8.01264e-07	0	0	0	0	0
cg00105852	PFN1|5216	-1.67983	0.00216276	1.74176e-06	0	0	1	0	0
cg00105852	PFN2|5217	-3.11177	0.000402374	7.46743e-07	0	0	0	0	0
cg00105852	PIF1|80119	-1.67482	0.0130269	8.6124e-07	0	0	0	0	0
cg00105852	PLAC2|257000	-1.86832	0.00115683	1.07073e-06	0	0	0	0	0
cg00105852	PLOD1|5351	-1.67516	0.00452671	1.53926e-06	0	0	0	0	0
cg00105852	POLR2I|5438	-1.66038	0.000301781	4.80837e-06	1	0	0	0	0
cg00105852	PSMG1|8624	-1.86502	0.00321899	2.24781e-06	0	0	0	0	0
cg00105852	PTTG1|9232	-2.46599	0.00286691	6.11646e-07	1	0	0	0	0
cg00105852	PVR|5817	-1.81772	0.00668947	1.43199e-06	0	0	0	0	0
cg00105852	RAD51|5888	-1.6761	0.0194648	6.52766e-07	1	0	0	0	0
cg00105852	RAD54L|8438	-2.04065	0.0109144	6.52766e-07	0	0	0	0	0
cg00105852	RBM38|55544	-1.97743	0.00261543	4.48667e-06	0	0	0	0	0
cg00105852	RCC1|1104	-2.05196	0.00507997	8.6124e-07	0	0	0	0	0
cg00105852	RCOR2|283248	-2.17572	0.00442611	6.96855e-07	1	0	0	0	0
cg00105852	RIPK2|8767	-1.72911	0.00296751	1.65524e-06	0	0	0	0	0
cg00105852	RNFT2|84900	-1.79485	0.00176039	6.11646e-07	0	0	0	1	0
cg00105852	RPL39L|116832	-2.44336	0.00120712	6.52766e-07	0	0	0	0	0
cg00105852	RRP12|23223	-2.19254	0.00015089	9.25857e-07	0	0	0	0	0
cg00105852	RRP1|8568	-1.7879	0.00171009	9.25857e-07	0	0	0	0	0
cg00105852	SBSN|374897	-1.88701	0.000704155	6.28089e-07	0	0	0	0	0
cg00105852	SFN|2810	-2.08088	0.000402374	2.00956e-05	0	0	1	0	0
cg00105852	SH2D2A|9047	-2.97715	0.00120712	6.11646e-07	0	0	0	0	0
cg00105852	SH3BP1|23616	-2.339	0.00140831	9.25857e-07	0	0	0	0	0
cg00105852	SHMT2|6472	-1.98761	0.00100594	1.15152e-06	0	0	0	1	0
cg00105852	SKA1|220134	-2.09709	0.0166985	6.11646e-07	0	0	0	0	0
cg00105852	SLC7A5|8140	-1.65215	0.0314355	6.96855e-07	0	0	0	0	0
cg00105852	SNHG12|85028	-1.91444	0.00135801	8.22116e-06	0	0	0	0	0
cg00105852	SNHG6|641638	-1.86627	0.000301781	3.64606e-06	0	0	0	0	0
cg00105852	SOX11|6664	-2.14538	0.00372196	1.29289e-06	1	0	1	0	0
cg00105852	SPC25|57405	-1.67675	0.0168494	6.52766e-07	0	0	0	0	0
cg00105852	SPTBN2|6712	-2.10068	0.00452671	1.58266e-05	0	0	0	0	0
cg00105852	ST14|6768	-1.86596	0.00130772	2.40617e-06	0	0	0	0	0
cg00105852	STMN1|3925	-1.79236	0.00905342	8.01264e-07	0	0	0	0	0
cg00105852	SULT4A1|25830	-2.01514	0.00140831	3.40454e-06	0	0	0	0	0
cg00105852	TACC3|10460	-2.27114	0.00271602	6.52766e-07	0	0	0	0	0
cg00105852	TBCB|1155	-1.95061	0.000553264	8.6124e-07	0	0	0	0	0
cg00105852	TMEM147|10430	-1.96896	0.000352077	8.01264e-07	0	0	0	0	0
cg00105852	TMEM38A|79041	-2.13434	0.00115683	7.22295e-06	0	0	0	0	0
cg00105852	TMPRSS13|84000	-1.97283	0.00548235	2.9047e-05	0	0	0	0	0
cg00105852	TMSB15A|11013	-1.75423	0.00382255	1.58266e-05	0	0	0	0	0
cg00105852	TOMM40|10452	-1.66887	0.00251484	8.6124e-07	0	0	0	0	0
cg00105852	TREM1|54210	-1.94065	0.00120712	2.53465e-06	0	0	0	0	0
cg00105852	TSPAN33|340348	-1.77821	0.00507997	2.58122e-06	0	0	0	0	0
cg00105852	TTK|7272	-1.68797	0.034403	8.6124e-07	0	0	0	0	0
cg00105852	TUBA1C|84790	-2.24657	0.00417463	6.11646e-07	0	0	0	1	0
cg00105852	TUBB3|10381	-2.56671	0.00115683	6.11646e-07	0	0	0	0	0
cg00105852	UBE2C|11065	-2.52146	0.0077457	6.11646e-07	0	0	0	0	0
cg00105852	VPS72|6944	-1.74154	0.00140831	8.6124e-07	0	0	0	0	0
cg00105852	VRK1|7443	-2.00164	0.000955638	1.43199e-06	0	0	0	0	0
cg00105852	WDR77|79084	-1.76628	0.00191128	8.6124e-07	0	0	0	0	0
cg00105852	YIF1B|90522	-1.7262	0.000402374	8.01264e-07	0	0	0	0	0
cg00105852	ZC3H8|84524	-1.9407	0.00015089	5.44833e-05	0	0	0	0	0
cg00105852	ZIC1|7545	-2.0384	0.00362137	1.7436e-05	1	0	1	0	0
cg00105852	ZIC4|84107	-2.29696	0.00186098	3.69455e-06	0	0	0	0	0
cg00108694	AGR2|10551	-1.92392	0.0140831	2.06549e-20	0	0	0	0	0
cg00108694	AGR3|155465	-2.55711	0.0149381	8.77691e-27	0	0	0	0	0
cg00108694	ANXA9|8416	-1.69412	0.0119706	2.32356e-28	0	0	0	0	0
cg00108694	CA12|771	-2.17289	0.00709184	1.6483e-26	0	0	0	0	0
cg00108694	CMBL|134147	-1.89332	0.0249975	1.16929e-19	0	0	0	1	0
cg00108694	DEGS2|123099	-1.96405	0.0104617	2.6993e-29	0	0	0	0	0
cg00108694	ESR1|2099	-2.47624	0.0132783	8.40786e-21	1	0	0	0	0
cg00108694	FBP1|2203	-1.68465	0.0146867	1.48674e-20	0	0	0	0	0
cg00108694	FOXA1|3169	-4.18368	0.0147872	1.21722e-31	1	0	0	0	0
cg00108694	GATA3|2625	-3.03755	0.0061362	6.85493e-32	1	1	0	0	0
cg00108694	GPR160|26996	-1.71378	0.017805	6.96307e-25	0	0	0	0	0
cg00108694	GPR77|27202	-1.79902	0.00663917	1.56661e-23	0	0	0	0	0
cg00108694	KCNJ11|3767	-1.65358	0.0221306	1.31613e-21	0	0	0	0	0
cg00108694	MLPH|79083	-2.23455	0.023891	1.69095e-26	0	0	0	0	0
cg00108694	MYB|4602	-1.93935	0.0102605	3.83533e-16	1	1	0	0	0
cg00108694	PRR15|222171	-1.89869	0.0314355	3.69784e-29	0	0	0	0	0
cg00108694	SLC44A4|80736	-2.11042	0.0224324	3.63567e-28	0	0	0	0	0
cg00108694	SLC7A8|23428	-1.70546	0.0108641	1.72575e-24	0	0	0	0	0
cg00108694	SPDEF|25803	-2.11024	0.0272105	6.90229e-23	1	0	0	0	0
cg00108694	TBC1D9|23158	-1.87913	0.00875163	1.62073e-16	0	0	0	0	0
cg00108694	XBP1|7494	-1.84074	0.0160447	7.71569e-19	1	0	0	0	0
cg00108694	ZG16B|124220	-1.82893	0.0112162	8.62269e-25	0	0	0	0	0
cg00108694	ZNF552|79818	-1.69715	0.00955638	4.06332e-22	0	0	0	0	0
cg00115149	AGR3|155465	-1.78494	0.036264	1.54138e-11	0	0	0	0	0
cg00115149	CMBL|134147	-1.79272	0.0312343	6.28964e-11	0	0	0	0	0
cg00118158	AURKB|9212	-1.738	0.0335479	2.53432e-09	0	0	0	0	0
cg00118158	C11orf82|220042	-2.17882	0.00181068	2.90176e-09	0	0	0	0	0
cg00118158	CCNB2|9133	-1.80343	0.027965	2.2163e-09	0	0	0	0	0
cg00118158	CDC45|8318	-1.70077	0.0418469	2.53432e-09	0	0	0	0	0
cg00118158	CEP55|55165	-1.69321	0.032542	2.2163e-09	0	0	0	0	0
cg00118158	CHRNA5|1138	-1.87454	0.00673976	7.20289e-07	0	0	0	0	0
cg00118158	CSE1L|1434	-1.66788	0.00130772	4.08715e-09	0	0	0	0	0
cg00118158	DBF4|10926	-1.79148	0.00523086	2.53432e-09	0	0	0	0	0
cg00118158	DIAPH3|81624	-1.81859	0.00492908	3.32709e-09	0	0	0	0	0
cg00118158	DLGAP5|9787	-1.93927	0.0176542	2.71117e-09	0	0	0	0	0
cg00118158	E2F8|79733	-1.64602	0.0151393	2.71117e-09	1	0	0	0	0
cg00118158	FAM54A|113115	-1.68733	0.0308822	1.94859e-09	0	0	0	0	0
cg00118158	FAM83D|81610	-1.85312	0.0211246	2.36854e-09	0	0	0	0	0
cg00118158	FOXM1|2305	-1.68861	0.0271099	2.36854e-09	1	0	0	0	0
cg00118158	GINS1|9837	-1.79625	0.0126245	2.53432e-09	0	0	0	0	0
cg00118158	GMPS|8833	-1.74402	0.00377226	1.02955e-08	0	1	0	0	0
cg00118158	HDAC2|3066	-1.666	0.007796	6.45819e-09	1	0	0	0	0
cg00118158	KIFC1|3833	-1.73322	0.033045	2.2163e-09	0	0	0	0	0
cg00118158	SKA3|221150	-2.2099	0.00633739	2.2163e-09	0	0	0	0	0
cg00118158	TPX2|22974	-1.81779	0.0241927	2.2163e-09	0	0	0	0	0
cg00118158	TRIM59|286827	-1.81107	0.00216276	2.53432e-09	0	0	0	0	0
cg00118712	CMBL|134147	-2.4344	0.00839956	2.58122e-06	0	0	0	0	0
cg00118712	MAGEC2|51438	-1.71366	0.00483286	9.3377e-05	0	0	0	0	0
cg00119364	AAGAB|79719	-1.76474	0.00110653	4.19979e-05	0	0	0	0	0
cg00119364	AGBL2|79841	-2.12878	0.000452671	0.000187081	0	0	0	0	0
cg00119364	AGR2|10551	-2.85575	0.00100594	8.75864e-05	0	0	0	0	0
cg00119364	AGR3|155465	-2.97156	0.00900312	5.62289e-05	0	0	0	0	0
cg00119364	AKR7A3|22977	-1.93882	0.0015089	0.000135167	0	0	0	0	0
cg00119364	APOO|79135	-1.66914	0.000653858	3.96608e-05	0	0	0	0	0
cg00119364	ATP8B1|5205	-1.85542	0.000754451	0.000164432	0	0	0	0	0
cg00119364	BLOC1S3|388552	-1.79491	0.000704155	6.36409e-05	0	0	0	0	0
cg00119364	BMPR1B|658	-3.1023	0.000905342	4.7824e-05	0	0	0	0	0
cg00119364	C10orf57|80195	-1.94717	0.000201187	7.35726e-05	0	0	0	0	0
cg00119364	C15orf48|84419	-1.76741	0.000251484	0.000135167	0	0	0	0	0
cg00119364	C18orf32|497661	-1.77495	0.00176039	7.35726e-05	0	0	0	0	0
cg00119364	C19orf21|126353	-1.82538	0.0104114	5.51013e-05	0	0	0	0	0
cg00119364	C1orf56|54964	-1.71784	0.000452671	4.7824e-05	0	0	0	0	0
cg00119364	C5orf30|90355	-2.26233	0.000301781	0.0001543	0	0	0	0	0
cg00119364	C6orf126|389383	-1.96667	0.000201187	8.25362e-05	0	0	0	0	0
cg00119364	CA12|771	-2.12508	0.00809778	9.86108e-05	0	0	0	0	0
cg00119364	CACNA2D2|9254	-1.81913	0.00216276	0.00027788	0	0	0	1	0
cg00119364	CCDC40|55036	-1.69698	0.00110653	0.000135167	0	0	0	0	0
cg00119364	CMBL|134147	-2.57526	0.00628709	4.472e-05	0	0	0	0	0
cg00119364	CPLX1|10815	-1.84215	0.00196157	7.91433e-05	0	0	0	0	0
cg00119364	CREB3L4|148327	-1.6619	0.00402374	4.472e-05	1	0	0	0	0
cg00119364	DLG3|1741	-1.91258	0.000301781	9.16434e-05	0	0	0	0	0
cg00119364	DNAJC12|56521	-5.40075	0.000100594	3.96608e-05	0	0	0	0	0
cg00119364	ERGIC1|57222	-1.77968	0.000855045	6.36409e-05	0	0	0	0	0
cg00119364	ESR1|2099	-4.50265	0.000905342	5.9196e-05	1	0	0	0	0
cg00119364	FAM174A|345757	-3.27934	0.000201187	7.35726e-05	0	0	0	0	0
cg00119364	FAM174B|400451	-2.13466	0.00191128	8.51721e-05	0	0	0	0	0
cg00119364	FAM57B|83723	-1.79106	0.000502968	4.45045e-05	0	0	0	0	0
cg00119364	FBP1|2203	-1.79887	0.010512	9.86108e-05	0	0	0	0	0
cg00119364	FBXL16|146330	-3.96074	0.000603561	3.96608e-05	0	0	0	0	0
cg00119364	FKBP3|2287	-1.79802	0.000653858	4.7824e-05	0	0	0	0	0
cg00119364	FLJ45983|399717	-1.74108	0.00487878	5.13133e-05	0	0	0	0	0
cg00119364	FOXA1|3169	-6.02356	0.00271602	3.96608e-05	1	0	0	0	0
cg00119364	GATA3|2625	-2.63752	0.0126748	3.96608e-05	1	1	0	0	0
cg00119364	GPR160|26996	-2.1509	0.00548235	5.9196e-05	0	0	0	1	0
cg00119364	GPR77|27202	-2.05262	0.00301781	0.000106123	0	0	0	0	0
cg00119364	HKR1|284459	-2.82474	0.000201187	0.00556225	1	0	0	0	0
cg00119364	ICA1|3382	-1.72434	0.00502968	5.9196e-05	0	0	0	0	0
cg00119364	IER3IP1|51124	-2.10195	0.00100594	6.83551e-05	0	0	0	0	0
cg00119364	JKAMP|51528	-1.68807	0.00105623	0.000213269	0	0	0	0	0
cg00119364	KIAA0319L|79932	-1.692	0.000955638	0.00027788	0	0	0	0	0
cg00119364	KIAA1279|26128	-1.68239	0.0015592	0.000243443	0	0	0	0	0
cg00119364	LOC100130148|100130148	-1.92737	0.000301993	0.000130831	0	0	0	0	0
cg00119364	LYPD6B|130576	-1.71099	0.0030681	0.000847277	0	0	0	0	0
cg00119364	MARCH10|162333	-2.08633	0.000100594	9.6225e-05	0	0	0	0	0
cg00119364	MLPH|79083	-2.70822	0.0109647	4.7824e-05	0	0	0	0	0
cg00119364	MRFAP1L1|114932	-2.21522	0.000754451	0.000616296	0	0	0	0	0
cg00119364	PMAIP1|5366	-2.59101	0.00015089	4.7824e-05	0	0	0	0	0
cg00119364	PRR15|222171	-4.496	0.00100594	3.96608e-05	0	0	0	0	0
cg00119364	RAB3D|9545	-2.67936	0.000301781	4.472e-05	0	0	0	0	0
cg00119364	RALGPS1|9649	-1.70249	0.00211246	0.00103458	0	0	0	0	0
cg00119364	RALGPS2|55103	-2.00538	0.00105623	8.51721e-05	0	0	0	0	0
cg00119364	REPS2|9185	-1.98593	0.00015089	3.96608e-05	0	0	0	0	0
cg00119364	RHBDL1|9028	-1.68872	0.00226335	3.96608e-05	0	0	0	0	0
cg00119364	RNF103|7844	-1.93537	0.00100594	0.000260154	0	0	0	0	0
cg00119364	SCNN1A|6337	-1.69185	0.00809778	0.0206571	0	0	0	0	0
cg00119364	SLC19A2|10560	-1.99135	0.000201187	9.16434e-05	0	0	0	0	0
cg00119364	SLC44A4|80736	-1.769	0.0450156	5.9196e-05	0	0	0	0	0
cg00119364	SLC7A13|157724	-2.26005	0.000555977	0.00010958	0	0	0	0	0
cg00119364	SPCS1|28972	-2.12544	0.000804748	7.35726e-05	0	0	0	1	0
cg00119364	TAF9|6880	-1.75099	0.000553264	0.000144408	1	0	0	0	0
cg00119364	TBC1D9|23158	-2.036	0.00518057	7.91433e-05	0	0	0	0	0
cg00119364	TMEM14C|51522	-1.87072	0.000704155	0.0106828	0	0	0	0	0
cg00119364	TMEM57|55219	-2.30024	0.000402374	4.7824e-05	0	0	0	0	0
cg00119364	TRIM3|10612	-2.16579	0.000352077	4.19979e-05	0	0	1	0	0
cg00119364	TSPAN13|27075	-1.70479	0.00553264	3.96608e-05	0	0	0	0	0
cg00119364	TTC39C|125488	-1.65421	0.000502968	5.9196e-05	0	0	0	0	0
cg00119364	XBP1|7494	-1.93982	0.012876	0.000120434	1	0	0	0	0
cg00119364	ZNF606|80095	-2.183	0.000301781	0.00246411	1	0	0	0	0
cg00119364	ZNF703|80139	-2.39037	0.000251484	9.86108e-05	0	0	0	0	0
cg00119387	C9orf140|89958	-2.05333	0.0015592	1.34116e-07	0	0	0	0	0
cg00119387	MKRN3|7681	-1.81007	0.023891	9.74649e-08	0	0	0	0	0
cg00119387	SPTBN2|6712	-1.80727	0.00855045	1.40913e-05	0	0	0	0	0
cg00132208	AGPAT3|56894	-1.81765	0.000301781	0.000367637	0	0	0	0	0
cg00132208	ATP13A2|23400	-1.82576	0.000201187	0.000119223	0	0	0	0	0
cg00132208	C5orf30|90355	-1.75567	0.000955638	0.000753297	0	0	0	0	0
cg00132208	C9orf82|79886	-2.54746	0.000201187	0.0264605	0	0	0	0	0
cg00132208	EEF1A2|1917	-4.2144	0.000201187	0.000126576	0	1	0	0	0
cg00132208	ERBB2IP|55914	-2.70788	0.000251484	0.00256278	0	0	0	0	0
cg00132208	GFM2|84340	-1.71764	0.00140831	0.00029603	0	0	0	0	0
cg00132208	LEO1|123169	-1.88793	0.0016095	0.000166036	0	0	0	0	0
cg00132208	LETM1|3954	-4.18763	5.02968e-05	0.000206179	0	0	0	1	0
cg00132208	LIMD1|8994	-1.75519	0.000301781	0.000191745	1	0	1	0	0
cg00132208	LPPR3|79948	-2.22475	0.000352077	0.000453985	0	0	0	0	0
cg00132208	MICAL1|64780	-1.98796	0.0016095	0.000238091	0	0	0	0	0
cg00132208	NEK4|6787	-1.72969	0.000402374	0.0105017	0	0	0	0	0
cg00132208	NINL|22981	-1.90114	0.00140831	0.00832237	0	0	0	0	0
cg00132208	OPLAH|26873	-2.14509	0.000251484	0.00256278	0	0	0	0	0
cg00132208	PLXNB2|23654	-2.89789	0.00015089	0.000341873	0	0	0	0	0
cg00132208	PSD3|23362	-1.80029	0.000251484	0.00256278	0	0	0	0	0
cg00132208	PTPN23|25930	-1.92459	0.000100594	0.00240151	0	0	0	0	0
cg00132208	SFRS14|10147	-1.92084	0.000100594	0.00106925	1	0	0	0	0
cg00132208	SFXN5|94097	-2.70787	0.000100594	0.000113213	0	0	0	0	0
cg00132208	SLC35D1|23169	-1.90749	0.000201187	0.000929838	0	0	0	0	0
cg00132208	TFB1M|51106	-2.668	0.000201187	0.00122705	0	0	0	0	0
cg00132208	TMED7|51014	-2.03023	0.000704155	0.00224822	0	0	0	0	0
cg00132208	WNT3|7473	-3.09774	0.000704155	0.00042504	0	0	0	0	0
cg00132208	ZNF738|148203	-2.67622	0.000251484	0.00122705	1	0	0	0	0
cg00132769	AURKB|9212	-1.67941	0.0372699	6.95925e-23	0	0	0	0	0
cg00132769	KIFC1|3833	-1.65758	0.0382255	1.8905e-23	0	0	0	0	0
cg00132769	MYBL2|4605	-1.67786	0.0376723	2.35777e-23	1	0	0	0	0
cg00132769	PLK1|5347	-1.86265	0.0271602	1.35783e-23	0	0	0	0	0
cg00132769	TPX2|22974	-1.81903	0.0241424	1.2121e-23	0	0	0	0	0
cg00133857	ABCB6|10058	-1.86094	0.000603561	0.00042504	0	0	0	0	0
cg00133857	ARPC1A|10552	-1.9734	0.000653858	0.00029603	0	1	0	0	0
cg00133857	ATP5B|506	-1.84769	0.000553264	0.000701803	0	0	0	0	0
cg00133857	ATP5J2|9551	-1.78045	0.00211246	0.000206179	0	0	0	0	0
cg00133857	BEND3|57673	-1.74075	0.0102102	0.000367637	0	0	0	0	0
cg00133857	CCDC134|79879	-1.92767	0.0015592	0.000753297	0	0	0	0	0
cg00133857	CCNF|899	-2.61907	0.000402374	0.000119223	0	0	0	0	0
cg00133857	COQ9|57017	-2.79585	0.000402374	0.000317958	0	0	0	0	0
cg00133857	CTSA|5476	-1.80381	0.000855045	0.000566693	0	0	0	0	0
cg00133857	DERL2|51009	-1.6686	0.000301781	0.000367637	0	0	0	1	0
cg00133857	DGAT1|8694	-1.73331	0.000352077	0.0293059	0	0	0	0	0
cg00133857	DUS2L|54920	-2.15701	0.000301781	0.000191745	0	0	0	0	0
cg00133857	EMID1|129080	-2.06097	0.000301781	0.000317958	0	0	0	0	0
cg00133857	FAM192A|80011	-3.38087	5.02968e-05	0.00240151	0	0	0	0	0
cg00133857	GATC|283459	-3.09566	5.02968e-05	0.037603	0	0	0	0	0
cg00133857	GPR172A|79581	-2.30084	0.000452671	0.000113213	0	0	0	0	0
cg00133857	HRSP12|10247	-2.04782	0.000251484	0.00114567	0	0	0	0	0
cg00133857	LOC341056|341056	-1.69883	0.00176039	0.000169334	0	0	0	0	0
cg00133857	LOC440957|440957	-1.73052	0.000201187	0.00122705	0	0	0	0	0
cg00133857	LSM5|23658	-1.71209	0.000754451	0.000256069	0	0	0	0	0
cg00133857	MRPL16|54948	-1.93165	0.000553264	0.000395291	0	0	0	0	0
cg00133857	PANK2|80025	-2.73024	5.02968e-05	0.000867022	0	0	0	0	0
cg00133857	POC1A|25886	-1.79809	0.00256513	0.000113213	0	0	0	0	0
cg00133857	PRPS1|5631	-2.03646	0.000603561	0.000166036	0	0	0	0	0
cg00133857	QPCTL|54814	-1.68606	0.000301781	0.000166036	0	0	0	0	0
cg00133857	SLC38A6|145389	-1.64628	0.00196157	0.00353628	0	0	0	0	0
cg00133857	SQLE|6713	-1.89273	0.00130772	0.000191745	0	0	0	0	0
cg00133857	SRPRB|58477	-2.15401	0.000452671	0.000119223	0	0	0	0	0
cg00133857	STIP1|10963	-1.81009	0.00201187	0.000113213	0	0	0	0	0
cg00133857	TBC1D7|51256	-2.59077	0.000653858	0.000113213	0	0	0	0	0
cg00133857	TMEM189|387521	-2.95458	0.00015089	0.000178513	0	0	0	0	0
cg00133857	TMEM208|29100	-1.92315	0.000251484	0.000154794	0	0	0	0	0
cg00133857	UBB|7314	-2.36019	0.000100594	0.000191745	0	0	0	1	1
cg00133857	UXS1|80146	-1.84709	0.00206217	0.000126576	0	0	0	0	0
cg00133857	ZFP41|286128	-2.06967	0.000352077	0.000135167	1	0	0	0	0
cg00141447	ASPM|259266	-1.68144	0.0149381	3.33253e-09	0	0	0	0	0
cg00150774	KIAA1199|57214	-1.80734	0.00216276	3.8581e-10	0	0	0	0	0
cg00151768	AURKB|9212	-1.73523	0.0336988	4.93047e-19	0	0	0	0	0
cg00151768	CDCA5|113130	-1.66482	0.0314355	1.26195e-19	0	0	0	0	0
cg00151768	CHEK1|1111	-1.70845	0.0157932	1.73183e-19	0	0	1	0	0
cg00151768	ESRP1|54845	-1.79716	0.00437582	7.9778e-20	0	0	1	0	0
cg00151768	FAM83D|81610	-1.66938	0.0323408	1.26195e-19	0	0	0	0	0
cg00151768	KIFC1|3833	-1.67612	0.036616	1.51062e-19	0	0	0	0	0
cg00151768	LAPTM4B|55353	-1.80375	0.004577	9.83667e-18	0	0	0	0	0
cg00151768	MTBP|27085	-1.66595	0.00573383	4.43663e-18	0	0	0	0	0
cg00151768	NT5DC2|64943	-1.75655	0.0198672	3.92093e-15	0	0	0	0	0
cg00151768	NUP93|9688	-1.76356	0.01695	1.12098e-17	0	0	0	0	0
cg00151768	ORC6L|23594	-1.90224	0.0415451	2.27545e-19	0	0	0	0	0
cg00151768	PLK1|5347	-1.69094	0.0370184	1.32017e-19	0	0	0	0	0
cg00151768	RCOR2|283248	-2.05844	0.00588472	1.38194e-19	1	0	0	0	0
cg00164458	AGR2|10551	-1.71204	0.0243939	1.20804e-18	0	0	0	0	0
cg00164458	AGR3|155465	-2.22521	0.0214264	2.41986e-24	0	0	0	0	0
cg00164458	CA12|771	-2.21709	0.00608591	8.56972e-27	0	0	0	0	0
cg00164458	DEGS2|123099	-1.91254	0.0117694	2.27951e-29	0	0	0	0	0
cg00164458	ESR1|2099	-1.99936	0.0274117	1.88029e-18	1	0	0	0	0
cg00164458	FOXA1|3169	-3.08359	0.0496429	8.85924e-31	1	0	0	0	0
cg00164458	GATA3|2625	-3.13328	0.00487878	4.31797e-32	1	1	0	0	0
cg00164458	MLPH|79083	-2.15748	0.027462	1.77886e-25	0	0	0	0	0
cg00164458	PRR15|222171	-1.74814	0.0409919	6.06708e-29	0	0	0	0	0
cg00164458	SLC44A4|80736	-1.93871	0.0324414	5.71214e-28	0	0	0	0	0
cg00164458	SPDEF|25803	-1.82394	0.046273	8.97454e-23	1	0	0	0	0
cg00176835	AURKA|6790	-1.89342	0.0134292	2.37634e-07	0	1	0	0	0
cg00176835	AURKB|9212	-2.10798	0.0192637	2.47118e-07	0	0	0	1	0
cg00176835	BIRC5|332	-2.20642	0.0117694	2.22377e-07	0	0	0	1	0
cg00176835	C17orf53|78995	-1.65566	0.00492908	3.94815e-06	0	0	0	1	0
cg00176835	C21orf58|54058	-1.70566	0.000855045	2.92671e-07	0	0	0	0	0
cg00176835	C21orf70|85395	-1.71951	0.00191128	3.23867e-06	0	0	0	0	0
cg00176835	C7orf11|136647	-2.24468	0.000251484	7.18469e-07	1	0	0	0	0
cg00176835	CBX2|84733	-2.22658	0.00608591	2.22377e-07	0	0	0	1	0
cg00176835	CCNB2|9133	-2.27704	0.0121215	2.37634e-07	0	0	0	0	0
cg00176835	CCT5|22948	-1.74456	0.00497938	2.22377e-07	0	0	0	0	0
cg00176835	CDC20|991	-2.13647	0.0180062	2.22377e-07	0	0	0	0	0
cg00176835	CDC25C|995	-2.0362	0.00719244	2.64667e-07	0	0	0	0	0
cg00176835	CDC45|8318	-2.39002	0.0116688	2.37634e-07	0	0	0	0	0
cg00176835	CDCA3|83461	-1.99739	0.0117694	2.37634e-07	0	0	0	0	0
cg00176835	CDCA5|113130	-2.51091	0.00709184	2.22377e-07	0	0	0	0	0
cg00176835	CDK1|983	-2.61761	0.00296751	2.22377e-07	0	0	0	0	0
cg00176835	CDT1|81620	-2.21783	0.00347048	3.14341e-07	0	0	0	0	0
cg00176835	CENPA|1058	-2.56995	0.00729303	2.22377e-07	0	0	0	0	0
cg00176835	CENPN|55839	-1.79324	0.0291721	2.72643e-07	0	0	0	0	0
cg00176835	DGCR14|8220	-1.70516	0.00211246	1.77273e-05	0	0	0	0	0
cg00176835	E2F1|1869	-3.06117	0.00145861	2.22377e-07	1	0	1	0	0
cg00176835	FAM54A|113115	-2.52752	0.00648828	2.22377e-07	0	0	0	0	0
cg00176835	FAM64A|54478	-1.71958	0.0308822	3.14341e-07	0	0	0	1	0
cg00176835	FANCA|2175	-1.84408	0.0153405	3.14341e-07	0	1	0	0	0
cg00176835	GINS1|9837	-2.15155	0.00648828	2.22377e-07	0	0	0	0	0
cg00176835	GPC2|221914	-1.85735	0.0031687	7.29595e-07	0	0	0	0	0
cg00176835	HIST3H2A|92815	-2.44424	0.000402374	5.60123e-07	0	0	0	0	0
cg00176835	HMGB3|3149	-1.70662	0.0127251	2.22377e-07	1	0	0	0	0
cg00176835	IMPA2|3613	-1.82112	0.00583442	6.65352e-06	0	0	0	0	0
cg00176835	KIF18B|146909	-2.15098	0.0163464	2.55379e-07	0	0	0	1	0
cg00176835	KIF2C|11004	-2.36041	0.0106629	2.37634e-07	0	0	0	0	0
cg00176835	KIFC1|3833	-1.80494	0.0285183	2.37634e-07	0	0	0	0	0
cg00176835	KLRG2|346689	-2.13342	0.0031184	1.70631e-06	0	0	0	0	0
cg00176835	MCM2|4171	-1.75583	0.0061865	2.37634e-07	1	0	0	0	0
cg00176835	MYBL2|4605	-1.75692	0.0327432	2.37634e-07	1	0	0	0	0
cg00176835	NDC80|10403	-2.2668	0.0077457	2.37634e-07	0	0	0	0	0
cg00176835	NGEF|25791	-1.65727	0.00286691	9.05823e-06	0	0	0	0	0
cg00176835	NUDT5|11164	-1.92377	0.00125742	2.22377e-07	0	0	0	0	0
cg00176835	NUF2|83540	-1.7415	0.0200684	2.54301e-07	0	0	0	0	0
cg00176835	OIP5|11339	-2.03174	0.00865104	2.37634e-07	0	0	0	0	0
cg00176835	ORC1L|4998	-1.86779	0.0154411	2.72643e-07	0	0	0	0	0
cg00176835	PBK|55872	-1.76108	0.00668947	2.72643e-07	0	0	0	0	0
cg00176835	PIF1|80119	-2.58541	0.00246454	2.72643e-07	0	0	0	0	0
cg00176835	PKMYT1|9088	-2.87148	0.00120712	2.22377e-07	0	0	0	0	0
cg00176835	PLK1|5347	-2.04635	0.0192637	2.37634e-07	0	0	0	0	0
cg00176835	PTTG1|9232	-2.00995	0.00794689	2.22377e-07	1	0	0	0	0
cg00176835	RCOR2|283248	-1.78678	0.0140831	8.78544e-07	1	0	0	0	0
cg00176835	SBSN|374897	-1.78269	0.00110653	5.12042e-06	0	0	0	0	0
cg00176835	SKA1|220134	-1.73535	0.0320893	2.37634e-07	0	0	0	0	0
cg00176835	SLC7A5|8140	-1.67657	0.0299769	1.81664e-06	0	0	0	0	0
cg00176835	SNRPD1|6632	-2.17948	0.00120712	2.22377e-07	1	0	0	0	0
cg00176835	SPC25|57405	-1.87354	0.0110653	2.54301e-07	0	0	0	0	0
cg00176835	TACC3|10460	-1.98966	0.00588472	2.37634e-07	0	0	0	0	0
cg00176835	THOC4|10189	-1.81213	0.00256513	3.14341e-07	1	0	0	1	0
cg00176835	TMPRSS13|84000	-1.97372	0.00543205	2.36402e-05	0	0	0	0	0
cg00176835	TPX2|22974	-1.68639	0.0317875	2.54301e-07	0	0	0	0	0
cg00176835	TRAIP|10293	-3.03898	0.000301781	2.22377e-07	0	0	0	0	0
cg00176835	TROAP|10024	-2.32853	0.00834926	2.64667e-07	0	0	0	0	0
cg00176835	UBE2C|11065	-3.39972	0.00236395	2.22377e-07	0	0	0	0	0
cg00176835	WDYHV1|55093	-1.67977	0.000905342	2.54301e-07	0	0	0	0	0
cg00178635	AGR3|155465	-1.93093	0.0304798	1.79753e-05	0	0	0	0	0
cg00178635	AP1M2|10053	-1.99702	0.000955638	8.6124e-07	0	0	0	0	0
cg00178635	C16orf74|404550	-1.69824	0.000502968	1.37554e-05	0	0	0	0	0
cg00178635	C19orf21|126353	-1.6807	0.0153405	9.25857e-07	0	0	0	0	0
cg00178635	C19orf33|64073	-1.89972	0.000804748	1.15152e-06	0	0	0	0	0
cg00178635	CCDC78|124093	-1.76812	0.000804748	7.73456e-07	0	0	0	0	0
cg00178635	CKMT1A|548596	-1.96187	0.00221306	1.58266e-05	0	0	0	0	0
cg00178635	CTXN1|404217	-1.99232	0.000201187	7.46743e-07	0	0	0	0	0
cg00178635	ESR1|2099	-2.59739	0.0108138	6.75872e-06	1	0	0	0	0
cg00178635	FAM174B|400451	-1.88298	0.00513027	9.37093e-06	0	0	0	0	0
cg00178635	FKBP4|2288	-1.65191	0.000955638	1.23903e-06	0	0	0	0	0
cg00178635	FLJ45983|399717	-2.1088	0.00135801	6.96855e-07	0	0	0	0	0
cg00178635	FOXA1|3169	-3.27051	0.0409919	6.96855e-07	1	0	0	0	0
cg00178635	GATA3|2625	-2.59639	0.0140831	6.96855e-07	1	1	0	0	0
cg00178635	HIST1H2BD|3017	-1.78391	0.000804748	8.01264e-07	1	0	0	0	0
cg00178635	IGFBP2|3485	-1.71865	0.00105623	3.94858e-05	0	0	0	0	0
cg00178635	IQCD|115811	-2.00831	0.000452671	1.23903e-06	0	0	0	0	0
cg00178635	KLHDC9|126823	-1.70879	0.000855045	6.52766e-07	0	0	0	0	0
cg00178635	KRT18|3875	-1.74162	0.00513027	1.65524e-06	0	0	0	0	0
cg00178635	LOC113230|113230	-1.79725	0.00281662	9.95266e-07	0	0	0	0	0
cg00178635	MLPH|79083	-2.00761	0.0350065	1.33133e-06	0	0	0	0	0
cg00178635	OVOL2|58495	-1.65917	0.000704155	5.19474e-06	1	0	0	0	0
cg00178635	PCP2|126006	-1.71713	0.000653858	3.85594e-06	0	0	0	0	0
cg00178635	PPM1J|333926	-1.72833	0.000905342	6.11646e-07	0	0	0	0	0
cg00178635	PRR15|222171	-2.0112	0.0262046	8.01264e-07	0	0	0	0	0
cg00178635	RUNDC1|146923	-4.12078	0.00015089	2.10277e-06	0	0	0	1	0
cg00178635	SEZ6L2|26470	-1.82789	0.00176039	3.64606e-06	0	0	0	0	0
cg00178635	SIGIRR|59307	-1.68098	0.000653858	2.58122e-06	0	0	0	0	0
cg00178635	TFAP2A|7020	-1.65381	0.00140831	2.00956e-05	1	0	1	0	0
cg00178635	TFF1|7031	-1.90212	0.00216276	1.13853e-05	0	0	0	0	0
cg00178635	TFF3|7033	-1.89254	0.00513027	5.59469e-06	0	0	0	0	0
cg00178635	ZBTB42|100128927	-1.71553	0.00442611	2.7695e-06	0	0	0	0	0
cg00178635	ZNF467|168544	-1.68524	0.000704155	6.11646e-07	1	0	0	0	0
cg00185660	MLPH|79083	-1.81681	0.0477819	1.75212e-22	0	0	0	0	0
cg00192636	AGR2|10551	-1.95879	0.0133286	1.89048e-19	0	0	0	0	0
cg00192636	AGR3|155465	-1.98417	0.0280153	1.89771e-25	0	0	0	0	0
cg00192636	CA12|771	-1.85554	0.0156926	1.23482e-25	0	0	0	0	0
cg00192636	CAPN13|92291	-1.64724	0.0135298	1.31721e-21	0	0	0	0	0
cg00192636	CMBL|134147	-1.95149	0.0223318	4.42609e-21	0	0	0	0	0
cg00192636	DEGS2|123099	-1.95287	0.0108138	8.90109e-29	0	0	0	0	0
cg00192636	ESR1|2099	-1.87317	0.0332964	9.84553e-19	1	0	0	0	0
cg00192636	FOXA1|3169	-4.73139	0.00895282	1.49783e-31	1	0	0	0	0
cg00192636	GATA3|2625	-2.12747	0.0307816	6.98563e-30	1	1	0	0	0
cg00192636	MLPH|79083	-2.41372	0.0178553	2.22868e-25	0	0	0	0	0
cg00192636	MYB|4602	-1.75963	0.016095	8.51025e-15	1	1	0	0	0
cg00192636	PRR15|222171	-1.89406	0.0316367	1.27862e-28	0	0	0	0	0
cg00192636	SLC44A4|80736	-2.02868	0.0269591	5.63901e-28	0	0	0	0	0
cg00192636	SPDEF|25803	-2.42549	0.0162459	2.56239e-23	1	0	0	0	0
cg00192636	XBP1|7494	-1.66297	0.0232874	1.74324e-17	1	0	0	0	0
cg00213080	ATAD2B|54454	-1.6594	0.00125742	0.0264605	0	0	0	0	0
cg00213080	CCDC109A|90550	-1.75725	0.000352077	0.00210375	0	0	0	0	0
cg00213080	CEP97|79598	-2.26093	0.000452671	0.00401266	0	0	0	0	0
cg00213080	DEPDC5|9681	-1.67593	0.000704155	0.0173493	0	0	0	0	0
cg00213080	DHX15|1665	-2.41706	0.000301781	0.00122705	0	0	0	0	0
cg00213080	DKKL1|27120	-1.91192	0.000905342	0.000679155	0	0	0	0	0
cg00213080	FAM200A|221786	-1.74295	0.0015592	0.0124553	0	0	0	1	0
cg00213080	FARP1|10160	-2.31578	0.000452671	0.000367637	0	0	0	0	0
cg00213080	IL17RB|55540	-2.25222	0.000100594	0.00224822	0	0	0	0	0
cg00213080	MAPK6|5597	-2.65898	0.000251484	0.0139297	0	0	0	0	0
cg00213080	MFAP1|4236	-1.86995	0.00105623	0.00696616	0	0	0	0	0
cg00213080	NLRP7|199713	-1.95035	0.000201187	0.000468381	0	0	0	0	0
cg00213080	PPP2R5E|5529	-2.78702	0.000301781	0.000490987	0	0	0	0	0
cg00213080	SFMBT1|51460	-2.98775	0.00015089	0.000527333	1	0	0	0	0
cg00213080	SMC1A|8243	-2.30188	0.000402374	0.000206179	0	0	0	0	0
cg00213080	TCF20|6942	-2.19741	0.000452671	0.0124553	1	0	0	0	0
cg00213080	TIPIN|54962	-1.68314	0.000502968	0.000456886	0	0	0	0	0
cg00213080	UBTD2|92181	-2.56261	0.000100594	0.00114567	0	0	0	0	0
cg00216061	ANLN|54443	-1.70768	0.0231365	4.71025e-15	0	0	0	0	0
cg00216061	AURKB|9212	-1.99328	0.0234886	5.33555e-15	0	0	0	0	0
cg00216061	BIRC5|332	-1.68643	0.0304295	5.581e-15	0	0	0	0	0
cg00216061	BUB1|699	-1.67497	0.0311337	5.581e-15	0	0	0	0	0
cg00216061	C1orf106|55765	-2.16836	0.0114174	7.23535e-13	0	0	0	0	0
cg00216061	CCNB2|9133	-1.69291	0.0356101	4.45691e-15	0	0	0	0	0
cg00216061	CDC20|991	-1.89372	0.0268082	4.71025e-15	0	0	0	0	0
cg00216061	CDC45|8318	-2.0407	0.0223318	4.21746e-15	0	0	0	0	0
cg00216061	CDCA5|113130	-1.68393	0.0298763	4.21746e-15	0	0	0	0	0
cg00216061	CDCA7|83879	-1.78994	0.0242933	1.06538e-10	0	0	0	0	0
cg00216061	CDCA8|55143	-1.65149	0.0282165	4.71025e-15	0	0	0	0	0
cg00216061	CENPA|1058	-1.66613	0.0346545	4.98338e-15	0	0	0	0	0
cg00216061	CENPN|55839	-1.81889	0.0279147	2.11223e-14	0	0	0	1	0
cg00216061	CEP55|55165	-1.72326	0.0307313	4.71025e-15	0	0	0	0	0
cg00216061	CHEK1|1111	-1.69185	0.0166482	5.27287e-15	0	0	1	0	0
cg00216061	DLGAP5|9787	-1.69561	0.032542	6.96515e-15	0	0	0	0	0
cg00216061	E2F8|79733	-2.00737	0.00628709	4.45691e-15	1	0	0	0	0
cg00216061	FAM54A|113115	-1.64817	0.0336485	4.71025e-15	0	0	0	0	0
cg00216061	FAM64A|54478	-2.01479	0.0204205	8.23134e-15	0	0	0	0	0
cg00216061	FAM83D|81610	-1.87691	0.0197163	4.98338e-15	0	0	0	0	0
cg00216061	FOXM1|2305	-1.78552	0.0226838	4.45691e-15	1	0	0	0	0
cg00216061	HJURP|55355	-1.96062	0.0252993	3.98527e-15	0	0	0	0	0
cg00216061	HPDL|84842	-1.67971	0.0128257	2.17343e-11	0	0	0	0	0
cg00216061	KIF18B|146909	-1.86081	0.0260034	7.58678e-15	0	0	0	0	0
cg00216061	KIF2C|11004	-1.74507	0.0317875	4.45691e-15	0	0	0	0	0
cg00216061	KIFC1|3833	-2.10532	0.0157932	3.55943e-15	0	0	0	0	0
cg00216061	MSLN|10232	-1.77296	0.00513027	6.20467e-10	0	0	0	1	0
cg00216061	MYBL2|4605	-1.72021	0.0351071	5.581e-15	1	0	0	0	0
cg00216061	NUP93|9688	-1.6484	0.0232874	2.08451e-13	0	0	0	1	0
cg00216061	ORC1L|4998	-1.66082	0.0244945	1.21771e-14	0	0	0	0	0
cg00216061	ORC6L|23594	-2.30357	0.0218288	4.71025e-15	0	0	0	1	0
cg00216061	PLK1|5347	-1.7701	0.0318881	5.27287e-15	0	0	0	1	0
cg00216061	RAD54L|8438	-1.67706	0.0216779	5.89756e-15	0	0	0	0	0
cg00216061	RBM28|55131	-1.65732	0.00347048	1.97658e-13	0	0	0	0	0
cg00216061	RCOR2|283248	-1.93004	0.00880193	7.35954e-15	1	0	0	0	0
cg00216061	SKA1|220134	-1.76159	0.0304295	3.55943e-15	0	0	0	0	0
cg00216061	SLC16A10|117247	-1.85471	0.00985816	4.20857e-11	0	0	0	0	0
cg00216061	SMOX|54498	-1.72895	0.00965698	8.14559e-12	0	0	0	0	0
cg00216061	SOX11|6664	-1.85462	0.00709184	7.02257e-12	1	0	1	0	0
cg00216061	TRIP13|9319	-1.64591	0.0192637	3.98527e-15	1	0	0	0	0
cg00216061	TTK|7272	-1.79679	0.0289206	5.89756e-15	0	0	0	0	0
cg00216061	ZNF695|57116	-1.65584	0.0258525	9.19988e-15	1	0	0	0	0
cg00216693	ABCB8|11194	-1.93195	0.00135801	0.000113213	0	0	0	0	0
cg00216693	ADIPOR1|51094	-1.69833	0.000502968	0.000113213	0	0	0	0	0
cg00216693	AGR3|155465	-2.98949	0.00870134	0.000137057	0	0	0	0	0
cg00216693	ANKRD30B|374860	-2.4702	0.000754451	0.000439202	0	0	0	0	0
cg00216693	C14orf142|84520	-3.01865	0.000201187	0.000166036	0	0	0	0	0
cg00216693	C16orf71|146562	-2.08996	0.00015089	0.000113213	0	0	0	0	0
cg00216693	C18orf32|497661	-3.47836	0.000201187	0.000191745	0	0	0	0	0
cg00216693	C1orf27|54953	-2.31902	0.00015089	0.000191745	0	0	0	0	0
cg00216693	C20orf112|140688	-2.58625	5.02968e-05	0.000929838	0	0	0	0	0
cg00216693	CA12|771	-1.98263	0.0116688	0.000191745	0	0	0	0	0
cg00216693	CACNA1D|776	-4.0834	5.02968e-05	0.000126576	0	0	0	0	0
cg00216693	CACNA2D2|9254	-2.11118	0.00135801	0.000206179	0	0	0	0	0
cg00216693	CAPN13|92291	-3.37779	0.00015089	0.00022679	0	0	0	1	0
cg00216693	CCDC64|92558	-2.01008	0.00326929	0.000113213	0	0	0	0	0
cg00216693	CMBL|134147	-3.12638	0.00201187	0.000113213	0	0	0	0	0
cg00216693	CPLX1|10815	-2.77024	0.000301781	0.000166036	0	0	0	0	0
cg00216693	CYP2R1|120227	-1.84102	0.000855045	0.00210375	0	0	0	0	0
cg00216693	DCDC1|341019	-1.95001	0.000352077	0.000141816	0	0	0	0	0
cg00216693	DHPS|1725	-1.87682	0.000100594	0.00029603	0	0	0	0	0
cg00216693	DISP2|85455	-1.65495	0.000452671	0.00042504	0	0	0	0	0
cg00216693	ESM1|11082	-3.32617	0.00015089	0.000113213	0	0	0	0	0
cg00216693	FAM174A|345757	-2.45416	0.000653858	0.000144408	0	0	0	0	0
cg00216693	FBXL16|146330	-2.18916	0.00442611	0.000126576	0	0	0	0	0
cg00216693	FOXA1|3169	-3.53815	0.0303289	0.000113213	1	0	0	0	0
cg00216693	FSIP1|161835	-2.06639	0.00211246	0.000178513	0	0	0	0	0
cg00216693	GATA3|2625	-2.22689	0.026607	0.000113213	1	1	0	0	0
cg00216693	GDF15|9518	-1.8896	0.00135801	0.000119223	0	0	0	0	0
cg00216693	GLT8D1|55830	-2.10935	0.000352077	0.00210375	0	0	0	0	0
cg00216693	GOLGA2|2801	-2.58602	0.000100594	0.000113213	0	0	0	0	0
cg00216693	GRIPAP1|56850	-3.62085	5.02968e-05	0.000178513	0	0	0	0	0
cg00216693	GRPEL1|80273	-1.95979	0.000201187	0.00196841	0	0	0	0	0
cg00216693	HAGH|3029	-1.9647	0.000301781	0.000256069	0	0	0	0	0
cg00216693	HIST1H2AC|8334	-1.73786	0.000603561	0.000135167	0	0	0	0	0
cg00216693	HIST1H2BC|8347	-2.01896	0.000502968	0.000144408	1	0	0	0	0
cg00216693	HIST1H2BD|3017	-1.71156	0.00100594	0.000126576	1	0	0	0	0
cg00216693	HIST1H4H|8365	-1.689	0.000704155	0.000221428	0	0	0	0	0
cg00216693	HIST2H2AA3|8337	-2.0849	0.000100594	0.000119223	0	0	0	0	0
cg00216693	HIST2H4A|8370	-2.20778	0.000100594	0.000113213	0	0	0	0	0
cg00216693	HOOK1|51361	-2.38055	0.000754451	0.00454739	0	0	0	0	0
cg00216693	HSH2D|84941	-2.55245	0.000704155	0.000113213	0	0	0	0	0
cg00216693	IFT140|9742	-2.27479	0.000100594	0.000144408	0	0	0	0	0
cg00216693	IKBKB|3551	-1.78294	0.000603561	0.000191745	1	0	0	0	0
cg00216693	IQCK|124152	-3.68088	5.02968e-05	0.000178513	0	0	0	0	0
cg00216693	KCNJ11|3767	-3.19562	0.00120712	0.000256069	0	0	0	0	0
cg00216693	LASS4|79603	-1.81528	0.000754451	0.000275498	1	0	0	0	0
cg00216693	LOC100128788|100128788	-2.00407	0.000452671	0.000113213	0	0	0	0	0
cg00216693	MAPK15|225689	-3.51305	0.00015089	0.000113213	0	0	0	0	0
cg00216693	MCCC2|64087	-1.83861	0.000553264	0.000191745	0	0	0	0	0
cg00216693	MESDC2|23184	-2.01744	0.000201187	0.000113213	0	0	0	0	0
cg00216693	MIPOL1|145282	-5.72152	0.000100594	0.000144408	0	0	0	0	0
cg00216693	MLPH|79083	-2.0206	0.0340509	0.000154794	0	0	0	1	0
cg00216693	MRFAP1L1|114932	-1.83298	0.00135801	0.000753297	0	0	0	0	0
cg00216693	MST1R|4486	-2.25513	0.00100594	0.000126576	0	0	0	0	0
cg00216693	MUC1|4582	-1.79846	0.000955638	0.000119223	0	1	1	0	0
cg00216693	MYB|4602	-1.68858	0.0190625	0.00224822	1	1	0	0	0
cg00216693	MYO18B|84700	-1.87297	0.000905342	0.000408275	0	0	1	0	0
cg00216693	NPNT|255743	-2.76621	0.000301781	0.000119223	0	0	0	0	0
cg00216693	OCIAD1|54940	-2.10342	0.000603561	0.000256069	0	0	0	0	0
cg00216693	P4HTM|54681	-2.10905	0.0015089	0.000126576	0	0	0	0	0
cg00216693	PKIB|5570	-2.24465	0.0016095	0.000144408	0	0	0	0	0
cg00216693	POLB|5423	-1.93132	0.000301781	0.000113213	0	0	0	0	0
cg00216693	PPM1J|333926	-1.96252	0.000704155	0.000119223	0	0	0	0	0
cg00216693	PRRT2|112476	-2.84803	0.00015089	0.000119223	0	0	0	0	0
cg00216693	PTK6|5753	-2.91256	0.000352077	0.000154794	0	1	0	0	0
cg00216693	RAB17|64284	-2.53158	0.00015089	0.000456886	0	0	0	1	0
cg00216693	RAB3A|5864	-1.78044	0.000201187	0.000113213	0	0	0	0	0
cg00216693	RALGPS1|9649	-2.18011	0.000553264	0.00514723	0	0	0	0	0
cg00216693	RET|5979	-2.77163	0.000502968	0.000144408	0	1	0	0	0
cg00216693	RHBDL1|9028	-1.77585	0.0016095	0.000113213	0	0	0	0	0
cg00216693	RIBC1|158787	-1.69949	0.000955638	0.00029603	0	0	0	0	0
cg00216693	SCNN1A|6337	-2.44324	0.00216276	0.00311406	0	0	0	0	0
cg00216693	SEMA3B|7869	-1.80453	0.00301781	0.000997328	0	0	1	0	0
cg00216693	SLC19A2|10560	-1.92381	0.000402374	0.000341873	0	0	0	0	0
cg00216693	SLC22A15|55356	-2.95791	0.00015089	0.000113213	0	0	0	0	0
cg00216693	SLC26A1|10861	-1.91842	0.000301781	0.000275498	0	0	0	0	0
cg00216693	SLC44A4|80736	-2.02653	0.0271099	0.000144408	0	0	0	0	0
cg00216693	SPTBN4|57731	-1.68681	0.000804748	0.000191745	0	0	0	0	0
cg00216693	SUSD3|203328	-1.7857	0.000653858	0.000166036	0	0	0	0	0
cg00216693	TFF1|7031	-3.07404	0.000402374	0.000490987	0	0	0	0	0
cg00216693	TFF3|7033	-2.61282	0.000502968	0.000395291	0	0	0	0	0
cg00216693	TPRN|286262	-1.66353	0.000452671	0.000113213	0	0	0	0	0
cg00216693	VAV3|10451	-1.67223	0.00331959	0.000191745	0	0	0	0	0
cg00216693	ZG16B|124220	-2.27358	0.00286691	0.000191745	0	0	0	0	0
cg00216693	ZNF500|26048	-2.73474	0.000100594	0.00240151	1	0	0	0	0
cg00216693	ZNF587|84914	-1.68405	0.000452671	0.00160996	1	0	0	0	0
cg00238543	CSE1L|1434	-1.66818	0.00125742	8.6124e-07	0	0	0	1	0
cg00238543	DARS2|55157	-1.65157	0.0015592	7.46743e-07	0	0	0	0	0
cg00238543	FADS1|3992	-1.76402	0.00145861	2.9047e-05	0	0	0	0	0
cg00238543	GINS1|9837	-1.68224	0.0162961	8.01264e-07	0	0	0	1	0
cg00238543	GNPNAT1|64841	-1.96283	0.000502968	6.96855e-07	0	0	0	0	0
cg00238543	LAPTM4B|55353	-1.73701	0.00608591	1.53926e-06	0	0	0	0	0
cg00238543	LYPLA1|10434	-1.88264	0.000804748	2.24781e-06	0	0	0	0	0
cg00238543	MTFR1|9650	-1.73138	0.0016095	1.07073e-06	0	0	0	0	0
cg00238543	MTHFD2|10797	-1.67599	0.00342018	6.11646e-07	0	0	0	0	0
cg00238543	ORMDL2|29095	-1.98439	0.000502968	8.6124e-07	0	0	0	0	0
cg00238543	PDZD11|51248	-1.67564	0.000452671	9.95266e-07	0	0	0	0	0
cg00238543	PL-5283|647087	-1.71019	0.00347048	3.90687e-06	0	0	0	0	0
cg00238543	PPIL1|51645	-1.9236	0.00271602	9.95266e-07	0	0	0	0	0
cg00238543	S100A14|57402	-2.14391	0.00165979	8.6124e-07	0	0	0	0	0
cg00238543	SLBP|7884	-1.70276	0.00115683	7.46743e-07	0	0	0	0	0
cg00238543	TMEM97|27346	-1.89873	0.000704155	1.74176e-06	0	0	0	0	0
cg00238543	VBP1|7411	-1.70986	0.000402374	2.40617e-06	0	0	0	0	0
cg00238543	ZCRB1|85437	-1.85313	0.000603561	2.73296e-05	0	0	0	0	0
cg00238543	ZSWIM1|90204	-1.65242	0.000251484	1.21536e-05	0	0	0	1	0
cg00238899	AGR2|10551	-1.67645	0.0265567	1.91295e-18	0	0	0	0	0
cg00238899	AGR3|155465	-2.49079	0.016095	3.08884e-26	0	0	0	0	0
cg00238899	ANXA9|8416	-1.70344	0.0115683	7.69274e-29	0	0	0	0	0
cg00238899	CA12|771	-2.4251	0.0031184	1.3499e-27	0	0	0	0	0
cg00238899	CAPN13|92291	-1.82107	0.00875163	8.44676e-23	0	0	0	0	0
cg00238899	CMBL|134147	-1.91307	0.0239413	1.21401e-20	0	0	0	0	0
cg00238899	DEGS2|123099	-1.90467	0.0120209	4.6755e-29	0	0	0	0	0
cg00238899	ESR1|2099	-2.43921	0.0138316	2.60714e-21	1	0	0	0	0
cg00238899	FOXA1|3169	-5.29726	0.00518057	3.72393e-32	1	0	0	0	0
cg00238899	GATA3|2625	-2.78171	0.00990846	2.18412e-31	1	1	0	1	0
cg00238899	GPR77|27202	-1.67422	0.0102102	1.68923e-23	0	0	0	0	0
cg00238899	KCNJ11|3767	-1.79245	0.0163967	5.02713e-23	0	0	0	0	0
cg00238899	MLPH|79083	-2.58654	0.0131275	1.34207e-26	0	0	0	0	0
cg00238899	MYB|4602	-2.04245	0.00744392	8.56763e-18	1	1	0	0	0
cg00238899	PRR15|222171	-2.26687	0.01695	1.27061e-29	0	0	0	0	0
cg00238899	SLC44A4|80736	-2.46487	0.0102605	7.60777e-30	0	0	0	0	0
cg00238899	SLC7A8|23428	-1.67879	0.0118197	5.94427e-25	0	0	0	0	0
cg00238899	SPDEF|25803	-2.17706	0.0236898	1.63135e-22	1	0	0	0	0
cg00238899	TBC1D9|23158	-1.86721	0.00900312	1.5192e-17	0	0	0	0	0
cg00238899	TMC4|147798	-1.82472	0.00221306	5.12552e-25	0	0	0	0	0
cg00238899	XBP1|7494	-1.80798	0.0171512	1.14734e-19	1	0	0	0	0
cg00238899	ZG16B|124220	-1.80518	0.0118197	2.12561e-25	0	0	0	0	0
cg00238899	ZMYND10|51364	-1.70991	0.0107132	2.52796e-28	0	0	1	0	0
cg00239272	C19orf21|126353	-2.10221	0.00593502	1.66677e-10	0	0	0	0	0
cg00239272	MAGEC2|51438	-1.70897	0.00488321	2.55729e-05	0	0	0	0	0
cg00239272	MKRN3|7681	-2.44295	0.012373	1.66518e-11	0	0	0	0	0
cg00244352	SLC45A3|85414	-1.76479	0.00135801	2.91682e-05	0	1	0	0	0
cg00252149	AGR2|10551	-1.67784	0.0263555	3.22009e-19	0	0	0	0	0
cg00252149	AGR3|155465	-1.95783	0.0292224	1.49776e-24	0	0	0	0	0
cg00252149	ESR1|2099	-1.76851	0.038477	4.33854e-19	1	0	0	0	0
cg00252149	GATA3|2625	-1.81059	0.0476813	1.68515e-29	1	1	0	0	0
cg00252149	PRR15|222171	-1.73941	0.041696	9.77195e-28	0	0	0	0	0
cg00252149	SLC44A4|80736	-1.87988	0.0370687	2.42831e-27	0	0	0	0	0
cg00254888	C1orf58|148362	-2.71578	0.000201187	0.000616296	0	0	0	0	0
cg00254888	C20orf94|128710	-2.10216	0.00015089	0.00181894	0	0	0	0	0
cg00254888	CCDC47|57003	-1.9697	0.000251484	9.86108e-05	0	0	0	0	0
cg00254888	CDK5R1|8851	-1.93074	0.000502968	5.51013e-05	0	0	0	0	0
cg00254888	GSK3B|2932	-2.74463	0.000100594	0.000701803	0	0	0	0	0
cg00254888	HSP90AB2P|391634	-2.02978	0.00201187	0.00133198	0	0	0	0	0
cg00254888	PUS7L|83448	-1.81563	0.000251484	0.000910627	0	0	0	0	0
cg00254888	SKIL|6498	-1.67061	0.000955638	0.00443569	1	0	0	0	0
cg00254888	SNX24|28966	-1.66524	0.000603561	5.51013e-05	0	0	0	0	0
cg00254888	TMX1|81542	-2.14247	0.000201187	0.000144408	0	0	0	0	0
cg00254888	TOR1B|27348	-1.99232	0.000402374	4.472e-05	0	0	0	0	0
cg00254888	UHMK1|127933	-1.65532	0.000754451	0.0106828	0	0	0	0	0
cg00254888	ZMYND8|23613	-1.68223	0.000452671	0.000106123	0	0	0	0	0
cg00266389	SLC44A4|80736	-2.04013	0.0261543	8.44037e-12	0	0	0	0	0
cg00267142	KIF4A|24137	-1.69422	0.0339503	2.11052e-28	0	0	0	0	0
cg00268149	ACAN|176	-1.79666	0.000905342	2.22377e-07	0	0	0	0	0
cg00268149	ARHGAP22|58504	-1.73222	0.00347048	1.716e-06	0	0	0	0	0
cg00268149	ARL9|132946	-2.08051	0.00422493	4.24948e-06	0	0	0	1	0
cg00268149	ATP5C1|509	-2.32667	0.000754451	3.37697e-07	0	0	0	0	0
cg00268149	AURKA|6790	-2.40388	0.00417463	2.22377e-07	0	1	0	0	0
cg00268149	AURKB|9212	-3.42908	0.00437582	2.31085e-07	0	0	0	0	0
cg00268149	BEND3|57673	-1.7056	0.0114677	1.52786e-06	0	0	0	0	0
cg00268149	BIRC5|332	-2.43303	0.00855045	2.54301e-07	0	0	0	0	0
cg00268149	BOP1|23246	-3.05964	0.000201187	2.54301e-07	0	0	0	0	0
cg00268149	BUB1B|701	-1.89726	0.0117191	2.92671e-07	0	1	1	0	0
cg00268149	BUB1|699	-2.36402	0.00714214	2.37634e-07	0	0	0	0	0
cg00268149	BYSL|705	-1.66329	0.00397344	2.22377e-07	0	0	0	0	0
cg00268149	C11orf9|745	-2.19677	0.00110653	0.000302924	0	0	0	0	0
cg00268149	C15orf42|90381	-1.77972	0.0235892	2.92671e-07	0	0	0	0	0
cg00268149	C16orf61|56942	-2.30127	0.00286691	2.37634e-07	0	0	0	0	0
cg00268149	C17orf96|100170841	-1.8526	0.00105623	1.15761e-06	0	0	0	0	0
cg00268149	C1QBP|708	-1.88875	0.000402374	2.19481e-06	0	0	0	0	0
cg00268149	C1orf135|79000	-1.78649	0.00985816	2.22377e-07	0	0	0	0	0
cg00268149	C1orf51|148523	-1.98442	0.00125742	8.20419e-07	0	0	0	0	0
cg00268149	C1orf59|113802	-2.12745	0.00729303	2.92671e-07	0	0	0	0	0
cg00268149	C21orf45|54069	-1.78605	0.00206217	2.37634e-07	0	0	0	0	0
cg00268149	C3orf26|84319	-1.66895	0.00251484	1.33092e-06	0	0	0	0	0
cg00268149	C8orf59|401466	-1.73705	0.000804748	1.24074e-06	0	0	0	0	0
cg00268149	C8orf76|84933	-2.27864	0.000352077	2.22377e-07	0	0	0	0	0
cg00268149	CACYBP|27101	-1.71193	0.0016095	2.54301e-07	0	0	0	0	0
cg00268149	CBS|875	-2.22375	0.00271602	5.21098e-07	0	0	0	0	0
cg00268149	CBX3|11335	-1.92433	0.000452671	3.14341e-07	1	0	0	0	0
cg00268149	CCDC58|131076	-2.29559	0.000100594	2.92671e-07	0	0	0	0	0
cg00268149	CCDC90A|63933	-1.97002	0.00130772	1.81664e-06	0	0	0	0	0
cg00268149	CCNA2|890	-2.11274	0.00744392	2.54301e-07	0	0	0	1	0
cg00268149	CCNB1|891	-2.26355	0.00266573	2.22377e-07	0	0	0	0	0
cg00268149	CCNB2|9133	-2.59815	0.00754451	2.22377e-07	0	0	0	0	0
cg00268149	CCT5|22948	-1.96172	0.00291721	2.37634e-07	0	0	0	0	0
cg00268149	CCT6A|908	-1.72986	0.00135801	2.72643e-07	0	0	0	0	0
cg00268149	CDC123|8872	-2.03026	0.000754451	2.22377e-07	0	0	0	0	0
cg00268149	CDC20|991	-3.26016	0.00447641	2.22377e-07	0	0	0	0	0
cg00268149	CDC25A|993	-2.71369	0.00357107	2.22377e-07	0	0	0	0	0
cg00268149	CDC25C|995	-1.98134	0.00814807	2.64667e-07	0	0	0	0	0
cg00268149	CDC45|8318	-2.78689	0.00598531	2.37634e-07	0	0	0	0	0
cg00268149	CDCA3|83461	-2.00622	0.0114677	2.22377e-07	0	0	0	0	0
cg00268149	CDCA5|113130	-2.62786	0.00628709	2.54301e-07	0	0	0	0	0
cg00268149	CDCA7|83879	-2.28108	0.0125742	5.60123e-07	0	0	0	0	0
cg00268149	CDCA8|55143	-2.45363	0.00588472	2.22377e-07	0	0	0	0	0
cg00268149	CDK18|5129	-2.55583	0.00100594	1.24074e-06	0	0	0	0	0
cg00268149	CDK1|983	-1.73931	0.015592	2.54301e-07	0	0	0	0	0
cg00268149	CDKN3|1033	-1.87805	0.00472789	2.37634e-07	0	0	0	0	0
cg00268149	CENPA|1058	-2.60699	0.00663917	2.22377e-07	0	0	0	0	0
cg00268149	CENPN|55839	-2.71173	0.00412433	2.37634e-07	0	0	0	0	0
cg00268149	CENPW|387103	-1.96326	0.0046776	2.37634e-07	0	0	0	0	0
cg00268149	CEP55|55165	-2.05055	0.0149381	2.22377e-07	0	0	0	0	0
cg00268149	CGREF1|10669	-2.72955	0.00015089	4.84916e-07	0	0	0	0	0
cg00268149	CHEK2|11200	-2.47087	0.00251484	2.54301e-07	0	1	1	0	0
cg00268149	CHRAC1|54108	-2.25479	0.000653858	6.75012e-07	0	0	0	0	0
cg00268149	CHRNA5|1138	-2.71446	0.0015592	3.14341e-07	0	0	0	0	0
cg00268149	CKS2|1164	-2.33627	0.000905342	2.22377e-07	0	0	0	0	0
cg00268149	CNIH4|29097	-1.73821	0.000301781	3.63177e-07	0	0	0	0	0
cg00268149	COMMD5|28991	-1.79098	0.000301781	3.14341e-07	0	0	0	0	0
cg00268149	CPSF1|29894	-1.8802	0.000352077	3.63177e-07	0	0	0	0	0
cg00268149	CTPS|1503	-1.93752	0.00724273	2.37634e-07	0	0	0	0	0
cg00268149	CYCS|54205	-2.29866	0.000402374	4.19754e-07	0	0	0	0	0
cg00268149	DCAF13|25879	-2.27928	0.00105623	2.37634e-07	0	0	0	0	0
cg00268149	DCAF4|26094	-1.751	0.00246454	2.33708e-06	0	0	0	0	0
cg00268149	DCPS|28960	-1.69514	0.00412433	4.51101e-07	0	0	0	0	0
cg00268149	DDN|23109	-2.61506	0.000352077	2.56489e-07	0	0	0	0	0
cg00268149	DDX39|10212	-2.05434	0.00216276	2.22377e-07	0	0	0	0	0
cg00268149	DEPDC1|55635	-2.66839	0.00271602	2.37634e-07	0	0	0	0	0
cg00268149	DLGAP5|9787	-1.85662	0.0220803	2.92671e-07	0	0	0	0	0
cg00268149	DSCC1|79075	-3.04445	0.000553264	2.22377e-07	0	0	0	0	0
cg00268149	E2F1|1869	-2.64587	0.00276632	2.22377e-07	1	0	1	0	0
cg00268149	ECE2|9718	-2.09874	0.00251484	2.37634e-07	0	0	0	0	0
cg00268149	EEF1E1|9521	-1.64887	0.00181068	1.33092e-06	0	0	1	0	0
cg00268149	EIF3B|8662	-1.85068	0.000704155	1.716e-06	0	0	0	0	0
cg00268149	EIF4A1|1973	-1.65931	0.00211246	1.77273e-05	0	0	0	0	0
cg00268149	EIF5AL1|143244	-2.25853	0.000301781	2.72643e-07	0	0	0	0	0
cg00268149	ESRP1|54845	-1.68333	0.00583442	2.22377e-07	0	0	1	0	0
cg00268149	EXO1|9156	-1.72479	0.0240418	2.54301e-07	0	0	0	0	0
cg00268149	FAM136A|84908	-2.23027	0.00130772	2.54301e-07	0	0	0	0	0
cg00268149	FAM54A|113115	-2.24464	0.0108138	2.22377e-07	0	0	0	0	0
cg00268149	FAM64A|54478	-2.35069	0.0114677	2.54301e-07	0	0	0	0	0
cg00268149	FAM72A|729533	-1.66715	0.00679006	2.84091e-07	0	0	0	0	0
cg00268149	FAM72B|653820	-2.35381	0.00286691	2.22377e-07	0	0	0	0	0
cg00268149	FAM72D|728833	-1.83833	0.00145861	2.22377e-07	0	0	0	0	0
cg00268149	FAM83D|81610	-2.09124	0.0121215	2.72643e-07	0	0	0	0	0
cg00268149	FANCA|2175	-2.03773	0.0093552	2.72643e-07	0	1	0	0	0
cg00268149	FOXM1|2305	-1.64918	0.0301781	2.72643e-07	1	0	0	0	0
cg00268149	GAL|51083	-2.05726	0.0015089	1.52786e-06	0	0	0	0	0
cg00268149	GGH|8836	-1.71313	0.00653858	4.84916e-07	0	0	0	0	0
cg00268149	GINS1|9837	-3.28285	0.00100594	2.22377e-07	0	0	0	0	0
cg00268149	GINS3|64785	-2.26783	0.0015089	1.07969e-06	0	0	0	0	0
cg00268149	GMDS|2762	-2.01764	0.00241424	3.90395e-07	0	0	0	0	0
cg00268149	GPR172A|79581	-1.77205	0.00130772	2.22377e-07	0	0	0	0	0
cg00268149	GTSE1|51512	-1.96464	0.0139825	3.14341e-07	0	0	0	0	0
cg00268149	HAUS8|93323	-1.67173	0.00452671	4.19754e-07	0	0	0	0	0
cg00268149	HJURP|55355	-2.39244	0.0118197	2.54301e-07	0	0	0	0	0
cg00268149	HMGB3|3149	-2.58499	0.00140831	2.22377e-07	1	0	0	0	0
cg00268149	HORMAD1|84072	-2.21333	0.00342087	9.2953e-07	0	0	0	0	0
cg00268149	HOXC11|3227	-1.73752	0.00513027	7.29595e-07	1	1	0	0	0
cg00268149	HOXC13|3229	-2.46394	0.00140831	2.31085e-07	1	1	0	0	0
cg00268149	HPDL|84842	-3.06859	0.000955638	2.72643e-07	0	0	0	0	0
cg00268149	HSF1|3297	-2.02414	0.000553264	3.90395e-07	1	0	0	0	0
cg00268149	IMPA2|3613	-2.26102	0.00176039	5.21098e-07	0	0	0	0	0
cg00268149	IQGAP3|128239	-1.92617	0.00709184	2.37634e-07	0	0	0	0	0
cg00268149	KIF14|9928	-2.11453	0.00673976	2.54301e-07	0	0	0	0	0
cg00268149	KIF15|56992	-1.6775	0.0177045	3.37697e-07	0	0	0	0	0
cg00268149	KIF18B|146909	-2.48255	0.0110653	2.74363e-07	0	0	0	0	0
cg00268149	KIF20A|10112	-1.67583	0.032039	2.92671e-07	0	0	0	0	0
cg00268149	KIF23|9493	-1.69454	0.0206217	2.54301e-07	0	0	0	0	0
cg00268149	KIF2C|11004	-3.75389	0.00191128	2.22377e-07	0	0	0	0	0
cg00268149	KIF4A|24137	-2.64755	0.00427522	2.22377e-07	0	0	0	0	0
cg00268149	KIFC1|3833	-2.95686	0.00447641	2.22377e-07	0	0	0	0	0
cg00268149	KLRG2|346689	-1.93918	0.00407404	2.84716e-06	0	0	0	0	0
cg00268149	LAPTM4B|55353	-1.77529	0.00492908	7.18469e-07	0	0	0	0	0
cg00268149	LOC283070|283070	-1.82652	0.000352077	7.0681e-06	0	0	0	0	0
cg00268149	MAD2L1|4085	-1.74218	0.00563324	2.54301e-07	0	0	0	1	0
cg00268149	MAF1|84232	-1.79517	0.000201187	1.4372e-05	1	0	0	0	0
cg00268149	MCM10|55388	-1.90395	0.0134292	2.54301e-07	0	0	0	0	0
cg00268149	MCM7|4176	-1.76933	0.00593502	2.92671e-07	1	0	0	0	0
cg00268149	MED30|90390	-3.16522	0.000100594	3.37697e-07	1	0	0	0	0
cg00268149	MELK|9833	-2.13971	0.0126245	2.22377e-07	0	0	0	0	0
cg00268149	MGC72080|389538	-2.92259	0.000754451	2.22377e-07	0	0	0	0	0
cg00268149	MKRN3|7681	-4.76886	0.00321899	1.9308e-11	0	0	0	0	0
cg00268149	MND1|84057	-2.48574	0.00342018	2.31085e-07	0	0	0	1	0
cg00268149	MRPL15|29088	-2.67625	0.000301781	2.22377e-07	0	0	0	0	0
cg00268149	MRPS17|51373	-2.853	0.000100594	2.22377e-07	0	0	0	0	0
cg00268149	MRPS5|64969	-1.67704	0.00236395	8.20419e-07	0	0	0	0	0
cg00268149	MRS2|57380	-1.65004	0.0016095	1.33092e-06	0	0	0	0	0
cg00268149	MTERFD1|51001	-2.09435	0.000201187	2.72643e-07	0	0	0	0	0
cg00268149	MYBL2|4605	-3.24835	0.00241424	2.22377e-07	1	0	0	0	0
cg00268149	NCAPG|64151	-1.87015	0.0168494	2.92671e-07	0	0	0	1	0
cg00268149	NCAPH|23397	-1.73323	0.0192134	2.92671e-07	0	0	0	0	0
cg00268149	NDC80|10403	-2.22098	0.00885223	2.54301e-07	0	0	0	0	0
cg00268149	NDUFB9|4715	-2.37252	0.000201187	4.51101e-07	0	0	0	0	0
cg00268149	NEK2|4751	-2.2113	0.00694095	2.22377e-07	0	0	0	0	0
cg00268149	NFKBIL2|4796	-1.80008	0.00171009	2.37634e-07	1	0	0	0	0
cg00268149	NOP56|10528	-1.69361	0.000855045	2.22377e-07	0	0	0	0	0
cg00268149	NT5DC2|64943	-2.09468	0.00900312	2.33708e-06	0	0	0	0	0
cg00268149	NUF2|83540	-2.33464	0.00628709	2.22377e-07	0	0	0	0	0
cg00268149	OIP5|11339	-3.26571	0.000955638	2.22377e-07	0	0	0	0	0
cg00268149	ORC6L|23594	-2.21562	0.0248466	2.54301e-07	0	0	0	0	0
cg00268149	PBK|55872	-1.96454	0.00387285	2.72643e-07	0	0	0	0	0
cg00268149	PDCD2L|84306	-1.90575	0.000804748	2.37634e-07	0	0	0	0	0
cg00268149	PDCD5|9141	-1.75573	0.00196157	2.37634e-07	0	0	0	0	0
cg00268149	PDE7A|5150	-1.7877	0.00714214	4.19979e-05	0	0	0	0	0
cg00268149	PKMYT1|9088	-2.10044	0.00553264	2.22377e-07	0	0	0	0	0
cg00268149	PLK1|5347	-2.75752	0.00558294	2.22377e-07	0	0	0	0	0
cg00268149	PODXL2|50512	-2.34102	0.000804748	2.37634e-07	0	0	0	0	0
cg00268149	POLR1C|9533	-1.91478	0.00125742	8.20419e-07	1	0	0	0	0
cg00268149	PPFIA4|8497	-1.86839	0.00196157	2.84149e-06	0	0	0	0	0
cg00268149	PRAME|23532	-1.80763	0.00829896	1.46029e-05	0	0	0	0	0
cg00268149	PSMD7|5713	-2.01995	0.00231365	2.54301e-07	0	0	0	0	0
cg00268149	PSMG1|8624	-1.73582	0.00477819	5.60123e-07	0	0	0	0	0
cg00268149	PTTG1|9232	-1.67543	0.0166985	2.22377e-07	1	0	0	0	0
cg00268149	PUF60|22827	-2.10134	0.00015089	3.14341e-07	0	0	0	0	0
cg00268149	PVR|5817	-2.0286	0.00296751	9.63271e-06	0	0	0	0	0
cg00268149	PYCR1|5831	-1.74022	0.00201187	2.22377e-07	0	0	0	0	0
cg00268149	RACGAP1P|83956	-1.6771	0.00336988	7.12099e-07	0	0	0	0	0
cg00268149	RAD51|5888	-2.74592	0.00206217	2.22377e-07	1	0	0	0	0
cg00268149	RAD54L|8438	-2.68684	0.00397344	2.37634e-07	0	0	0	0	0
cg00268149	RBM17|84991	-1.79166	0.00120712	3.14341e-07	0	0	0	0	0
cg00268149	RECQL4|9401	-2.12865	0.00196157	2.22377e-07	0	1	0	0	0
cg00268149	RHEB|6009	-2.8008	0.000301781	3.14341e-07	0	0	0	0	0
cg00268149	RPL8|6132	-1.7096	0.000301781	1.58139e-05	0	0	0	0	0
cg00268149	RPP25|54913	-1.83267	0.00281662	4.84916e-07	0	0	0	0	0
cg00268149	RPP38|10557	-2.22631	0.000301781	3.14341e-07	0	0	0	0	0
cg00268149	RPP40|10799	-2.00118	0.000905342	5.60123e-07	0	0	0	0	0
cg00268149	RRP1B|23076	-1.65041	0.0046776	1.07969e-06	0	0	0	0	0
cg00268149	RTKN|6242	-1.77493	0.00211246	2.72643e-07	0	0	0	0	0
cg00268149	RUVBL1|8607	-1.66267	0.00140831	2.72643e-07	1	1	0	0	0
cg00268149	SCRIB|23513	-2.03095	0.000502968	4.19754e-07	0	0	1	0	0
cg00268149	SEC61G|23480	-1.64744	0.000855045	2.37634e-07	0	0	0	0	0
cg00268149	SEH1L|81929	-1.9893	0.00206217	4.84916e-07	0	0	0	0	0
cg00268149	SF3B14|51639	-1.73601	0.000754451	6.3524e-07	0	0	0	0	0
cg00268149	SHCBP1|79801	-1.99036	0.0137813	2.72643e-07	0	0	0	0	0
cg00268149	SKA1|220134	-3.13616	0.00236395	2.22377e-07	0	0	0	0	0
cg00268149	SKA3|221150	-1.91349	0.0139322	2.22377e-07	0	0	0	0	0
cg00268149	SLC4A5|57835	-1.78362	0.000553264	3.63177e-07	0	0	0	0	0
cg00268149	SLC7A5|8140	-1.8735	0.0196157	2.22377e-07	0	0	0	0	0
cg00268149	SLMO1|10650	-1.90999	0.000754451	2.22377e-07	0	0	0	0	0
cg00268149	SMYD5|10322	-2.34868	0.00015089	1.0073e-06	0	0	0	0	0
cg00268149	SNRPD1|6632	-1.7331	0.00432552	2.22377e-07	1	0	0	0	0
cg00268149	SPAG5|10615	-1.78416	0.00658887	2.72643e-07	0	0	0	0	0
cg00268149	SPC25|57405	-1.88047	0.0109144	2.22377e-07	0	0	0	0	0
cg00268149	TAF11|6882	-2.237	0.000905342	3.63177e-07	1	0	0	0	0
cg00268149	TBRG4|9238	-2.43041	0.000352077	2.22377e-07	0	0	0	0	0
cg00268149	TBX1|6899	-1.76887	0.000553264	1.15889e-05	1	0	0	0	0
cg00268149	TCEB1|6921	-1.95089	0.000301781	2.54301e-07	1	0	0	0	0
cg00268149	TIMM44|10469	-1.79277	0.000955638	1.33092e-06	0	0	0	0	0
cg00268149	TIMM8A|1678	-1.96652	0.00321899	2.22377e-07	0	0	0	0	0
cg00268149	TMEM65|157378	-1.78931	0.00482849	4.99013e-06	0	0	0	0	0
cg00268149	TOP1MT|116447	-2.03378	0.000352077	3.23867e-06	0	0	0	0	0
cg00268149	TPX2|22974	-2.64426	0.00442611	2.37634e-07	0	0	0	0	0
cg00268149	TRIP13|9319	-1.89091	0.00990846	2.37634e-07	1	0	0	0	0
cg00268149	TROAP|10024	-2.22248	0.00995876	2.47118e-07	0	0	0	0	0
cg00268149	TTK|7272	-2.51682	0.00648828	2.22377e-07	0	0	0	0	0
cg00268149	TUBA1C|84790	-2.25181	0.00397344	2.22377e-07	0	0	0	0	0
cg00268149	UBE2C|11065	-3.13313	0.00331959	2.22377e-07	0	0	0	0	0
cg00268149	UBE2T|29089	-1.90668	0.00673976	2.22377e-07	0	0	0	0	0
cg00268149	UCK2|7371	-1.86254	0.00513027	5.60123e-07	0	0	0	0	0
cg00268149	VARS|7407	-2.07664	0.000502968	2.37634e-07	0	0	0	0	0
cg00268149	WDYHV1|55093	-2.48634	0.00015089	2.22377e-07	0	0	0	0	0
cg00268149	ZNF695|57116	-2.10501	0.0113168	2.54301e-07	1	0	0	0	0
cg00268149	ZNF706|51123	-1.76551	0.000553264	9.4081e-07	0	0	0	0	0
cg00277936	EEF1A2|1917	-2.11998	0.00256513	7.70619e-08	0	1	0	0	0
cg00277936	GINS2|51659	-1.6822	0.00171009	3.14771e-08	0	0	0	0	0
cg00277936	RIMS4|140730	-1.81887	0.000905342	1.9754e-07	0	0	0	0	0
cg00277936	TMEM63B|55362	-1.74982	0.00135801	3.35468e-08	0	0	0	0	0
cg00281273	CCNB2|9133	-1.7264	0.0331456	2.7203e-22	0	0	0	0	0
cg00281273	CDC20|991	-1.66546	0.0392818	3.32781e-22	0	0	0	0	0
cg00281273	CENPA|1058	-1.72718	0.0307816	2.7203e-22	0	0	0	0	0
cg00281273	CEP55|55165	-1.66197	0.0356101	2.7203e-22	0	0	0	0	0
cg00281273	DLGAP5|9787	-1.80547	0.0248969	4.42218e-22	0	0	0	0	0
cg00281273	HJURP|55355	-1.81764	0.0323408	2.7203e-22	0	0	0	0	0
cg00281273	KIF2C|11004	-1.77715	0.0302786	2.51081e-22	0	0	0	0	0
cg00281273	MYBL2|4605	-1.77531	0.0323911	3.32781e-22	1	0	0	0	0
cg00281273	ORC6L|23594	-2.10298	0.0303792	6.37313e-22	0	0	0	0	0
cg00281273	SHCBP1|79801	-1.65922	0.0283171	8.75754e-22	0	0	0	0	0
cg00281273	SKA3|221150	-1.6529	0.0268585	2.94866e-22	0	0	0	0	0
cg00294065	AGR3|155465	-2.04594	0.0259028	4.04548e-14	0	0	0	1	0
cg00294065	ESR1|2099	-1.7275	0.0413439	9.47472e-11	1	0	0	0	0
cg00294065	FOXA1|3169	-3.2313	0.0423499	9.29033e-17	1	0	0	0	0
cg00294065	GATA3|2625	-1.86805	0.0441103	2.25578e-16	1	1	0	0	0
cg00294065	MLPH|79083	-1.96627	0.0375214	1.25939e-14	0	0	0	0	0
cg00294065	SLC44A4|80736	-2.06529	0.024746	1.37723e-16	0	0	0	0	0
cg00308659	A2ML1|144568	-1.757	0.0101599	6.79931e-16	0	0	0	0	0
cg00308659	ANLN|54443	-1.67583	0.0253999	1.19366e-22	0	0	0	0	0
cg00308659	AURKA|6790	-1.66728	0.0238407	8.766e-23	0	1	0	0	0
cg00308659	AURKB|9212	-1.83405	0.029323	2.03832e-22	0	0	0	0	0
cg00308659	BIRC5|332	-1.74094	0.0273614	1.24135e-22	0	0	0	0	0
cg00308659	BUB1|699	-1.73477	0.027462	1.02467e-22	0	0	0	0	0
cg00308659	C15orf42|90381	-1.71463	0.0258525	6.81311e-22	0	0	0	0	0
cg00308659	C1orf106|55765	-1.70907	0.0204205	9.41688e-16	0	0	0	0	0
cg00308659	CBX2|84733	-1.73393	0.0154411	2.7763e-20	0	0	0	0	0
cg00308659	CCNB2|9133	-1.87388	0.0248969	7.50349e-23	0	0	0	0	0
cg00308659	CDC20|991	-2.07789	0.0207223	8.10863e-23	0	0	0	0	0
cg00308659	CDC45|8318	-1.77521	0.0358616	2.1313e-22	0	0	0	0	0
cg00308659	CDCA2|157313	-1.66626	0.0187607	3.51532e-22	0	0	0	0	0
cg00308659	CDCA5|113130	-1.72116	0.0273614	1.10535e-22	0	0	0	0	0
cg00308659	CDCA7|83879	-1.66598	0.0282668	2.87564e-14	0	0	0	0	0
cg00308659	CDCA8|55143	-1.81851	0.0199175	6.93443e-23	0	0	0	0	0
cg00308659	CENPA|1058	-1.94758	0.0207223	1.02467e-22	0	0	0	0	0
cg00308659	CENPN|55839	-2.00482	0.0194648	2.89635e-22	0	0	0	1	0
cg00308659	CEP55|55165	-1.88332	0.0224324	6.16289e-23	0	0	0	0	0
cg00308659	CLCN5|1184	-1.69579	0.0093049	1.53018e-16	0	0	0	0	0
cg00308659	DEPDC1|55635	-1.8956	0.012373	1.06432e-22	0	0	0	0	0
cg00308659	DLGAP5|9787	-1.86599	0.0212755	1.50304e-22	0	0	0	0	0
cg00308659	FAM54A|113115	-1.95719	0.0182577	7.21544e-23	0	0	0	0	0
cg00308659	FAM64A|54478	-1.65442	0.0337994	7.35434e-22	0	0	0	0	0
cg00308659	FAM83D|81610	-1.80897	0.0230359	1.14953e-22	0	0	0	0	0
cg00308659	FOXM1|2305	-1.68561	0.0274117	9.4856e-23	1	0	0	0	0
cg00308659	FUT3|2525	-1.68089	0.00352077	3.88296e-14	0	0	0	0	0
cg00308659	GTSE1|51512	-1.76885	0.023388	1.28936e-22	0	0	0	0	0
cg00308659	HJURP|55355	-2.00819	0.0236395	8.10863e-23	0	0	0	0	0
cg00308659	IMPA2|3613	-1.72065	0.00759481	7.40091e-18	0	0	0	0	0
cg00308659	KIF20A|10112	-1.73456	0.0280153	1.82856e-22	0	0	0	0	0
cg00308659	KIF2C|11004	-1.72176	0.033045	1.19366e-22	0	0	0	0	0
cg00308659	KIF4A|24137	-1.84673	0.0240921	6.41192e-23	0	0	0	0	0
cg00308659	KIFC1|3833	-1.84369	0.0263052	6.41192e-23	0	0	0	0	0
cg00308659	LAD1|3898	-1.64919	0.0202696	2.20564e-16	0	0	0	0	0
cg00308659	MELK|9833	-1.84977	0.0214767	8.10863e-23	0	0	0	0	0
cg00308659	MGC72080|389538	-1.83668	0.00523086	1.90602e-20	0	0	0	0	0
cg00308659	MYBL2|4605	-2.16545	0.0163967	6.93443e-23	1	0	0	0	0
cg00308659	NDC80|10403	-1.7993	0.0217785	1.06432e-22	0	0	0	0	0
cg00308659	NUP93|9688	-1.66124	0.0225329	5.84582e-20	0	0	0	1	0
cg00308659	ORC6L|23594	-2.39566	0.0189619	1.10535e-22	0	0	0	1	0
cg00308659	PLK1|5347	-1.89688	0.0253496	7.50349e-23	0	0	0	1	0
cg00308659	SKA1|220134	-1.97465	0.0207223	6.41192e-23	0	0	0	0	0
cg00308659	SKA3|221150	-1.90231	0.0146364	9.4856e-23	0	0	0	0	0
cg00308659	SLC7A5|8140	-1.99406	0.0149884	1.50304e-22	0	0	0	1	0
cg00308659	TPX2|22974	-1.90007	0.0203702	6.16289e-23	0	0	0	0	0
cg00308659	TROAP|10024	-1.65173	0.0274117	1.48977e-22	0	0	0	0	0
cg00308659	TTK|7272	-1.86697	0.0251987	1.97592e-22	0	0	0	0	0
cg00308659	TUBA1C|84790	-1.96851	0.0076954	6.93443e-23	0	0	0	0	0
cg00308659	UBE2C|11065	-1.92805	0.020169	5.92602e-23	0	0	0	0	0
cg00308659	ZNF695|57116	-1.75504	0.0217785	2.04969e-22	1	0	0	0	0
cg00308792	A2ML1|144568	-2.53252	0.00251484	8.51282e-08	0	0	0	0	0
cg00308792	ADCY7|113	-1.65716	0.00266573	7.29272e-06	0	0	0	0	0
cg00308792	ANLN|54443	-1.70029	0.0237904	1.59699e-08	0	0	0	0	0
cg00308792	AQP9|366	-1.85098	0.0015592	2.78163e-06	0	0	0	0	0
cg00308792	ARHGAP11A|9824	-1.96375	0.00417463	2.11156e-08	0	0	0	0	0
cg00308792	ARHGAP11B|89839	-2.23807	0.00236395	2.11156e-08	0	0	0	0	0
cg00308792	ARL5B|221079	-1.86108	0.00115683	2.63939e-06	0	0	0	0	0
cg00308792	ARL9|132946	-1.80509	0.00759481	5.50952e-07	0	0	0	0	0
cg00308792	ARNTL2|56938	-2.33178	0.00135801	3.87991e-07	1	0	0	0	0
cg00308792	ASF1B|55723	-2.08477	0.00221306	1.22404e-08	0	0	0	0	0
cg00308792	ASPM|259266	-1.99288	0.0062368	1.69117e-08	0	0	0	0	0
cg00308792	AURKB|9212	-3.0172	0.00633739	1.38006e-08	0	0	0	0	0
cg00308792	BAIAP2L1|55971	-2.47472	0.00105623	1.22404e-08	0	0	0	0	0
cg00308792	BAK1|578	-1.93614	0.00186098	1.4918e-08	0	0	0	0	0
cg00308792	BEND3|57673	-1.96265	0.00598531	3.5885e-08	0	0	0	0	0
cg00308792	BIRC5|332	-2.1127	0.0139322	1.4918e-08	0	0	0	0	0
cg00308792	BLM|641	-2.7759	0.00206217	1.4918e-08	0	1	1	0	0
cg00308792	BRCA2|675	-1.94824	0.000754451	6.12429e-08	1	1	1	0	0
cg00308792	BUB1B|701	-2.53722	0.00347048	1.39564e-08	0	1	1	0	0
cg00308792	BUB1|699	-2.66663	0.00412433	1.30659e-08	0	0	0	0	0
cg00308792	C11orf41|25758	-3.09002	5.02968e-05	3.17694e-08	0	0	0	0	0
cg00308792	C11orf82|220042	-2.10659	0.00186098	1.59699e-08	0	0	0	0	0
cg00308792	C12orf48|55010	-1.94587	0.00382255	1.4918e-08	0	0	0	0	0
cg00308792	C15orf23|90417	-2.13758	0.00231365	4.08558e-08	0	0	0	0	0
cg00308792	C15orf42|90381	-3.05222	0.00276632	1.30659e-08	0	0	0	0	0
cg00308792	C16orf87|388272	-1.72921	0.00855045	3.72564e-06	0	0	0	0	0
cg00308792	C1orf106|55765	-2.01676	0.0129263	4.4024e-07	0	0	0	0	0
cg00308792	C1orf112|55732	-1.7512	0.00251484	1.30659e-08	0	0	0	0	0
cg00308792	C1orf135|79000	-2.2509	0.00342018	1.4918e-08	0	0	0	0	0
cg00308792	C1orf59|113802	-2.56304	0.00367166	1.59699e-08	0	0	0	0	0
cg00308792	C5orf34|375444	-2.18311	0.00110653	2.11156e-08	0	0	0	1	0
cg00308792	C6orf150|115004	-2.72258	0.000452671	1.22404e-08	0	0	0	0	0
cg00308792	C9orf30|91283	-1.70683	0.00784629	4.37235e-08	0	0	0	0	0
cg00308792	CAD|790	-2.12751	0.000653858	5.34868e-08	0	0	0	0	0
cg00308792	CALU|813	-2.21464	0.000855045	2.26346e-08	0	0	0	0	0
cg00308792	CASC5|57082	-1.88926	0.00336988	2.26346e-08	0	1	0	0	0
cg00308792	CBFB|865	-1.89978	0.00704155	1.33285e-07	1	1	0	0	0
cg00308792	CBX2|84733	-1.75063	0.0149884	2.22377e-07	0	0	0	0	0
cg00308792	CCDC150|284992	-1.71546	0.004577	2.40922e-08	0	0	0	0	0
cg00308792	CCDC18|343099	-2.07244	0.00176039	4.08558e-08	0	0	0	0	0
cg00308792	CCNA2|890	-1.72418	0.0211246	1.4918e-08	0	0	0	0	0
cg00308792	CCNB1|891	-1.74905	0.00829896	1.30659e-08	0	0	0	1	0
cg00308792	CCNB2|9133	-3.34183	0.0031184	1.30659e-08	0	0	0	0	0
cg00308792	CCNE1|898	-2.30437	0.00482849	1.4918e-08	0	1	0	0	0
cg00308792	CDC20|991	-4.31126	0.00176039	1.22404e-08	0	0	0	0	0
cg00308792	CDC25A|993	-2.69777	0.00377226	1.39564e-08	0	0	0	0	0
cg00308792	CDC45|8318	-2.45823	0.0102605	1.39564e-08	0	0	0	0	0
cg00308792	CDCA2|157313	-1.84973	0.0116185	2.11156e-08	0	0	0	0	0
cg00308792	CDCA3|83461	-2.02628	0.0109647	1.30659e-08	0	0	0	0	0
cg00308792	CDCA5|113130	-2.21162	0.0113671	1.30659e-08	0	0	0	0	0
cg00308792	CDCA7|83879	-4.14635	0.00206217	1.59699e-08	0	0	0	0	0
cg00308792	CDCA8|55143	-1.92379	0.0161956	1.4918e-08	0	0	0	0	0
cg00308792	CDCP1|64866	-1.66833	0.00321899	7.01151e-08	0	0	0	0	0
cg00308792	CDK1|983	-2.13808	0.00679006	1.30659e-08	0	0	0	0	0
cg00308792	CENPA|1058	-2.08974	0.0161453	1.39564e-08	0	0	0	0	0
cg00308792	CENPE|1062	-1.81059	0.00548235	1.59699e-08	0	0	0	0	0
cg00308792	CENPI|2491	-2.24434	0.00261543	1.4918e-08	0	0	0	0	0
cg00308792	CENPN|55839	-2.15126	0.0136304	1.39564e-08	0	0	0	0	0
cg00308792	CENPO|79172	-2.1766	0.00246454	1.39564e-08	0	0	0	0	0
cg00308792	CENPW|387103	-1.77226	0.00850015	1.71109e-08	0	0	0	0	0
cg00308792	CEP170|9859	-1.66475	0.00110653	4.69979e-06	0	0	0	0	0
cg00308792	CEP55|55165	-2.10946	0.0134795	1.30659e-08	0	0	0	0	0
cg00308792	CHEK1|1111	-1.78705	0.0123227	2.99964e-08	0	0	1	0	0
cg00308792	CHEK2|11200	-1.95408	0.00754451	2.79494e-08	0	1	1	0	0
cg00308792	CKAP2L|150468	-2.02109	0.00427522	1.71109e-08	0	0	0	0	0
cg00308792	CKAP4|10970	-1.9126	0.000704155	2.60518e-08	0	0	0	0	0
cg00308792	CKAP5|9793	-1.72681	0.00145861	2.26346e-08	0	0	0	0	0
cg00308792	CLCN5|1184	-1.99263	0.00432552	1.24826e-07	0	0	0	0	0
cg00308792	CLSPN|63967	-2.2503	0.0031687	1.5783e-08	0	0	0	0	0
cg00308792	COL22A1|169044	-2.50868	0.00015089	1.71109e-08	0	0	0	0	0
cg00308792	CTPS|1503	-4.66348	0.00015089	1.22404e-08	0	0	0	0	0
cg00308792	CXCR4|7852	-1.66674	0.00110653	1.24826e-07	0	0	0	0	0
cg00308792	DAPP1|27071	-1.81843	0.0015089	6.12429e-08	0	0	0	0	0
cg00308792	DBF4|10926	-2.1493	0.00266573	1.71109e-08	0	0	0	0	0
cg00308792	DCLRE1B|64858	-2.06855	0.00105623	1.39564e-08	0	0	0	0	0
cg00308792	DEPDC1B|55789	-2.05462	0.00603561	1.4918e-08	0	0	0	1	0
cg00308792	DEPDC1|55635	-2.12734	0.0076954	1.83472e-08	0	0	0	0	0
cg00308792	DEPDC7|91614	-1.84411	0.0031687	1.83472e-08	0	0	0	0	0
cg00308792	DLGAP5|9787	-2.18289	0.00940549	1.59699e-08	0	0	0	0	0
cg00308792	DNA2|1763	-2.14462	0.000855045	1.83472e-08	0	0	0	0	0
cg00308792	DPH2|1802	-2.11952	0.000855045	3.82159e-08	0	0	0	0	0
cg00308792	DSCC1|79075	-1.85622	0.00764511	2.11156e-08	0	0	0	0	0
cg00308792	E2F1|1869	-2.06689	0.00764511	1.30659e-08	1	0	1	0	0
cg00308792	E2F2|1870	-1.65435	0.0092546	2.26346e-08	1	0	0	0	0
cg00308792	E2F8|79733	-3.01585	0.00135801	1.22404e-08	1	0	0	0	0
cg00308792	ECE2|9718	-1.77645	0.00829896	1.83472e-08	0	0	0	0	0
cg00308792	ELK1|2002	-2.38753	0.000553264	2.60518e-08	1	0	0	0	0
cg00308792	ERCC6L|54821	-2.33601	0.00261543	1.22404e-08	0	0	0	0	0
cg00308792	ESPL1|9700	-2.06931	0.00719244	1.39564e-08	1	0	0	0	0
cg00308792	EXO1|9156	-2.17915	0.0093049	1.4918e-08	0	0	0	0	0
cg00308792	EZH2|2146	-2.19322	0.00281662	1.30659e-08	1	1	0	0	0
cg00308792	FAM111B|374393	-1.71297	0.0030681	1.96875e-08	0	0	0	0	0
cg00308792	FAM54A|113115	-2.58746	0.00563324	1.30659e-08	0	0	0	0	0
cg00308792	FAM64A|54478	-1.92379	0.022885	2.26346e-08	0	0	0	0	0
cg00308792	FAM83D|81610	-1.87423	0.0200181	1.59699e-08	0	0	0	0	0
cg00308792	FANCA|2175	-2.39649	0.00432552	1.39564e-08	0	1	0	0	0
cg00308792	FANCB|2187	-2.51712	0.00105623	3.17694e-08	0	0	0	0	0
cg00308792	FANCI|55215	-2.0016	0.00140831	1.30659e-08	0	0	0	0	0
cg00308792	FBXO5|26271	-1.90173	0.00226335	6.55121e-08	0	0	0	0	0
cg00308792	FOXM1|2305	-2.59315	0.00442611	1.30659e-08	1	0	0	0	0
cg00308792	FSCN1|6624	-1.80016	0.00648828	9.45424e-07	0	0	0	0	0
cg00308792	GABBR2|9568	-2.51675	0.00211246	6.36534e-07	0	0	0	0	0
cg00308792	GAS2L3|283431	-1.79818	0.00236395	6.55121e-08	0	0	0	0	0
cg00308792	GINS4|84296	-1.74001	0.00452671	3.37611e-08	0	0	0	0	0
cg00308792	GLT25D1|79709	-2.59692	0.00186098	2.42782e-08	0	0	0	0	0
cg00308792	GPSM2|29899	-1.7111	0.00799718	2.42782e-08	0	0	0	0	0
cg00308792	GPX7|2882	-2.05787	0.0015089	6.04087e-07	0	0	0	0	0
cg00308792	GSG2|83903	-2.84548	0.00201187	1.39564e-08	0	0	0	0	0
cg00308792	GTPBP4|23560	-1.68841	0.00211246	4.67327e-08	0	0	1	0	0
cg00308792	GTSE1|51512	-2.14087	0.0093049	1.4918e-08	0	0	0	0	0
cg00308792	HDGF|3068	-1.72487	0.00497938	1.39564e-08	1	0	0	0	0
cg00308792	HELLS|3070	-2.08557	0.00176039	1.59699e-08	0	0	0	0	0
cg00308792	HJURP|55355	-2.60095	0.00900312	1.30659e-08	0	0	0	0	0
cg00308792	HMGA1|3159	-2.01002	0.00412433	1.22404e-08	1	1	0	0	0
cg00308792	HMMR|3161	-1.89311	0.004577	1.71109e-08	0	0	0	1	0
cg00308792	HPDL|84842	-1.83543	0.00915401	6.66334e-07	0	0	0	0	0
cg00308792	HSPA14|51182	-1.79268	0.00125742	3.5885e-08	0	0	0	0	0
cg00308792	IL2RA|3559	-1.69984	0.00296751	6.56452e-06	0	0	0	0	0
cg00308792	IL4I1|259307	-1.76374	0.00342018	1.39564e-08	0	0	0	0	0
cg00308792	ILF2|3608	-1.76596	0.00140831	5.34868e-08	1	0	0	0	0
cg00308792	INCENP|3619	-2.42151	0.0016095	1.59699e-08	0	0	0	0	0
cg00308792	INGX|27160	-1.6471	0.00181269	3.55576e-06	0	0	0	0	0
cg00308792	IQCG|84223	-1.85578	0.00191128	7.02717e-07	0	0	0	0	0
cg00308792	IRAK1|3654	-1.78334	0.00176039	3.37611e-08	0	0	0	0	0
cg00308792	KIAA1524|57650	-2.12402	0.00291721	1.83472e-08	0	0	0	0	0
cg00308792	KIF11|3832	-2.46181	0.00120712	1.30659e-08	0	0	0	0	0
cg00308792	KIF14|9928	-2.16846	0.00603561	1.4918e-08	0	0	0	0	0
cg00308792	KIF15|56992	-2.46088	0.00271602	1.59699e-08	0	0	0	0	0
cg00308792	KIF18A|81930	-2.42989	0.00221306	1.39564e-08	0	0	0	0	0
cg00308792	KIF18B|146909	-2.75002	0.00860074	1.4508e-08	0	0	0	0	0
cg00308792	KIF20A|10112	-2.74032	0.0030681	1.4918e-08	0	0	0	1	0
cg00308792	KIF23|9493	-2.21193	0.00653858	1.30659e-08	0	0	0	0	0
cg00308792	KIF2C|11004	-2.40443	0.00975757	1.30659e-08	0	0	0	0	0
cg00308792	KIF3C|3797	-1.73296	0.00447641	6.32135e-07	0	0	0	0	0
cg00308792	KIF4A|24137	-2.75788	0.00331959	1.22404e-08	0	0	0	0	0
cg00308792	KIFC1|3833	-2.41478	0.00975757	1.30659e-08	0	0	0	0	0
cg00308792	KPNA4|3840	-1.66093	0.00181068	3.72564e-06	0	0	0	0	0
cg00308792	LAD1|3898	-2.53014	0.00417463	9.0498e-08	0	0	0	0	0
cg00308792	LIN9|286826	-1.84123	0.00331959	7.01151e-08	0	0	1	0	0
cg00308792	LMNB1|4001	-2.14459	0.00236395	1.4918e-08	0	0	0	1	0
cg00308792	LOC647946|647946	-1.6941	0.00271602	1.00436e-06	0	0	0	0	0
cg00308792	LOC84740|84740	-2.49248	0.000301781	6.58802e-08	0	0	0	0	0
cg00308792	LRP8|7804	-1.90203	0.00427522	4.08558e-08	0	0	0	0	0
cg00308792	MAD2L1|4085	-1.70907	0.00633739	1.39564e-08	0	0	0	0	0
cg00308792	MAGED1|9500	-1.82535	0.00196157	2.42782e-08	0	0	0	0	0
cg00308792	MAGOH|4116	-2.15503	0.000804748	3.5885e-08	0	0	0	0	0
cg00308792	MCM10|55388	-2.60665	0.00352077	1.39564e-08	0	0	0	0	0
cg00308792	MCM2|4171	-1.93588	0.00382255	1.39564e-08	1	0	0	0	0
cg00308792	MCM6|4175	-1.68735	0.00296751	1.83472e-08	1	0	0	0	0
cg00308792	MCM7|4176	-1.86262	0.004577	8.51282e-08	1	0	0	0	0
cg00308792	MELK|9833	-2.5452	0.00583442	1.30659e-08	0	0	0	0	0
cg00308792	MKI67|4288	-2.71882	0.00110653	1.4918e-08	0	0	0	0	0
cg00308792	MKRN3|7681	-6.56383	0.00130772	2.97599e-13	0	0	0	0	0
cg00308792	MND1|84057	-2.26497	0.00543205	1.38006e-08	0	0	0	0	0
cg00308792	MOCOS|55034	-2.16356	0.000603561	1.53806e-06	0	0	0	0	0
cg00308792	MSLN|10232	-1.99491	0.00331959	3.01334e-07	0	0	0	0	0
cg00308792	MT1H|4496	-1.78071	0.000402374	3.96907e-10	0	0	0	0	0
cg00308792	MTA2|9219	-1.70178	0.00176039	6.12429e-08	1	0	0	0	0
cg00308792	MTBP|27085	-1.8403	0.00372196	9.62804e-08	0	0	0	0	0
cg00308792	MTHFD1L|25902	-2.20412	0.00553264	1.4918e-08	0	0	0	0	0
cg00308792	MYBL2|4605	-2.17687	0.0160447	1.30659e-08	1	0	0	0	0
cg00308792	MYO10|4651	-1.68558	0.00910371	2.37311e-07	0	0	0	1	0
cg00308792	NASP|4678	-1.87037	0.00165979	1.96875e-08	0	0	0	0	0
cg00308792	NCAPD2|9918	-1.65842	0.00321899	4.67327e-08	0	0	0	0	0
cg00308792	NCAPG|64151	-2.10084	0.0100091	1.39564e-08	0	0	0	0	0
cg00308792	NCAPH|23397	-2.64333	0.00347048	1.39564e-08	0	0	0	0	0
cg00308792	NDC80|10403	-1.81822	0.0207726	1.30659e-08	0	0	0	0	0
cg00308792	NEIL3|55247	-2.04866	0.00301781	1.64224e-08	0	0	0	0	0
cg00308792	NEK2|4751	-2.00454	0.00960668	1.30659e-08	0	0	0	0	0
cg00308792	NFE2L3|9603	-1.93161	0.00176039	4.08558e-08	1	0	0	0	0
cg00308792	NFKBIL2|4796	-2.19731	0.000502968	1.39564e-08	1	0	0	0	0
cg00308792	NPM3|10360	-1.72705	0.00271602	7.02717e-07	0	0	0	0	0
cg00308792	NUF2|83540	-1.68655	0.0224826	1.4918e-08	0	0	0	0	0
cg00308792	NUP205|23165	-1.72642	0.00206217	6.32135e-07	0	0	0	0	0
cg00308792	NUP93|9688	-1.86102	0.0130772	6.12429e-08	0	0	0	0	0
cg00308792	OIP5|11339	-2.22763	0.0061865	1.22404e-08	0	0	0	0	0
cg00308792	ORC1L|4998	-2.82787	0.0030681	1.30659e-08	0	0	0	0	0
cg00308792	ORC6L|23594	-2.89042	0.0077457	1.39564e-08	0	0	0	0	0
cg00308792	PATL1|219988	-2.25344	0.000603561	2.83341e-07	0	0	0	0	0
cg00308792	PDCD11|22984	-1.78934	0.000603561	3.63771e-07	1	0	0	0	0
cg00308792	PDSS1|23590	-1.87062	0.00477819	4.37235e-08	0	0	0	0	0
cg00308792	PGBD5|79605	-1.68168	0.00251484	1.09463e-07	0	0	0	0	0
cg00308792	PHF6|84295	-1.67044	0.00105623	3.20647e-07	1	1	1	0	0
cg00308792	PIF1|80119	-3.13174	0.000905342	1.83472e-08	0	0	0	0	0
cg00308792	PKMYT1|9088	-1.85895	0.00955638	1.30659e-08	0	0	0	0	0
cg00308792	PLK1|5347	-2.39984	0.00970727	1.30659e-08	0	0	0	0	0
cg00308792	PLK4|10733	-1.83456	0.0030681	1.96875e-08	0	0	0	0	0
cg00308792	POLQ|10721	-1.92645	0.00804748	1.9472e-08	0	0	0	0	0
cg00308792	POLR1A|25885	-1.94431	0.000704155	1.42324e-07	1	0	0	0	0
cg00308792	PPIH|10465	-1.66393	0.000301781	2.60518e-08	0	0	0	0	0
cg00308792	PPRC1|23082	-1.82122	0.000804748	1.20692e-06	0	0	0	0	0
cg00308792	PRAME|23532	-2.37757	0.00502968	1.13555e-07	0	0	0	0	0
cg00308792	PRC1|9055	-1.89849	0.0061865	1.30659e-08	0	0	0	0	0
cg00308792	PRIM2|5558	-1.88612	0.00357107	1.09463e-07	0	0	0	0	0
cg00308792	PRR11|55771	-2.3133	0.00231365	2.56603e-08	0	0	0	0	0
cg00308792	PSMB2|5690	-1.65894	0.00281662	2.37311e-07	0	0	0	0	0
cg00308792	PSME4|23198	-1.83882	0.00165979	2.11266e-07	0	0	0	0	0
cg00308792	PSRC1|84722	-1.74091	0.00824867	2.26346e-08	0	0	0	0	0
cg00308792	PTTG1|9232	-1.71816	0.0147872	1.30659e-08	1	0	0	1	0
cg00308792	RAD51AP1|10635	-2.38633	0.0015089	1.39564e-08	0	0	0	0	0
cg00308792	RAD51|5888	-2.31475	0.00442611	1.22404e-08	1	0	0	0	0
cg00308792	RAD54L|8438	-3.05727	0.00246454	1.30659e-08	0	0	0	0	0
cg00308792	RBM28|55131	-1.90562	0.00186098	1.59699e-08	0	0	0	0	0
cg00308792	RCC1|1104	-2.05657	0.00502968	2.60518e-08	0	0	0	0	0
cg00308792	RECQL4|9401	-1.74717	0.00402374	1.22404e-08	0	1	0	0	0
cg00308792	RELB|5971	-1.68583	0.00125742	3.82159e-08	1	0	0	0	0
cg00308792	RFC4|5984	-1.81806	0.00447641	1.02655e-07	0	0	0	0	0
cg00308792	RHBDF2|79651	-1.94673	0.00397344	1.30659e-08	0	0	0	0	0
cg00308792	RHBDL2|54933	-1.79259	0.00326929	2.42782e-08	0	0	0	0	0
cg00308792	RQCD1|9125	-1.92675	0.000452671	6.04087e-07	0	0	0	0	0
cg00308792	RRP1B|23076	-1.71317	0.00382255	2.51271e-07	0	0	0	0	0
cg00308792	S100A8|6279	-1.68983	0.000352077	3.14012e-06	0	0	0	0	0
cg00308792	SASS6|163786	-1.72073	0.00165979	1.51999e-07	0	0	0	0	0
cg00308792	SEPHS1|22929	-1.77199	0.0015592	2.51271e-07	0	0	0	0	0
cg00308792	SF3B3|23450	-1.97416	0.00276632	7.02717e-07	0	0	0	0	0
cg00308792	SGOL1|151648	-2.27243	0.00502968	1.4918e-08	0	0	0	0	0
cg00308792	SH2D2A|9047	-1.93715	0.00643798	1.4918e-08	0	0	0	0	0
cg00308792	SKA1|220134	-2.11569	0.0161956	1.59699e-08	0	0	0	0	0
cg00308792	SKA3|221150	-1.78113	0.0199175	1.4918e-08	0	0	0	0	0
cg00308792	SKP2|6502	-2.35393	0.00110653	2.51271e-07	0	1	0	1	0
cg00308792	SLC11A1|6556	-1.97297	0.00110653	9.0498e-08	0	0	0	0	0
cg00308792	SLC12A8|84561	-1.75925	0.0031184	1.83472e-08	0	0	0	0	0
cg00308792	SLC16A10|117247	-1.67659	0.0149884	2.10147e-06	0	0	0	0	0
cg00308792	SLC5A6|8884	-1.70821	0.000603561	4.4024e-07	0	0	0	0	0
cg00308792	SMC1B|27127	-1.93226	0.00221306	2.36368e-08	0	0	0	0	0
cg00308792	SMC4|10051	-1.73161	0.00211246	1.71109e-08	0	0	0	0	0
cg00308792	SNHG12|85028	-1.74418	0.00226335	5.34731e-06	0	0	0	0	0
cg00308792	SOX11|6664	-1.77943	0.00855045	7.72951e-07	1	0	1	0	0
cg00308792	SPOCK2|9806	-1.66188	0.00196157	4.4024e-07	0	0	0	0	0
cg00308792	SPTBN2|6712	-2.34859	0.0030681	3.63771e-07	0	0	0	0	0
cg00308792	SRD5A1|6715	-1.66088	0.0116185	5.31944e-07	0	0	0	1	0
cg00308792	SRPK1|6732	-1.80465	0.004577	9.0498e-08	0	0	0	0	0
cg00308792	STIL|6491	-2.02897	0.0031687	1.83472e-08	0	1	0	0	0
cg00308792	SUV39H1|6839	-2.44487	0.000201187	1.59699e-08	0	0	0	0	0
cg00308792	SUV39H2|79723	-2.02005	0.00135801	1.02655e-07	1	0	0	0	0
cg00308792	TAF5L|27097	-1.8562	0.000402374	2.42782e-08	1	0	0	0	0
cg00308792	TAP2|6891	-2.01863	0.00321899	5.34868e-08	0	0	0	0	0
cg00308792	TCP1|6950	-2.08122	0.00115683	1.0691e-06	0	0	0	0	0
cg00308792	TFG|10342	-1.68775	0.00110653	1.96875e-08	0	1	0	0	0
cg00308792	TIMM8A|1678	-1.71034	0.00528116	5.66847e-07	0	0	0	0	0
cg00308792	TMEFF1|8577	-1.65318	0.00427522	1.51999e-07	0	0	1	0	0
cg00308792	TMEM38A|79041	-1.7669	0.00231365	2.23082e-06	0	0	0	0	0
cg00308792	TPX2|22974	-2.3997	0.00734333	1.30659e-08	0	0	0	0	0
cg00308792	TREM1|54210	-1.69967	0.00221306	2.15898e-07	0	0	0	0	0
cg00308792	TRIP13|9319	-1.93872	0.00819837	1.30659e-08	1	0	0	1	0
cg00308792	TROAP|10024	-2.99307	0.00326929	1.38006e-08	0	0	0	0	0
cg00308792	TRRAP|8295	-1.73003	0.000502968	5.12539e-06	1	0	0	0	0
cg00308792	TSPAN33|340348	-2.04364	0.00296751	8.51282e-08	0	0	0	0	0
cg00308792	TTF2|8458	-1.98026	0.000603561	1.09463e-07	1	0	0	0	0
cg00308792	TTK|7272	-2.52911	0.00638769	1.39564e-08	0	0	0	0	0
cg00308792	TTLL4|9654	-1.85679	0.00538175	2.37311e-07	0	0	0	0	0
cg00308792	TTYH3|80727	-1.67787	0.00196157	4.08558e-08	0	0	0	0	0
cg00308792	TUBA1C|84790	-1.9479	0.00834926	1.39564e-08	0	0	0	0	0
cg00308792	TUBB|203068	-1.77297	0.00819837	1.39564e-08	0	0	0	0	0
cg00308792	UBE2C|11065	-1.98936	0.0175536	1.22404e-08	0	0	0	0	0
cg00308792	UCHL1|7345	-1.94662	0.000402374	2.85599e-05	0	0	1	0	0
cg00308792	ULBP1|80329	-1.87561	0.00487878	2.56603e-08	0	0	0	0	0
cg00308792	USP1|7398	-1.65445	0.00171009	7.91312e-07	0	0	0	0	0
cg00308792	WDR62|284403	-1.66336	0.0122221	1.30659e-08	0	0	0	0	0
cg00308792	XRCC2|7516	-2.18807	0.00211246	1.83472e-08	0	0	0	0	0
cg00308792	ZIC1|7545	-4.77909	0.000452671	1.50417e-08	1	0	1	0	0
cg00308792	ZIC4|84107	-3.32391	0.000402374	5.40749e-08	0	0	0	0	0
cg00308792	ZNF124|7678	-1.68604	0.00216276	3.63771e-07	1	0	0	0	0
cg00308792	ZNF643|65243	-1.64882	0.00246454	9.62804e-08	0	0	0	0	0
cg00308792	ZNF695|57116	-2.38097	0.00608591	1.39564e-08	1	0	0	0	0
cg00308792	ZWILCH|55055	-2.11502	0.00120712	1.22404e-08	0	0	0	0	0
cg00308792	ZYG11A|440590	-2.26496	0.00105623	4.67684e-08	0	0	0	0	0
cg00313297	CMBL|134147	-1.647	0.0432552	4.30919e-19	0	0	0	0	0
cg00313297	MLPH|79083	-2.30375	0.0212252	2.58892e-25	0	0	0	0	0
cg00313297	PRR15|222171	-1.68967	0.0451665	4.67322e-28	0	0	0	0	0
cg00320790	CENPN|55839	-1.75412	0.0314858	3.57624e-08	0	0	0	0	0
cg00320790	MKRN3|7681	-2.1551	0.0160447	6.84581e-09	0	0	0	0	0
cg00320790	NUP93|9688	-1.7767	0.0165476	1.14327e-07	0	0	0	0	0
cg00320790	SHCBP1|79801	-1.86766	0.0180062	4.08558e-08	0	0	0	0	0
cg00324748	AGR2|10551	-1.67747	0.0264058	1.98488e-18	0	0	0	0	0
cg00324748	CMBL|134147	-1.77064	0.0326929	6.37266e-19	0	0	0	0	0
cg00324748	FOXA1|3169	-4.65569	0.00960668	1.47118e-31	1	0	0	0	0
cg00324748	GATA3|2625	-1.86561	0.0443617	7.11931e-29	1	1	0	1	0
cg00324748	GPR160|26996	-1.75587	0.0156926	5.20502e-26	0	0	0	0	0
cg00324748	MLPH|79083	-2.21499	0.0245951	1.70229e-24	0	0	0	0	0
cg00324748	PRR15|222171	-1.94894	0.0289709	3.31732e-29	0	0	0	0	0
cg00324748	SPDEF|25803	-2.38884	0.0170003	6.56705e-24	1	0	0	0	0
cg00328720	DEPDC7|91614	-1.75532	0.00347048	5.2096e-20	0	0	0	0	0
cg00328720	GLT25D1|79709	-1.92892	0.00593502	3.17434e-19	0	0	0	0	0
cg00328720	MTHFD1L|25902	-1.85902	0.0126245	5.01828e-18	0	0	0	0	0
cg00328720	PLAUR|5329	-1.97615	0.00342018	2.28001e-20	0	0	0	0	0
cg00328720	SLC16A10|117247	-1.71291	0.0138316	1.85102e-13	0	0	0	0	0
cg00328720	TMEM158|25907	-1.7334	0.00452671	1.81716e-17	0	0	0	0	0
cg00328720	TREM1|54210	-1.74243	0.00201187	4.54649e-18	0	0	0	0	0
cg00329101	ARL9|132946	-2.4903	0.00231365	0.000146885	0	0	0	0	0
cg00329101	CDK18|5129	-1.70903	0.00372196	0.00991232	0	0	0	0	0
cg00329101	NETO2|81831	-1.98265	0.00276632	0.00150604	0	0	0	0	0
cg00329101	SH3RF1|57630	-1.95863	0.000553264	0.000126576	0	0	0	0	0
cg00331032	FOXA1|3169	-3.53854	0.0302786	7.76374e-29	1	0	0	0	0
cg00331032	SPDEF|25803	-1.99792	0.0329947	2.59304e-22	1	0	0	0	0
cg00347938	AGR2|10551	-1.68493	0.026104	3.31823e-15	0	0	0	0	0
cg00347938	ERBB3|2065	-1.78121	0.00673976	3.87977e-15	0	0	0	0	0
cg00347938	GATA3|2625	-1.81651	0.0474298	1.32145e-25	1	1	0	0	0
cg00347938	GPR160|26996	-1.72263	0.0173021	5.91764e-21	0	0	0	0	0
cg00347938	KCNJ11|3767	-1.73368	0.0183583	2.90543e-18	0	0	0	1	0
cg00347938	PRR15|222171	-1.7708	0.0395332	1.29005e-25	0	0	0	0	0
cg00347938	SLC44A4|80736	-1.79125	0.0431043	1.0114e-24	0	0	0	0	0
cg00349925	AURKA|6790	-1.66634	0.023891	7.97458e-20	0	1	0	0	0
cg00349925	AURKB|9212	-1.68492	0.0367669	1.71117e-19	0	0	0	0	0
cg00349925	BIRC5|332	-1.70138	0.0290715	1.14654e-19	0	0	0	0	0
cg00349925	BUB1|699	-1.73214	0.0276632	1.14654e-19	0	0	0	0	0
cg00349925	CCNB2|9133	-2.03972	0.0184086	7.27341e-20	0	0	0	0	0
cg00349925	CDC45|8318	-1.88202	0.0296751	1.00044e-19	0	0	0	0	0
cg00349925	CDCA5|113130	-1.79676	0.023388	7.97458e-20	0	0	0	0	0
cg00349925	CENPA|1058	-1.92794	0.0213258	7.61389e-20	0	0	0	0	0
cg00349925	CEP55|55165	-1.76724	0.0287194	7.61389e-20	0	0	0	0	0
cg00349925	DLGAP5|9787	-2.04774	0.0133789	1.2553e-19	0	0	0	0	0
cg00349925	FAM54A|113115	-1.8357	0.0232371	5.51412e-20	0	0	0	0	0
cg00349925	FOXM1|2305	-1.64681	0.0303792	9.1463e-20	1	0	0	0	0
cg00349925	GTSE1|51512	-1.64515	0.0305301	1.43447e-19	0	0	0	0	0
cg00349925	HJURP|55355	-1.72525	0.0379238	9.56581e-20	0	0	0	0	0
cg00349925	KIF20A|10112	-1.7852	0.0256513	1.31205e-19	0	0	0	0	0
cg00349925	KIF2C|11004	-1.67055	0.0359622	8.74189e-20	0	0	0	0	0
cg00349925	KIF4A|24137	-2.03507	0.0154411	6.63464e-20	0	0	0	0	0
cg00349925	KIFC1|3833	-1.66439	0.037622	1.00044e-19	0	0	0	0	0
cg00349925	MYBL2|4605	-1.85851	0.0278644	1.00044e-19	1	0	0	0	0
cg00349925	NDC80|10403	-1.70478	0.0262046	9.1463e-20	0	0	0	0	0
cg00349925	NUP93|9688	-1.74537	0.0176542	7.88278e-19	0	0	0	0	0
cg00349925	ORC6L|23594	-2.45855	0.0170506	8.35448e-20	0	0	0	0	0
cg00349925	PLK1|5347	-1.91194	0.0248466	7.61389e-20	0	0	0	0	0
cg00349925	RAD51|5888	-1.84421	0.0115683	7.97458e-20	1	0	0	0	0
cg00349925	SKA1|220134	-1.70168	0.0340509	6.94353e-20	0	0	0	0	0
cg00349925	SKA3|221150	-1.89313	0.0152399	6.94353e-20	0	0	0	1	0
cg00349925	SPC25|57405	-1.77678	0.0136807	6.94353e-20	0	0	0	0	0
cg00349925	TTK|7272	-1.7117	0.0332964	2.14445e-19	0	0	0	0	0
cg00349925	UBE2C|11065	-1.91085	0.0209737	7.27341e-20	0	0	0	0	0
cg00352652	ANLN|54443	-2.02979	0.00950609	1.26188e-15	0	0	0	0	0
cg00352652	ANP32E|81611	-1.70276	0.00870134	5.25703e-14	0	0	0	0	0
cg00352652	ASPM|259266	-1.6465	0.0167488	2.37516e-15	0	0	0	0	0
cg00352652	AURKB|9212	-1.83811	0.0291218	1.70718e-15	0	0	0	0	0
cg00352652	BIRC5|332	-1.73329	0.0275123	1.75092e-15	0	0	0	0	0
cg00352652	BUB1|699	-1.7974	0.0238407	1.57017e-15	0	0	0	0	0
cg00352652	C1orf106|55765	-2.47749	0.00844985	6.12867e-14	0	0	0	0	0
cg00352652	C1orf59|113802	-1.85048	0.0126245	5.18643e-13	0	0	0	0	0
cg00352652	CBFB|865	-1.6672	0.0113671	1.45579e-12	1	1	0	1	0
cg00352652	CCNA2|890	-1.75131	0.0194648	1.57017e-15	0	0	0	0	0
cg00352652	CCNE1|898	-1.68699	0.0186601	1.13271e-15	0	1	0	0	0
cg00352652	CDC20|991	-1.89281	0.0268585	1.48513e-15	0	0	0	0	0
cg00352652	CDC45|8318	-1.88859	0.029323	1.33221e-15	0	0	0	0	0
cg00352652	CDCA2|157313	-1.68679	0.0177548	2.42845e-15	0	0	0	0	0
cg00352652	CDCA5|113130	-1.65309	0.0321396	1.26188e-15	0	0	0	0	0
cg00352652	CDCA7|83879	-1.96995	0.0192134	7.21405e-12	0	0	0	0	0
cg00352652	CDCA8|55143	-1.71188	0.0248466	1.33221e-15	0	0	0	0	0
cg00352652	CDK2AP1|8099	-1.75483	0.0101096	5.81994e-14	0	0	1	0	0
cg00352652	CENPA|1058	-1.75181	0.0286691	1.65926e-15	0	0	0	0	0
cg00352652	CENPN|55839	-2.45856	0.00714214	1.19512e-15	0	0	0	1	0
cg00352652	CEP55|55165	-1.94023	0.0193642	1.26188e-15	0	0	0	0	0
cg00352652	CHEK1|1111	-1.68565	0.0171512	2.17666e-15	0	0	1	0	0
cg00352652	DEPDC1|55635	-1.90668	0.0119203	1.65926e-15	0	0	0	0	0
cg00352652	DHCR7|1717	-1.7589	0.00417463	3.14743e-14	0	0	0	0	0
cg00352652	DLGAP5|9787	-1.68883	0.0331959	2.17666e-15	0	0	0	0	0
cg00352652	E2F8|79733	-1.68812	0.0134795	1.9524e-15	1	0	0	0	0
cg00352652	ENO1|2023	-1.67076	0.00895282	9.5787e-12	1	0	0	0	0
cg00352652	EXO1|9156	-1.76322	0.0216276	1.48513e-15	0	0	0	0	0
cg00352652	FAM54A|113115	-1.7374	0.0281159	1.40676e-15	0	0	0	0	0
cg00352652	FAM64A|54478	-1.86415	0.0246454	2.29798e-15	0	0	0	0	0
cg00352652	FAM83D|81610	-2.3124	0.00714214	1.19512e-15	0	0	0	0	0
cg00352652	FOXM1|2305	-1.81771	0.0207726	1.40676e-15	1	0	0	0	0
cg00352652	GPSM2|29899	-1.70263	0.00824867	1.65926e-15	0	0	0	0	0
cg00352652	GTSE1|51512	-1.78097	0.022885	1.48513e-15	0	0	0	0	0
cg00352652	HJURP|55355	-2.20632	0.0164973	1.13271e-15	0	0	0	0	0
cg00352652	HMGA1|3159	-1.79911	0.00744392	6.12323e-15	1	1	0	0	0
cg00352652	HORMAD1|84072	-1.9085	0.00598652	3.31897e-14	0	0	0	0	0
cg00352652	IMPA2|3613	-1.84377	0.00538175	1.0297e-12	0	0	0	0	0
cg00352652	KIF14|9928	-1.76487	0.0157932	2.29798e-15	0	0	0	0	0
cg00352652	KIF18B|146909	-1.91204	0.0238407	2.45323e-15	0	0	0	0	0
cg00352652	KIF2C|11004	-1.78902	0.0294739	1.26188e-15	0	0	0	0	0
cg00352652	KIFC1|3833	-1.91949	0.0227341	1.13271e-15	0	0	0	0	0
cg00352652	LAD1|3898	-2.031	0.0104114	2.70726e-13	0	0	0	0	0
cg00352652	MELK|9833	-1.65468	0.0319887	1.48513e-15	0	0	0	0	0
cg00352652	MST4|51765	-1.73236	0.00709184	1.52719e-12	0	0	0	0	0
cg00352652	MTHFD1L|25902	-1.94589	0.0103611	8.36745e-14	0	0	0	0	0
cg00352652	MYBL2|4605	-1.94448	0.0239916	1.40676e-15	1	0	0	0	0
cg00352652	NT5DC2|64943	-2.02539	0.0106629	3.84209e-13	0	0	0	0	0
cg00352652	NUP93|9688	-1.87597	0.0126245	3.56565e-15	0	0	0	1	0
cg00352652	ORC1L|4998	-1.64646	0.0251987	4.67753e-15	0	0	0	0	0
cg00352652	ORC6L|23594	-2.50541	0.0158938	1.33221e-15	0	0	0	1	0
cg00352652	OTX1|5013	-1.67959	0.0112665	9.02119e-14	1	0	0	0	0
cg00352652	PLK1|5347	-1.78816	0.0308319	1.48513e-15	0	0	0	1	0
cg00352652	RCOR2|283248	-1.69414	0.017805	2.86505e-15	1	0	0	0	0
cg00352652	SKA1|220134	-2.0258	0.0197163	1.07375e-15	0	0	0	0	0
cg00352652	SLC16A10|117247	-1.67311	0.015089	7.93272e-11	0	0	0	0	0
cg00352652	SLC7A5|8140	-1.95763	0.0166482	1.40676e-15	0	0	0	1	1
cg00352652	SOX11|6664	-2.10113	0.00427522	2.80988e-13	1	0	1	0	0
cg00352652	TP53BP2|7159	-1.64922	0.00472789	6.79537e-14	0	0	1	0	0
cg00352652	TPX2|22974	-1.76803	0.0268585	1.19512e-15	0	0	0	0	0
cg00352652	TTK|7272	-1.9711	0.0198672	1.48513e-15	0	0	0	0	0
cg00352652	TTLL4|9654	-1.82587	0.00608591	2.89221e-12	0	0	0	0	0
cg00352652	ULBP1|80329	-1.78463	0.00608591	5.36076e-15	0	0	0	0	0
cg00352652	XPO5|57510	-1.66248	0.00553264	1.57017e-15	0	0	0	0	0
cg00352652	ZNF695|57116	-2.1302	0.0106629	1.26188e-15	1	0	0	0	0
cg00355690	GATA3|2625	-2.19472	0.0281159	3.8385e-27	1	1	0	0	0
cg00370173	ANLN|54443	-1.69974	0.023891	7.12968e-24	0	0	0	0	0
cg00370173	AURKB|9212	-1.75481	0.0326929	1.0282e-23	0	0	0	0	0
cg00370173	CCNB2|9133	-1.71464	0.0343024	3.90115e-24	0	0	0	0	0
cg00370173	CDC20|991	-1.78844	0.0323911	7.12968e-24	0	0	0	0	0
cg00370173	CDC45|8318	-1.73731	0.0388794	7.95216e-24	0	0	0	0	0
cg00370173	CENPA|1058	-1.81122	0.0255005	4.33187e-24	0	0	0	1	0
cg00370173	CEP55|55165	-1.64654	0.0367669	5.16796e-24	0	0	0	0	0
cg00370173	FAM54A|113115	-1.69423	0.030681	8.86884e-24	0	0	0	0	0
cg00370173	GTSE1|51512	-1.64608	0.0303289	7.12968e-24	0	0	0	0	0
cg00370173	HJURP|55355	-1.89701	0.0276632	4.485e-24	0	0	0	1	0
cg00370173	KIF4A|24137	-1.69514	0.0337994	3.50891e-24	0	0	0	0	0
cg00370173	KIFC1|3833	-1.65932	0.0381752	3.7633e-24	0	0	0	0	0
cg00370173	MELK|9833	-1.75696	0.0258525	5.35803e-24	0	0	0	0	0
cg00370173	NDC80|10403	-1.91596	0.016447	3.63095e-24	0	0	0	0	0
cg00370173	PLK1|5347	-1.82685	0.0288703	4.33187e-24	0	0	0	0	0
cg00370173	SKA1|220134	-1.66046	0.0369681	4.80939e-24	0	0	0	0	0
cg00370173	SLC7A5|8140	-2.00036	0.0147872	4.485e-24	0	0	0	0	0
cg00370173	TPX2|22974	-1.65168	0.034403	4.64032e-24	0	0	0	0	0
cg00370173	UBE2C|11065	-1.68334	0.0319887	4.04547e-24	0	0	0	0	0
cg00374554	C15orf42|90381	-1.66092	0.0285183	1.44129e-07	0	0	0	0	0
cg00374554	CDC45|8318	-1.73989	0.0385273	1.01018e-07	0	0	0	0	0
cg00374554	CENPI|2491	-1.67884	0.00890252	1.34116e-07	0	0	0	0	0
cg00374554	CHAF1B|8208	-2.26283	0.00115683	1.01018e-07	0	0	0	0	0
cg00374554	EPCAM|4072	-1.87785	0.00593502	3.2574e-07	0	0	0	0	0
cg00374554	FANCB|2187	-2.03643	0.00286691	2.4967e-07	0	0	0	0	0
cg00374554	GINS1|9837	-1.87246	0.0107132	8.22448e-08	0	0	0	0	0
cg00374554	HMGB3|3149	-1.68819	0.0134795	8.80108e-08	1	0	0	0	0
cg00374554	KIF18B|146909	-1.64745	0.0374711	1.1885e-07	0	0	0	0	0
cg00374554	KIF20A|10112	-1.67715	0.0319384	1.24826e-07	0	0	0	1	0
cg00374554	MCM10|55388	-1.73328	0.0207223	9.4192e-08	0	0	0	0	0
cg00374554	MSH2|4436	-1.88462	0.00176039	1.91947e-07	0	1	1	0	0
cg00374554	SGOL1|151648	-1.69638	0.016095	1.08373e-07	0	0	0	0	0
cg00374554	TBC1D22B|55633	-1.77486	0.00422493	2.84477e-07	0	0	0	0	0
cg00374554	TTK|7272	-2.19725	0.0118197	9.4192e-08	0	0	0	0	0
cg00374554	XRCC2|7516	-1.83223	0.00387285	2.06275e-07	0	0	0	0	0
cg00374554	XYLB|9942	-1.65114	0.00110653	6.00611e-06	0	0	0	0	0
cg00379559	A2ML1|144568	-1.89867	0.00719244	2.85839e-12	0	0	0	0	0
cg00379559	ABCF1|23	-1.86263	0.00251484	1.33086e-13	0	0	0	0	0
cg00379559	ANLN|54443	-1.93616	0.0120209	9.89117e-14	0	0	0	0	0
cg00379559	ASPM|259266	-1.74069	0.0130269	1.64395e-13	0	0	0	0	0
cg00379559	AURKB|9212	-2.02476	0.0222815	1.14601e-13	0	0	0	0	0
cg00379559	BAT3|7917	-1.78291	0.00211246	3.83439e-12	0	0	0	0	0
cg00379559	BIRC5|332	-1.86573	0.0212252	1.18088e-13	0	0	0	0	0
cg00379559	BUB1|699	-2.01015	0.0146364	1.0491e-13	0	0	0	0	0
cg00379559	C1orf106|55765	-2.53112	0.00764511	3.24622e-12	0	0	0	0	0
cg00379559	CCNA2|890	-2.06767	0.00860074	1.11284e-13	0	0	0	0	0
cg00379559	CCNB2|9133	-1.88386	0.024243	9.32556e-14	0	0	0	0	0
cg00379559	CDC20|991	-2.03351	0.0224826	1.0491e-13	0	0	0	0	0
cg00379559	CDC45|8318	-1.93187	0.0269591	9.89117e-14	0	0	0	0	0
cg00379559	CDCA2|157313	-1.78884	0.0133286	1.89027e-13	0	0	0	0	0
cg00379559	CDCA3|83461	-1.79714	0.0186601	9.32556e-14	0	0	0	0	0
cg00379559	CDCA5|113130	-1.82902	0.0222815	9.32556e-14	0	0	0	0	0
cg00379559	CDCA8|55143	-1.88558	0.017453	9.89117e-14	0	0	0	0	0
cg00379559	CENPA|1058	-2.10923	0.0156423	9.89117e-14	0	0	0	0	0
cg00379559	CENPN|55839	-2.50432	0.00633739	9.32556e-14	0	0	0	1	0
cg00379559	CEP55|55165	-2.04179	0.0153908	9.89117e-14	0	0	0	0	0
cg00379559	CHEK1|1111	-1.80337	0.0117694	1.18088e-13	0	0	1	0	0
cg00379559	DEPDC1|55635	-1.91182	0.01187	1.18088e-13	0	0	0	0	0
cg00379559	DHCR7|1717	-1.65529	0.00578413	2.18624e-12	0	0	0	0	0
cg00379559	DLGAP5|9787	-1.9978	0.0148878	1.58927e-13	0	0	0	0	0
cg00379559	DNAJB11|51726	-1.76897	0.00427522	1.33086e-13	0	0	0	0	0
cg00379559	E2F8|79733	-1.71035	0.0127251	1.25355e-13	1	0	0	0	0
cg00379559	ENO1|2023	-1.71589	0.007796	2.10682e-10	1	0	0	0	0
cg00379559	EPR1|8475	-1.88509	0.00910371	1.33086e-13	0	0	0	0	0
cg00379559	EXO1|9156	-1.84017	0.0179559	1.11284e-13	0	0	0	0	0
cg00379559	FAM54A|113115	-1.97349	0.0175536	7.7986e-14	0	0	0	0	0
cg00379559	FAM64A|54478	-2.05993	0.0189619	1.7852e-13	0	0	0	0	0
cg00379559	FAM72B|653820	-1.91861	0.00824867	8.27768e-14	0	0	0	0	0
cg00379559	FAM83D|81610	-2.18694	0.0100091	9.32556e-14	0	0	0	0	0
cg00379559	FOXM1|2305	-1.92294	0.0162961	1.0491e-13	1	0	0	0	0
cg00379559	GPR19|2842	-1.70879	0.00432552	1.89027e-13	0	0	0	0	0
cg00379559	GTSE1|51512	-1.94311	0.0144855	1.18088e-13	0	0	0	0	0
cg00379559	HJURP|55355	-2.49995	0.0100091	8.78675e-14	0	0	0	0	0
cg00379559	HMGA1|3159	-1.84279	0.00643798	1.89027e-13	1	1	0	0	0
cg00379559	HTATIP2|10553	-1.74756	0.00553264	7.941e-13	1	0	1	0	0
cg00379559	KIF14|9928	-1.77849	0.0152902	1.58927e-13	0	0	0	0	0
cg00379559	KIF18B|146909	-2.01174	0.0203702	1.69832e-13	0	0	0	0	0
cg00379559	KIF2C|11004	-1.93539	0.0225832	9.89117e-14	0	0	0	0	0
cg00379559	KIFC1|3833	-2.30476	0.0113168	8.27768e-14	0	0	0	0	0
cg00379559	MELK|9833	-1.87357	0.0200684	1.0491e-13	0	0	0	0	0
cg00379559	MSLN|10232	-1.68381	0.00684036	9.3575e-09	0	0	0	1	0
cg00379559	MTHFD1L|25902	-2.12376	0.00658887	2.59381e-12	0	0	0	0	0
cg00379559	MYBL2|4605	-1.93012	0.0244945	1.0491e-13	1	0	0	0	0
cg00379559	NDC80|10403	-1.77982	0.0223821	1.11284e-13	0	0	0	0	0
cg00379559	NEK2|4751	-1.78547	0.0144855	1.0491e-13	0	0	0	0	0
cg00379559	NT5DC2|64943	-1.92655	0.0131777	2.45762e-11	0	0	0	0	0
cg00379559	NUF2|83540	-1.69946	0.0217785	9.89117e-14	0	0	0	0	0
cg00379559	NUP93|9688	-1.98933	0.00885223	1.25355e-13	0	0	0	1	0
cg00379559	ORC6L|23594	-2.6378	0.0116185	9.89117e-14	0	0	0	1	0
cg00379559	PFKP|5214	-1.68961	0.00940549	7.6948e-11	0	0	0	0	0
cg00379559	PLK1|5347	-2.12973	0.0163967	9.32556e-14	0	0	0	1	0
cg00379559	SH2D2A|9047	-1.83821	0.00764511	8.87291e-13	0	0	0	0	0
cg00379559	SHCBP1|79801	-2.06434	0.011518	1.49883e-13	0	0	0	1	0
cg00379559	SKA1|220134	-2.6095	0.00638769	7.7986e-14	0	0	0	0	0
cg00379559	SKA3|221150	-1.8858	0.0155417	9.32556e-14	0	0	0	0	0
cg00379559	TPX2|22974	-2.10122	0.0132783	8.78675e-14	0	0	0	0	0
cg00379559	TTK|7272	-1.86274	0.0254502	1.25355e-13	0	0	0	0	0
cg00379559	UBE2C|11065	-1.82372	0.0250981	9.32556e-14	0	0	0	0	0
cg00379559	WDR12|55759	-1.70777	0.0031687	1.17616e-12	0	0	0	0	0
cg00387117	SPDEF|25803	-1.89868	0.0395332	8.33792e-23	1	0	0	0	0
cg00393373	AGR3|155465	-1.70496	0.039835	8.32407e-16	0	0	0	0	0
cg00393373	SLC44A4|80736	-2.00805	0.0283171	1.77822e-18	0	0	0	0	0
cg00393470	APBA2|321	-1.65525	0.00834926	1.18293e-12	0	0	0	0	0
cg00393470	ARL9|132946	-1.93399	0.00543205	2.02216e-13	0	0	0	0	0
cg00393470	BEND3|57673	-1.91113	0.00673976	6.2126e-15	0	0	0	0	0
cg00393470	C1orf106|55765	-1.66769	0.021527	2.24338e-12	0	0	0	0	0
cg00393470	C1orf59|113802	-1.9172	0.0111156	1.45109e-14	0	0	0	0	0
cg00393470	CBX2|84733	-1.81081	0.0131777	1.25028e-14	0	0	0	0	0
cg00393470	CCNB2|9133	-1.71124	0.0346042	1.61074e-16	0	0	0	0	0
cg00393470	CCNE1|898	-1.79412	0.0146867	1.83882e-15	0	1	0	0	0
cg00393470	CDC20|991	-1.72895	0.0355598	3.34775e-16	0	0	0	0	0
cg00393470	CDC25A|993	-1.88845	0.0153908	3.92258e-16	0	0	0	1	0
cg00393470	CDC45|8318	-1.64707	0.0464742	4.36264e-16	0	0	0	0	0
cg00393470	CDCA2|157313	-1.65849	0.0195654	3.34775e-16	0	0	0	0	0
cg00393470	CDCA7|83879	-2.33018	0.0120209	1.77065e-13	0	0	0	0	0
cg00393470	CDCA8|55143	-1.69264	0.0257519	1.61074e-16	0	0	0	0	0
cg00393470	CDK2AP1|8099	-1.825	0.00829896	1.59929e-14	0	0	1	0	0
cg00393470	CENPN|55839	-1.71402	0.0337994	2.09536e-16	0	0	0	0	0
cg00393470	FAM83D|81610	-1.69559	0.0302283	2.71408e-16	0	0	0	0	0
cg00393470	GAL|51083	-1.71323	0.00352077	1.12973e-12	0	0	0	0	0
cg00393470	HJURP|55355	-2.03193	0.0223318	1.44779e-16	0	0	0	0	0
[truncated: 125,727 more rows]

## Sheet: Table S4b
Table S4b. List of Et:G+ links found by TENET in PRAD
probe	geneSymbol|ID	Z.score	pval	wilcoxon.adj.pval	Transcription Factor	Oncogene	Tumor Suppressor	intrachrom	within1Mb
cg00019511	TRPM4|54795	-1.9206	0.00895857	3.36353e-08	0	0	0	0	0
cg00031708	TRIM65|201292	-1.7341	0.00111982	1.93339e-05	0	0	0	0	0
cg00043444	PYCR1|5831	-1.80266	0.0331147	1.04612e-09	0	0	0	0	0
cg00089695	INPP4B|8821	-1.79752	0.00863862	3.99822e-05	0	0	1	0	0
cg00089695	MESP2|145873	-1.73362	0.0321549	2.9079e-06	0	0	0	0	0
cg00089695	P4HA3|283208	-1.76674	0.0305551	1.83604e-05	0	0	0	0	0
cg00095772	GUCY2D|3000	-1.88752	0.00383939	0.0221198	0	0	0	0	0
cg00095772	PPFIA3|8541	-1.69591	0.00767877	0.000345257	0	0	0	0	0
cg00095772	TFF3|7033	-1.73962	0.012318	3.60308e-05	0	0	0	0	0
cg00095772	TRPM4|54795	-1.70521	0.0169573	6.25753e-07	0	0	0	0	0
cg00097800	MAP6D1|79929	-1.67444	0.000959846	9.79817e-05	0	0	0	0	0
cg00097800	MDH1B|130752	-1.8454	0.00447928	3.60538e-06	0	0	0	1	0
cg00097800	TAOK2|9344	-1.81736	0.000639898	5.41139e-05	0	0	0	0	0
cg00097800	VAX2|25806	-1.80436	0.00143977	2.45495e-06	1	0	0	1	0
cg00120147	CYP2J2|1573	-1.90532	0.0367941	7.29248e-08	0	0	0	0	0
cg00120147	INPP4B|8821	-1.65526	0.0137578	9.64637e-05	0	0	1	0	0
cg00120147	MESP1|55897	-2.1171	0.0137578	9.61007e-07	0	0	0	0	0
cg00120147	TFF3|7033	-1.96114	0.00703887	5.32096e-07	0	0	0	0	0
cg00127070	ARHGEF38|54848	-1.67687	0.00159974	3.12162e-09	0	0	0	0	0
cg00127070	CGREF1|10669	-1.98736	0.0145577	1.82446e-09	0	0	0	0	0
cg00127070	CTNND2|1501	-1.71226	0.00495921	4.22721e-09	0	0	0	0	0
cg00127070	DLX2|1746	-1.67579	0.00735882	2.03142e-08	1	0	0	0	0
cg00127070	EPCAM|4072	-1.66325	0.00575908	8.12345e-09	0	0	0	0	0
cg00127070	EPHA10|284656	-1.80549	0.00575908	1.35431e-09	0	0	0	0	0
cg00127070	FOXA1|3169	-2.73091	0.00239962	3.646e-09	1	0	0	0	0
cg00127070	GPR160|26996	-1.64831	0.00607903	1.82218e-07	0	0	0	0	0
cg00127070	HOXB13|10481	-2.07201	0.00399936	5.41139e-05	1	0	1	0	0
cg00127070	HOXC6|3223	-2.15979	0.0119981	7.22637e-10	1	0	0	0	0
cg00127070	HPN|3249	-2.52448	0.00207967	1.01517e-09	0	0	0	0	0
cg00127070	LRFN1|57622	-1.79452	0.00399936	1.54996e-09	0	0	0	0	0
cg00127070	MARCKSL1|65108	-1.99484	0.00383939	1.13522e-09	0	0	0	0	0
cg00127070	PAICS|10606	-1.76648	0.00431931	1.12644e-09	0	0	0	0	0
cg00127070	PYCR1|5831	-2.33525	0.0135978	1.02986e-09	0	0	0	0	0
cg00127070	QSOX2|169714	-1.81189	0.00159974	7.20032e-10	0	0	0	0	0
cg00127070	SBK1|388228	-2.00037	0.00159974	1.26543e-09	0	0	0	0	0
cg00127070	SIM2|6493	-2.04892	0.00607903	5.39711e-09	1	0	0	0	0
cg00127070	SLC19A1|6573	-1.82778	0.00399936	2.26182e-09	0	0	0	0	0
cg00127070	ZDHHC9|51114	-1.76553	0.00159974	5.25884e-09	1	0	0	0	0
cg00164583	ZNHIT2|741	-2.30307	0.0351944	0.00419461	0	0	0	0	0
cg00187981	CGREF1|10669	-1.96304	0.0148776	1.83552e-09	0	0	0	0	0
cg00187981	FOXA1|3169	-2.47155	0.00543913	5.04773e-09	1	0	0	0	0
cg00187981	HOXB13|10481	-2.04672	0.00415933	6.74376e-05	1	0	1	0	0
cg00187981	HOXC6|3223	-1.99392	0.0159974	7.23636e-10	1	0	0	0	0
cg00187981	HPN|3249	-2.2915	0.00415933	1.06714e-09	0	0	0	0	0
cg00187981	MARCKSL1|65108	-1.787	0.00703887	1.28447e-09	0	0	0	0	0
cg00187981	NKX3-1|4824	-1.73629	0.00383939	0.0129448	1	0	1	1	0
cg00187981	PYCR1|5831	-2.16263	0.0159974	1.04615e-09	0	0	0	0	0
cg00187981	SIM2|6493	-1.80945	0.00911854	6.76302e-09	1	0	0	0	0
cg00187981	SLC19A1|6573	-1.72548	0.00607903	2.79987e-09	0	0	0	0	0
cg00187981	SPDEF|25803	-1.7717	0.00527916	1.85933e-05	1	0	0	0	0
cg00206063	ACP6|51205	-2.93854	0.000159974	5.41139e-05	0	0	0	0	0
cg00206063	ADD2|119	-2.0282	0.000479923	0.00509736	0	0	0	0	0
cg00206063	ADIPOR1|51094	-1.8129	0.000639898	8.94023e-05	0	0	0	0	0
cg00206063	AGFG2|3268	-1.81101	0.00111982	0.00391656	0	0	0	0	0
cg00206063	AGMAT|79814	-1.98163	0.00271956	8.94023e-05	0	0	0	0	0
cg00206063	AKD1|221264	-2.76533	0.000319949	8.94023e-05	0	0	0	0	0
cg00206063	ALOX15|246	-5.84341	0.000319949	5.41139e-05	0	0	0	0	0
cg00206063	AP1M2|10053	-1.90996	0.0012798	0.000856208	0	0	0	0	0
cg00206063	APEH|327	-2.09902	0.000799872	0.000577276	0	0	0	0	0
cg00206063	ARFGAP3|26286	-1.86517	0.000479923	0.00039246	0	0	0	0	0
cg00206063	ARL16|339231	-2.1782	0.00191969	0.0335118	0	0	0	0	0
cg00206063	ARNT2|9915	-2.02945	0.000799872	0.0232492	1	0	0	0	0
cg00206063	ARPC3|10094	-1.89138	0.000159974	0.00509736	0	0	0	0	0
cg00206063	ARSH|347527	-2.08934	0.000639898	0.000105043	0	0	0	0	0
cg00206063	ARVCF|421	-1.94232	0.00111982	5.41139e-05	0	0	0	0	0
cg00206063	ASTN2|23245	-2.74628	0.000319949	0.0102745	0	0	0	0	0
cg00206063	ATAD3A|55210	-2.54847	0.000959846	5.41139e-05	0	0	0	0	0
cg00206063	ATP5B|506	-1.98338	0.000319949	0.0127756	0	0	0	0	0
cg00206063	BCL2L10|10017	-1.86632	0.00175972	0.000856208	0	0	0	0	0
cg00206063	BIK|638	-2.1358	0.000799872	0.000156851	0	0	1	0	0
cg00206063	BPIL1|80341	-2.25947	0.000159974	0.00039246	0	0	0	0	0
cg00206063	BSN|8927	-2.33303	0.000159974	0.00509736	0	0	0	0	0
cg00206063	C10orf11|83938	-2.05052	0.000319949	0.00119941	0	0	0	1	0
cg00206063	C11orf31|280636	-1.998	0.000639898	0.00825619	0	0	0	0	0
cg00206063	C12orf73|728568	-1.79972	0.000799872	0.00039246	0	0	0	0	0
cg00206063	C15orf44|81556	-2.04618	0.000319949	0.0157131	0	0	0	0	0
cg00206063	C17orf55|284185	-1.79667	0.000479923	0.000249744	0	0	0	0	0
cg00206063	C22orf29|79680	-2.60579	0.000319949	0.0127756	0	0	0	0	0
cg00206063	C2orf16|84226	-1.6613	0.000799872	0.00299214	0	0	0	0	0
cg00206063	C6orf164|63914	-1.67944	0.00399936	0.0157131	0	0	0	0	0
cg00206063	C7orf13|129790	-4.65295	0.000159974	5.41139e-05	0	0	0	0	0
cg00206063	C7orf4|64433	-1.68249	0.000319949	0.00255297	0	0	0	0	0
cg00206063	CABP4|57010	-2.2358	0.00191969	5.41139e-05	0	0	0	0	0
cg00206063	CACNA1D|776	-2.46746	0.000639898	5.41139e-05	0	0	0	0	0
cg00206063	CADPS|8618	-2.48537	0.000159974	0.000856208	0	0	0	0	0
cg00206063	CATSPER2P1|440278	-1.78382	0.000959846	0.000856208	0	0	0	0	0
cg00206063	CCDC154|645811	-1.72849	0.00111982	0.000856208	0	0	0	0	0
cg00206063	CCDC40|55036	-1.97669	0.00175972	5.41139e-05	0	0	0	0	0
cg00206063	CCDC43|124808	-2.34497	0.00111982	8.94023e-05	0	0	0	0	0
cg00206063	CD24|100133941	-3.50657	0.000159974	0.0191787	0	0	0	0	0
cg00206063	CHADL|150356	-2.3413	0.000479923	0.00119941	0	0	0	0	0
cg00206063	CHRM3|1131	-2.9219	0.000159974	0.00509736	0	0	0	0	0
cg00206063	CLEC18A|348174	-2.62365	0.000319949	5.41139e-05	0	0	0	0	0
cg00206063	CNTD2|79935	-5.97315	0.000159974	0.00039246	0	0	0	0	0
cg00206063	COASY|80347	-2.21955	0.00255959	0.00509736	0	0	0	0	0
cg00206063	COL2A1|1280	-2.27006	0.000319949	5.41139e-05	0	0	0	0	0
cg00206063	CRYL1|51084	-3.52925	0.000159974	0.00509736	0	0	0	0	0
cg00206063	DACT2|168002	-3.29168	0.000319949	8.94023e-05	0	0	0	0	0
cg00206063	DHPS|1725	-1.76018	0.0012798	0.00119941	0	0	0	0	0
cg00206063	DLX1|1745	-8.21321	0.000319949	5.41139e-05	1	0	0	0	0
cg00206063	DLX2|1746	-3.03662	0.000319949	0.000136753	1	0	0	0	0
cg00206063	EIF1AY|9086	-3.06731	0.000799872	0.0335118	0	0	0	0	0
cg00206063	EIF3F|8665	-1.97234	0.000959846	0.0102745	0	0	0	0	0
cg00206063	ELMOD3|84173	-1.85924	0.00351944	0.0157131	0	0	0	0	0
cg00206063	EN2|2020	-2.8944	0.000159974	0.000243373	1	0	0	0	0
cg00206063	EPN3|55040	-1.84641	0.00159974	0.000577276	0	0	0	0	0
cg00206063	ERGIC1|57222	-1.71972	0.00335946	8.94023e-05	0	0	0	0	0
cg00206063	FAM155B|27112	-2.10737	0.00159974	0.0191787	0	0	0	0	0
cg00206063	FAM71E1|112703	-1.94637	0.000639898	0.000856208	0	0	0	0	0
cg00206063	FARSA|2193	-1.8921	0.00255959	0.00039246	0	0	0	0	0
cg00206063	FASTKD3|79072	-2.34441	0.000639898	0.0397931	0	0	0	0	0
cg00206063	FBXW9|84261	-1.83658	0.00239962	5.41139e-05	0	0	0	0	0
cg00206063	FEV|54738	-1.70167	0.00159974	8.94023e-05	1	1	0	0	0
cg00206063	FGF13|2258	-1.86202	0.00159974	5.41139e-05	0	0	0	0	0
cg00206063	FOXP4|116113	-2.46053	0.000319949	8.94023e-05	1	0	0	0	0
cg00206063	GABBR2|9568	-2.03962	0.000159974	8.94023e-05	0	0	0	0	0
cg00206063	GABRB3|2562	-3.70485	0.000319949	5.41139e-05	0	0	0	0	0
cg00206063	GDA|9615	-1.71648	0.000479923	0.0280205	0	0	0	0	0
cg00206063	GJB1|2705	-2.61254	0.000639898	5.41139e-05	0	0	0	0	0
cg00206063	GRAMD1A|57655	-2.03486	0.00175972	8.94023e-05	0	0	0	0	0
cg00206063	GRIN3A|116443	-2.92165	0.000159974	5.41139e-05	0	0	0	0	0
cg00206063	HDAC1|3065	-2.70052	0.000319949	5.41139e-05	1	0	0	0	0
cg00206063	HIST1H1B|3009	-2.05247	0.000159974	0.00870624	1	0	0	0	0
cg00206063	HIST1H1D|3007	-2.08383	0.000159974	8.94023e-05	1	0	0	0	0
cg00206063	HIST1H2AK|8330	-1.98092	0.000319949	5.41139e-05	0	0	0	0	0
cg00206063	HIST1H3J|8356	-1.75669	0.00224179	0.0165645	0	0	0	0	0
cg00206063	HNRNPF|3185	-2.52828	0.000959846	5.41139e-05	0	0	0	1	0
cg00206063	HPCAL1|3241	-1.68148	0.000639898	0.000156851	0	0	0	0	0
cg00206063	ICA1|3382	-2.38383	0.000639898	5.41139e-05	0	0	0	0	0
cg00206063	ICT1|3396	-2.38984	0.000639898	0.000856208	0	0	0	0	0
cg00206063	IPW|3653	-2.14494	0.000159974	0.0157131	0	0	0	0	0
cg00206063	KCNH8|131096	-2.35454	0.000639898	5.41139e-05	0	0	0	0	0
cg00206063	KCNMB3|27094	-4.90494	0.000159974	5.41139e-05	0	0	0	0	0
cg00206063	KDM4B|23030	-2.17206	0.000159974	5.41139e-05	1	0	0	0	0
cg00206063	KIAA0087|9808	-2.35574	0.000159974	6.6753e-05	0	0	0	0	0
cg00206063	KIAA1324|57535	-1.90796	0.000799872	0.0127756	0	0	0	0	0
cg00206063	KIF25|3834	-5.17205	0.000159974	5.41139e-05	0	0	0	0	0
cg00206063	LOC100128288|100128288	-1.91073	0.000479923	0.000856208	0	0	0	0	0
cg00206063	LOC100270804|100270804	-1.67737	0.00255959	0.00509736	0	0	0	0	0
cg00206063	LOC100287718|100287718	-2.06648	0.000159974	0.000328119	0	0	0	0	0
cg00206063	LRRFIP1|9208	-2.18828	0.000159974	0.00039246	1	0	0	0	0
cg00206063	LRTOMT|220074	-1.85212	0.00319949	5.41139e-05	0	0	0	0	0
cg00206063	LYPLAL1|127018	-3.24319	0.000319949	0.0191787	0	0	0	0	0
cg00206063	MARCKSL1|65108	-2.01457	0.00335946	5.41139e-05	0	0	0	0	0
cg00206063	MGC21881|389741	-4.47371	0.000159974	5.41139e-05	0	0	0	0	0
cg00206063	MKNK2|2872	-1.68682	0.000319949	0.00651328	0	0	0	0	0
cg00206063	MLNR|2862	-2.26805	0.000160051	0.0160707	0	0	0	0	0
cg00206063	MLX|6945	-1.77776	0.00463926	0.00509736	1	0	0	0	0
cg00206063	MMADHC|27249	-2.46159	0.000159974	0.0157131	0	0	0	0	0
cg00206063	MOGS|7841	-2.91782	0.000159974	5.41139e-05	0	0	0	0	0
cg00206063	MRPL42|28977	-2.46033	0.00143977	0.00166335	0	0	0	0	0
cg00206063	MSL3L2|151507	-2.9158	0.00111982	5.41139e-05	0	0	0	0	0
cg00206063	MYEF2|50804	-1.83185	0.00271956	0.000249744	1	0	0	0	0
cg00206063	N6AMT2|221143	-2.64911	0.000799872	0.0102745	0	0	0	0	0
cg00206063	NAPRT1|93100	-2.71906	0.000479923	0.00391656	0	0	0	0	0
cg00206063	NBPF16|728936	-2.38001	0.000159974	0.00166335	0	0	0	0	0
cg00206063	NCALD|83988	-2.26693	0.00159974	5.41139e-05	0	0	0	0	0
cg00206063	NCRNA00095|283932	-2.17113	0.000479923	5.41139e-05	0	0	0	0	0
cg00206063	NCRNA00185|55410	-1.71902	0.00143977	0.0157131	0	0	0	0	0
cg00206063	NKAIN1|79570	-2.99195	0.00207967	5.41139e-05	0	0	0	0	0
cg00206063	NKAP|79576	-2.07171	0.000479923	0.00166335	0	0	0	0	0
cg00206063	NPRL3|8131	-1.90247	0.000479923	0.000156851	0	0	0	0	0
cg00206063	NPY|4852	-1.70979	0.00159974	0.00509736	0	0	0	0	0
cg00206063	NR2E1|7101	-2.84715	0.000159974	0.00157055	1	0	0	0	0
cg00206063	NTHL1|4913	-1.92411	0.000319949	0.00223474	0	0	0	0	0
cg00206063	OGDHL|55753	-3.36407	0.000159974	0.000249744	0	0	0	1	0
cg00206063	OR13A1|79290	-1.79373	0.000959846	0.000317018	0	0	0	1	0
cg00206063	PABPC1L2A|340529	-1.73678	0.000639898	0.0011001	0	0	0	0	0
cg00206063	PABPC1L2B|645974	-1.94472	0.00111982	0.000249744	0	0	0	0	0
cg00206063	PCDHB9|56127	-2.24657	0.00207967	5.41139e-05	0	0	0	0	0
cg00206063	PDCD2L|84306	-1.64824	0.00607903	5.41139e-05	0	0	0	0	0
cg00206063	PDCL3|79031	-2.14706	0.0012798	0.000156851	0	0	0	0	0
cg00206063	PEX10|5192	-1.78525	0.00223964	5.41139e-05	0	0	0	0	0
cg00206063	PHTF1|10745	-1.97734	0.000159974	0.00825619	1	0	0	0	0
cg00206063	PKN1|5585	-2.38841	0.00111982	5.41139e-05	0	0	0	0	0
cg00206063	PLA2G7|7941	-4.25074	0.000159974	5.41139e-05	0	0	0	0	0
cg00206063	PLEKHB2|55041	-2.05171	0.000639898	0.00119941	0	0	0	0	0
cg00206063	PNKP|11284	-2.4826	0.000319949	5.41139e-05	0	0	0	0	0
cg00206063	PPP2R3B|28227	-1.70227	0.00383939	5.41139e-05	0	0	0	0	0
cg00206063	PPP3CA|5530	-2.13478	0.000639898	5.41139e-05	0	0	0	0	0
cg00206063	PRPF31|26121	-1.83947	0.00175972	0.00223474	0	0	0	0	0
cg00206063	PRPSAP1|5635	-1.90829	0.000159974	0.00039246	0	0	0	0	0
cg00206063	PSMD14|10213	-1.66967	0.000799872	0.0467314	0	0	0	0	0
cg00206063	PSMD3|5709	-1.69168	0.00271956	5.41139e-05	0	0	0	0	0
cg00206063	PTGER1|5731	-1.82365	0.000159974	0.0011001	0	0	0	0	0
cg00206063	PTS|5805	-2.01226	0.00159974	0.00299214	0	0	0	0	0
cg00206063	RBBP4|5928	-2.0171	0.000959846	0.0127756	1	0	0	0	0
cg00206063	RFFL|117584	-4.34777	0.000159974	5.41139e-05	0	0	0	0	0
cg00206063	RGS10|6001	-2.67975	0.000319949	5.41139e-05	0	0	0	1	0
cg00206063	RHPN2|85415	-1.87642	0.00143977	8.94023e-05	0	0	0	0	0
cg00206063	RNF144B|255488	-1.98097	0.000479923	0.00299214	0	0	0	0	0
cg00206063	RTN1|6252	-1.945	0.000799872	0.00039246	0	0	0	0	0
cg00206063	SECISBP2|79048	-2.21397	0.000799872	5.41139e-05	0	0	0	0	0
cg00206063	SH3RF1|57630	-4.08879	0.000319949	5.41139e-05	0	0	0	0	0
cg00206063	SLC22A15|55356	-1.89561	0.00287954	0.00825619	0	0	0	0	0
cg00206063	SLC26A6|65010	-1.89755	0.00543913	5.41139e-05	0	0	0	0	0
cg00206063	SLC7A10|56301	-1.72534	0.000319949	0.0160707	0	0	0	0	0
cg00206063	SLC9A3R2|9351	-1.75666	0.00143977	8.94023e-05	0	0	0	0	0
cg00206063	SNHG3|8420	-2.40542	0.000799872	5.41139e-05	0	0	0	0	0
cg00206063	SNRPA1|6627	-2.67943	0.000319949	5.41139e-05	0	0	0	0	0
cg00206063	SNRPD3|6634	-2.38949	0.000479923	0.000577276	0	0	0	0	0
cg00206063	SOX4|6659	-2.08298	0.00159974	0.000156851	1	0	0	0	0
cg00206063	SPG21|51324	-1.75864	0.000159974	0.000856208	0	0	0	0	0
cg00206063	STK11IP|114790	-1.71592	0.000799872	0.000249744	0	0	0	0	0
cg00206063	STRC|161497	-1.98934	0.000479923	5.41139e-05	0	0	0	0	0
cg00206063	SUMO1|7341	-2.52046	0.000159974	0.0467314	0	0	0	0	0
cg00206063	TBX1|6899	-3.78127	0.000479923	5.41139e-05	1	0	0	0	0
cg00206063	TCTE3|6991	-1.96979	0.0012798	5.41139e-05	0	0	0	0	0
cg00206063	TDRD1|56165	-4.17482	0.00111982	5.41139e-05	0	0	0	1	0
cg00206063	TDRD6|221400	-2.91337	0.000159974	5.41139e-05	0	0	0	0	0
cg00206063	TLE1|7088	-1.6699	0.00239962	8.94023e-05	1	0	0	0	0
cg00206063	TMEM105|284186	-2.54918	0.000959846	0.000146845	0	0	0	0	0
cg00206063	TMEM198|130612	-1.91308	0.000479923	0.000156851	0	0	0	0	0
cg00206063	TMEM206|55248	-3.0116	0.000159974	5.41139e-05	0	0	0	0	0
cg00206063	TMEM45B|120224	-1.81645	0.00159974	5.41139e-05	0	0	0	0	0
cg00206063	TRIB3|57761	-2.13328	0.00111982	5.41139e-05	1	0	0	0	0
cg00206063	TSC2|7249	-1.97363	0.000159974	0.0191787	0	1	1	0	0
cg00206063	TSG101|7251	-1.71811	0.000959846	0.00166335	1	0	1	0	0
cg00206063	TSSK6|83983	-1.75597	0.00239962	0.0191787	0	0	0	0	0
cg00206063	TTTY14|83869	-2.51937	0.000319949	0.000249744	0	0	0	0	0
cg00206063	UGDH|7358	-1.73428	0.00239962	0.000156851	0	0	0	0	0
cg00206063	UOX|391051	-2.28969	0.000319949	0.00157055	0	0	0	0	0
cg00206063	UPF3B|65109	-1.74868	0.00111982	0.00391656	0	0	0	0	0
cg00206063	VASN|114990	-2.10502	0.000159974	0.000156851	0	0	0	0	0
cg00206063	VAX2|25806	-2.26745	0.000799872	5.41139e-05	1	0	0	0	0
cg00206063	WNK2|65268	-2.04167	0.00143977	0.00119941	0	0	1	0	0
cg00206063	YIPF3|25844	-1.97144	0.000479923	0.00299214	0	0	0	0	0
cg00206063	ZMPSTE24|10269	-1.65421	0.000479923	0.00039246	0	0	0	0	0
cg00206063	ZNF322B|387328	-1.76426	0.000959846	0.0335118	0	0	0	0	0
cg00206063	ZNF528|84436	-2.17127	0.000159974	0.00391656	0	0	0	0	0
cg00206063	ZNF594|84622	-1.68146	0.000319949	0.00039246	0	0	0	0	0
cg00206063	ZSCAN16|80345	-2.07421	0.000959846	0.000856208	1	0	0	0	0
cg00206271	P4HA3|283208	-1.73102	0.0323148	2.65391e-05	0	0	0	0	0
cg00216913	ADCK1|57143	-1.82129	0.00223964	2.6879e-07	0	0	0	0	0
cg00216913	AK5|26289	-3.10066	0.00591905	3.81406e-08	0	0	0	0	0
cg00216913	ALCAM|214	-1.79419	0.00463926	1.1867e-07	0	0	0	0	0
cg00216913	AQP11|282679	-1.90151	0.00335946	0.00179319	0	0	0	0	0
cg00216913	C10orf81|79949	-2.25414	0.00479923	1.20382e-05	0	0	0	0	0
cg00216913	C16orf55|124045	-1.75695	0.00383939	0.00041989	0	0	0	1	0
cg00216913	C19orf22|91300	-1.77859	0.0259159	8.56113e-06	0	0	0	0	0
cg00216913	C19orf28|126321	-2.01136	0.00511918	1.82504e-07	0	0	0	0	0
cg00216913	C2orf72|257407	-1.9394	0.00223964	1.1867e-07	0	0	0	0	0
cg00216913	C6orf81|221481	-1.82254	0.00735882	2.6879e-07	0	0	0	0	0
cg00216913	CAMKK2|10645	-1.65657	0.0278355	1.1867e-07	0	0	0	0	0
cg00216913	CENPM|79019	-2.26998	0.00607903	1.1867e-07	0	0	0	0	0
cg00216913	CYP2J2|1573	-2.20517	0.024796	5.51534e-07	0	0	0	0	0
cg00216913	DLX1|1745	-1.80217	0.049912	3.81406e-08	1	0	0	0	0
cg00216913	HOXC4|3221	-2.01985	0.0153575	3.81406e-08	1	0	0	0	0
cg00216913	HOXC5|3222	-1.89922	0.00639898	3.01166e-07	1	0	0	0	0
cg00216913	INPP4B|8821	-2.20576	0.00255959	3.22685e-05	0	0	1	0	0
cg00216913	MBOAT2|129642	-2.38191	0.00207967	6.83815e-08	0	0	0	0	0
cg00216913	MESP1|55897	-2.07486	0.0150376	1.07184e-05	0	0	0	0	0
cg00216913	NXPH4|11247	-1.81144	0.012638	0.0330368	0	0	0	0	0
cg00216913	SGEF|26084	-1.72893	0.0121581	3.81406e-08	0	0	0	0	0
cg00216913	SGSM3|27352	-1.67165	0.00703887	1.08381e-06	0	0	0	0	0
cg00216913	SMS|6611	-1.65364	0.00495921	1.07184e-05	0	0	0	0	0
cg00216913	SPA17|53340	-1.80019	0.0156775	3.22685e-05	0	0	0	0	0
cg00216913	STRADB|55437	-2.10288	0.0171173	5.51534e-07	0	0	0	0	0
cg00216913	TPRN|286262	-1.67325	0.0118381	3.81406e-08	0	0	0	0	0
cg00216913	TSPAN10|83882	-1.97325	0.00223964	1.45789e-05	0	0	0	0	0
cg00216913	ZMYND10|51364	-1.91166	0.0209566	1.38466e-06	0	0	1	0	0
cg00235442	ADAP2|55803	-1.94453	0.00255959	0.0225365	0	0	0	0	0
cg00235442	PDE6G|5148	-1.74974	0.00399936	0.00166335	0	0	0	0	0
cg00253185	LASS4|79603	-2.15037	0.0075188	2.11195e-09	1	0	0	0	0
cg00253185	TBL1Y|90665	-1.70717	0.00639898	1.14418e-07	0	0	0	0	0
cg00266968	ADM2|79924	-1.68769	0.00591905	3.75543e-08	0	0	0	0	0
cg00266968	AK5|26289	-1.82025	0.0334347	7.79457e-09	0	0	0	0	0
cg00266968	ALDH1A3|220	-1.80542	0.00703887	2.58535e-08	0	0	0	0	0
cg00266968	C20orf134|170487	-1.67121	0.0227164	6.57226e-06	0	0	0	0	0
cg00266968	CAMKK2|10645	-2.22155	0.00911854	3.03457e-09	0	0	0	0	0
cg00266968	CYB561|1534	-1.81856	0.00255959	7.32179e-05	0	0	0	0	0
cg00266968	CYP2J2|1573	-3.3858	0.00399936	1.87392e-08	0	0	0	0	0
cg00266968	DHRS7|51635	-1.88992	0.00527916	8.94023e-05	0	0	0	0	0
cg00266968	EPHA6|285220	-1.71682	0.0113582	1.89184e-06	0	0	0	0	0
cg00266968	FARSA|2193	-1.73078	0.0055991	2.64218e-07	0	0	0	0	0
cg00266968	GREB1|9687	-1.79535	0.00655895	6.30532e-05	0	0	0	0	0
cg00266968	GSK3A|2931	-1.80718	0.0105583	3.4253e-07	0	0	0	0	0
cg00266968	IPPK|64768	-1.83448	0.00303951	3.75543e-08	0	0	0	0	0
cg00266968	LASS4|79603	-2.28083	0.00607903	4.7313e-09	1	0	0	0	0
cg00266968	MAP2|4133	-1.76726	0.00767877	2.33669e-05	0	0	0	0	0
cg00266968	MESP1|55897	-2.58618	0.00607903	2.14428e-07	0	0	0	0	0
cg00266968	MGC87042|256227	-1.8414	0.012478	6.57226e-06	0	0	0	1	0
cg00266968	NEDD4L|23327	-2.03392	0.000799872	4.7313e-09	0	0	0	0	0
cg00266968	NEURL4|84461	-2.07085	0.00351944	1.14265e-05	0	0	0	0	0
cg00266968	ORAI3|93129	-2.00389	0.000959846	3.6954e-06	0	0	0	0	0
cg00266968	SCAMP4|113178	-1.6488	0.00927852	7.92223e-06	0	0	0	0	0
cg00266968	SLC1A4|6509	-1.77643	0.0012798	2.64218e-07	0	0	0	0	0
cg00266968	SLC4A4|8671	-2.04106	0.00783875	2.64218e-07	0	0	0	0	0
cg00266968	SMS|6611	-1.67287	0.00447928	1.2228e-06	0	0	0	0	0
cg00266968	STEAP1|26872	-2.13415	0.00959846	1.55981e-05	0	0	0	1	0
cg00266968	TMEM63B|55362	-1.75905	0.00719885	3.4253e-07	0	0	0	0	0
cg00266968	VPS37C|55048	-1.65442	0.0212766	3.03457e-09	0	0	0	0	0
cg00266968	WDR45|11152	-2.04026	0.000959846	0.000134616	0	0	0	0	0
cg00266968	ZBTB42|100128927	-1.76738	0.00495921	1.07184e-05	0	0	0	0	0
cg00281100	BDH1|622	-1.82168	0.00223964	2.27489e-06	0	0	0	0	0
cg00281100	BYSL|705	-1.65511	0.00399936	1.32672e-05	0	0	0	0	0
cg00281100	C7orf70|84792	-1.69036	0.00191969	0.00041989	0	0	0	0	0
cg00281100	CHCHD8|51287	-1.88042	0.00175972	4.29454e-05	0	0	0	0	0
cg00281100	DNAJA3|9093	-1.84644	0.00111982	1.32672e-05	0	0	0	0	0
cg00281100	EBNA1BP2|10969	-2.42017	0.000479923	8.46226e-05	0	0	0	0	0
cg00281100	ECE2|9718	-2.00055	0.00159974	2.27489e-06	0	0	0	0	0
cg00281100	F12|2161	-1.65824	0.00863862	2.27489e-06	0	0	0	0	0
cg00281100	GNL3|26354	-1.72163	0.00495921	2.27489e-06	0	0	0	0	0
cg00281100	HIST1H2BL|8340	-2.27651	0.000319949	6.09034e-06	0	0	0	0	0
cg00281100	MDH2|4191	-1.72817	0.00207967	2.27489e-06	0	0	0	0	0
cg00281100	MRPS12|6183	-2.02034	0.00239962	0.000136007	0	0	0	0	0
cg00281100	NDUFV3|4731	-1.83116	0.00271956	0.000217534	0	0	0	0	0
cg00281100	NOP16|51491	-2.05793	0.00175972	2.27489e-06	0	0	0	0	0
cg00281100	PKP3|11187	-1.74015	0.00959846	4.01435e-06	0	0	0	0	0
cg00281100	POLR1C|9533	-2.041	0.00175972	9.60351e-06	1	0	0	0	0
cg00281100	PYCR1|5831	-2.12735	0.0174372	2.27489e-06	0	0	0	0	0
cg00281100	RHBDL1|9028	-2.112	0.0012798	1.93339e-05	0	0	0	0	0
cg00281100	RPA3|6119	-1.73727	0.00143977	0.00143049	0	0	0	0	0
cg00281100	SCD|6319	-1.6741	0.00287954	0.000532462	0	0	0	1	0
cg00281100	STRN4|29888	-1.71222	0.00319949	2.27489e-06	0	0	0	0	0
cg00281100	TRAF7|84231	-1.80571	0.00143977	2.27489e-06	0	0	0	0	0
cg00281100	WDR4|10785	-1.86332	0.00175972	2.27489e-06	0	0	0	0	0
cg00310044	C20orf134|170487	-2.22484	0.00639898	5.41139e-05	0	0	0	0	0
cg00310044	C6orf57|135154	-1.98874	0.000639898	0.0138596	0	0	0	0	0
cg00310044	CENPP|401541	-2.08119	0.00175972	0.000976673	0	0	0	0	0
cg00310044	FBXO43|286151	-1.91736	0.00255959	1.93339e-05	0	0	0	0	0
cg00310044	FNTB|2342	-2.22634	0.000639898	0.000217534	0	0	0	0	0
cg00310044	LSM3|27258	-1.76322	0.00319949	0.00119576	0	0	0	0	0
cg00310044	MB|4151	-1.65666	0.000799872	0.0301922	0	0	0	0	0
cg00310044	MRPL13|28998	-1.64709	0.00719885	0.000345026	0	0	0	0	0
cg00310044	MRPL14|64928	-1.68379	0.00223964	0.000271902	0	0	0	0	0
cg00310044	PSMB5|5693	-1.66887	0.00207967	6.27619e-05	0	0	0	0	0
cg00350931	ACP1|52	-3.47979	0.000159974	0.0102745	0	0	0	0	0
cg00350931	ACRV1|56	-1.97778	0.00143977	0.00506146	0	0	0	0	0
cg00350931	ANKS6|203286	-4.53322	0.000159974	5.41139e-05	0	0	0	0	0
cg00350931	ARPC5L|81873	-2.28103	0.00287954	8.94023e-05	0	0	0	0	0
cg00350931	ASB6|140459	-1.78356	0.000799872	0.00299214	1	0	0	0	0
cg00350931	C10orf35|219738	-1.82231	0.00143977	0.00509736	0	0	0	0	0
cg00350931	C16orf91|283951	-1.82517	0.000319949	0.00509736	0	0	0	0	0
cg00350931	C6orf62|81688	-2.99264	0.000319949	0.000856208	0	0	0	0	0
cg00350931	CBLN3|643866	-2.38747	0.000319949	0.000249744	0	0	0	0	0
cg00350931	CLDN7|1366	-2.75504	0.00223964	0.00119941	0	0	0	0	0
cg00350931	COASY|80347	-2.25498	0.00207967	0.00299214	0	0	0	0	0
cg00350931	COL2A1|1280	-2.53856	0.000159974	5.41139e-05	0	0	0	0	0
cg00350931	DCAF4L1|285429	-2.00462	0.000639898	0.00039246	0	0	0	1	0
cg00350931	EXOSC10|5394	-1.75912	0.0012798	0.000577276	0	0	0	0	0
cg00350931	FAR1|84188	-1.70243	0.000319949	0.0335118	0	0	0	0	0
cg00350931	FBXO4|26272	-1.73484	0.000479923	0.0280205	0	0	0	0	0
cg00350931	FLJ33360|401172	-1.89569	0.000319949	0.000397479	0	0	0	0	0
cg00350931	FLJ39739|388685	-3.45197	0.000159974	0.000856208	0	0	0	0	0
cg00350931	GRM4|2914	-2.12628	0.000479923	0.000146845	0	0	0	0	0
cg00350931	GRPEL1|80273	-1.71358	0.00143977	0.000249744	0	0	0	1	0
cg00350931	HIST1H2BD|3017	-2.05032	0.00143977	0.00166335	1	0	0	0	0
cg00350931	HIST1H2BE|8344	-2.18477	0.0012798	8.94023e-05	1	0	0	0	0
cg00350931	HIST1H2BN|8341	-2.22348	0.00863862	5.41139e-05	1	0	0	0	0
cg00350931	HIST1H3D|8351	-2.79465	0.000479923	8.94023e-05	0	0	0	0	0
cg00350931	HIST1H4D|8360	-2.55627	0.000319949	0.000136753	0	0	0	0	0
cg00350931	HIST1H4H|8365	-2.38427	0.000479923	0.000156851	0	0	0	0	0
cg00350931	HIST2H2AA3|8337	-2.52199	0.00111982	0.000856208	0	0	0	0	0
cg00350931	KLK12|43849	-1.91278	0.0110382	0.000635548	0	0	0	0	0
cg00350931	KLK15|55554	-2.23049	0.00383939	5.41139e-05	0	0	0	0	0
cg00350931	LOC100133985|100133985	-1.77508	0.000479923	0.000577276	0	0	0	0	0
cg00350931	LOC440925|440925	-2.07316	0.000639898	0.000577276	0	0	0	0	0
cg00350931	LOC93622|93622	-2.58568	0.000479923	0.00039246	0	0	0	1	0
cg00350931	LRSAM1|90678	-3.01039	0.000159974	5.41139e-05	0	0	0	0	0
cg00350931	MAN1B1|11253	-1.967	0.000159974	0.00039246	0	0	0	0	0
cg00350931	MESP2|145873	-3.51866	0.000319949	0.000156851	0	0	0	0	0
cg00350931	MRFAP1L1|114932	-2.00665	0.000799872	0.0232492	0	0	0	1	0
cg00350931	MRPS7|51081	-2.43626	0.000479923	0.0102745	0	0	0	0	0
cg00350931	NOP58|51602	-1.88893	0.000799872	5.41139e-05	0	0	0	0	0
cg00350931	OSTalpha|200931	-2.0483	0.00191969	5.41139e-05	0	0	0	0	0
cg00350931	PFKFB1|5207	-2.0616	0.000799872	8.94023e-05	0	0	0	0	0
cg00350931	PIGW|284098	-1.70056	0.00415933	5.41139e-05	0	0	0	0	0
cg00350931	PLIN1|5346	-2.50276	0.0012798	5.41139e-05	0	0	0	0	0
cg00350931	PRCC|5546	-2.18481	0.000319949	0.00166335	0	1	0	0	0
cg00350931	PSAT1|29968	-2.23079	0.00383939	0.000156851	0	0	0	0	0
cg00350931	PSMB1|5689	-2.29831	0.000159974	0.0127756	0	0	0	0	0
cg00350931	PSMD3|5709	-2.23875	0.000799872	8.94023e-05	0	0	0	0	0
cg00350931	PYCRL|65263	-1.66166	0.00943849	5.41139e-05	0	0	0	0	0
cg00350931	RG9MTD2|93587	-1.95159	0.000799872	0.00223474	0	0	0	1	0
cg00350931	RHD|6007	-1.94476	0.000479923	0.000577276	0	0	0	0	0
cg00350931	RPF2|84154	-1.76948	0.000959846	5.41139e-05	0	0	0	0	0
cg00350931	SC65|10609	-2.06461	0.000479923	8.94023e-05	0	0	0	0	0
cg00350931	SLC25A39|51629	-1.9333	0.00607903	0.000156851	0	0	0	0	0
cg00350931	SNRPD3|6634	-2.11622	0.000639898	0.00166335	0	0	0	0	0
cg00350931	SP5|389058	-2.35772	0.000639898	0.000577276	0	0	0	0	0
cg00350931	STT3A|3703	-2.16751	0.000639898	0.0232492	0	0	0	0	0
cg00350931	TBCC|6903	-3.99511	0.000159974	0.00166335	0	0	0	0	0
cg00350931	TBRG1|84897	-1.81989	0.000319949	0.000156851	0	0	1	0	0
cg00350931	TBX1|6899	-1.89294	0.00847864	5.41139e-05	1	0	0	0	0
cg00350931	TLCD1|116238	-1.83419	0.00399936	5.41139e-05	0	0	0	0	0
cg00350931	TMEM138|51524	-2.84533	0.000159974	5.41139e-05	0	0	0	0	0
cg00350931	TMEM41B|440026	-2.01884	0.000799872	0.0467314	0	0	0	0	0
cg00350931	TMEM42|131616	-1.76596	0.000639898	0.0102745	0	0	0	0	0
cg00350931	TRAF4|9618	-2.06085	0.00111982	0.000577276	0	0	0	0	0
cg00350931	TRPM2|7226	-2.40946	0.00431931	5.41139e-05	0	0	0	0	0
cg00350931	TSSC1|7260	-2.03918	0.00415933	0.00166335	0	0	0	0	0
cg00350931	TXNDC5|81567	-2.07968	0.000639898	5.41139e-05	0	0	0	0	0
cg00350931	USP45|85015	-1.91939	0.000159974	0.00825619	0	0	0	0	0
cg00350931	WBSCR22|114049	-1.7244	0.00463926	0.0280205	0	0	0	0	0
cg00350931	ZNF263|10127	-1.78854	0.00143977	8.94023e-05	1	0	0	0	0
cg00350931	ZNF274|10782	-1.825	0.000799872	0.00509736	1	0	0	0	0
cg00350931	ZNF502|91392	-2.56869	0.000799872	0.0157131	1	0	0	0	0
cg00350931	ZNF707|286075	-1.77907	0.00415933	5.41139e-05	1	0	0	0	0
cg00350931	ZYG11A|440590	-1.7583	0.00159974	0.000856208	0	0	0	0	0
cg00354775	INPP4B|8821	-1.69622	0.0119981	5.41139e-05	0	0	1	0	0
cg00371134	PRSS27|83886	-1.81169	0.00255959	1.30314e-07	0	0	0	0	0
cg00371134	PTK6|5753	-1.74619	0.00191969	1.64624e-07	0	1	0	0	0
cg00408285	FAM3B|54097	-1.66547	0.0340745	2.5421e-06	0	0	0	0	0
cg00409861	AGER|177	-1.6551	0.00767877	0.00557342	0	0	0	0	0
cg00409861	AKAP8L|26993	-1.67234	0.0055991	0.000280222	0	0	0	0	0
cg00409861	ANKLE1|126549	-2.41997	0.000159974	5.58621e-05	0	0	0	0	0
cg00409861	ANKRD54|129138	-2.79168	0.000319949	0.000998652	1	0	0	0	0
cg00409861	AZI1|22994	-2.38572	0.000799872	0.000136007	0	0	0	0	0
cg00409861	BAD|572	-1.67822	0.00479923	0.0250933	0	0	0	0	0
cg00409861	BTBD2|55643	-2.53483	0.000159974	8.94023e-05	0	0	0	0	0
cg00409861	C16orf79|283870	-1.7267	0.00671892	0.000998652	0	0	0	0	0
cg00409861	C1orf52|148423	-1.72531	0.00527916	0.00686777	0	0	0	0	0
cg00409861	C6orf203|51250	-2.18936	0.000479923	0.0467149	0	0	0	0	0
cg00409861	C6orf41|100133205	-1.9714	0.000799872	0.00358097	0	0	0	0	0
cg00409861	C6orf81|221481	-1.94572	0.0055991	5.58621e-05	0	0	0	0	0
cg00409861	C9orf142|286257	-1.95425	0.00159974	0.00039246	0	0	0	0	0
cg00409861	CCDC84|338657	-2.1765	0.00367941	0.000749419	0	0	0	0	0
cg00409861	CCDC85B|11007	-2.77351	0.00159974	8.94023e-05	0	0	0	0	0
cg00409861	CCT6P1|643253	-1.87542	0.00255959	0.000280222	0	0	0	0	0
cg00409861	CHRNA10|57053	-2.05471	0.000959846	0.00019373	0	0	0	0	0
cg00409861	CLEC2D|29121	-2.75206	0.000479923	8.94023e-05	0	0	0	0	0
cg00409861	COX19|90639	-1.85465	0.000319949	0.000998652	0	0	0	0	0
cg00409861	CPT1B|1375	-1.83692	0.006239	5.58621e-05	0	0	0	0	0
cg00409861	CRYGS|1427	-2.52541	0.00191969	0.000749419	0	0	0	0	0
cg00409861	CSNK1G2|1455	-1.68972	0.00335946	0.00019373	0	0	0	0	0
cg00409861	CXXC1|30827	-2.03204	0.00159974	0.00223027	1	0	0	0	0
cg00409861	DAXX|1616	-2.23101	0.000319949	0.00170359	1	1	0	0	0
cg00409861	DDX11|1663	-3.31994	0.000159974	0.00019373	0	0	0	0	0
cg00409861	DDX12|440081	-1.9566	0.00303951	5.58621e-05	0	0	0	0	0
cg00409861	EEF1G|1937	-1.81216	0.000799872	0.000749419	0	0	0	0	0
cg00409861	EIF3D|8664	-1.72477	0.000799872	0.00039246	0	0	0	0	0
cg00409861	EMID2|136227	-1.87899	0.000639898	0.000280222	0	0	0	0	0
cg00409861	FAM22A|728118	-2.64267	0.000319949	0.000555292	0	1	0	0	0
cg00409861	FAU|2197	-1.85113	0.000639898	0.00449119	0	0	0	0	0
cg00409861	FBL|2091	-1.83496	0.000799872	0.00130583	0	0	0	0	0
cg00409861	FLJ45244|400242	-2.32412	0.00271956	2.33669e-05	0	0	0	0	0
cg00409861	GIT1|28964	-1.79551	0.000639898	5.58621e-05	0	0	0	0	0
cg00409861	GNRH1|2796	-2.42944	0.00223964	0.000555292	0	0	0	0	0
cg00409861	GSDMB|55876	-1.80888	0.00303951	0.000555292	0	0	0	0	0
cg00409861	GTF2IRD1|9569	-1.80406	0.000159974	3.99822e-05	1	0	0	0	0
cg00409861	HPS4|89781	-1.81122	0.00191969	0.00170359	0	0	0	0	0
cg00409861	HRAS|3265	-1.93595	0.00543913	0.000749419	0	1	0	0	0
cg00409861	KIAA1875|340390	-2.19281	0.000799872	2.33669e-05	0	0	0	0	0
cg00409861	KIFC2|90990	-1.81378	0.00575908	5.58621e-05	0	0	0	0	0
cg00409861	KRI1|65095	-2.02092	0.00271956	5.58621e-05	0	0	0	0	0
cg00409861	LOC100131691|100131691	-1.66763	0.00911854	0.00130583	0	0	0	0	0
cg00409861	LOC730668|730668	-2.26669	0.000479923	0.000136007	0	0	0	0	0
cg00409861	LRDD|55367	-2.20834	0.00303951	2.33669e-05	0	0	0	0	0
cg00409861	LRRC45|201255	-1.90139	0.00223964	2.33669e-05	0	0	0	0	0
cg00409861	LUC7L3|51747	-2.23533	0.000159974	0.000998652	0	0	0	0	0
cg00409861	MAST2|23139	-2.19054	0.0121581	3.99822e-05	0	0	0	0	0
cg00409861	MBD3|53615	-3.2273	0.000159974	0.000280222	1	0	0	0	0
cg00409861	MRPS21|54460	-1.9012	0.00303951	0.000280222	0	0	0	0	0
cg00409861	MTA1|9112	-1.68986	0.000799872	0.00170359	1	0	0	0	0
cg00409861	MXD3|83463	-1.66878	0.00719885	2.33669e-05	1	0	0	1	0
cg00409861	NAPRT1|93100	-2.55131	0.000639898	0.000749419	0	0	0	0	0
cg00409861	NCRNA00107|283981	-1.87811	0.00175972	0.000280222	0	0	0	0	0
cg00409861	NKIRAS2|28511	-2.0335	0.00159974	0.00130583	0	0	0	0	0
cg00409861	NME2|4831	-1.87809	0.000799872	3.99822e-05	1	0	0	0	0
cg00409861	NPFF|8620	-2.63295	0.00223964	0.00358097	0	0	0	0	0
cg00409861	PABPN1|8106	-2.13932	0.00111982	0.000280222	0	0	0	0	0
cg00409861	PARVB|29780	-1.73318	0.00175972	2.33669e-05	0	0	0	0	0
cg00409861	POLRMT|5442	-1.98667	0.00495921	0.000280222	0	0	0	0	0
cg00409861	POM121L10P|646074	-2.11839	0.000799872	0.000178112	0	0	0	0	0
cg00409861	PPOX|5498	-2.25673	0.000639898	5.58621e-05	0	0	0	0	0
cg00409861	QRICH2|84074	-1.69398	0.000479923	0.000136007	0	0	0	0	0
cg00409861	RHBDL1|9028	-1.85122	0.00239962	0.00130583	0	0	0	0	0
cg00409861	RNF135|84282	-2.40712	0.000959846	5.58621e-05	0	0	0	0	0
cg00409861	RNPS1|10921	-1.69618	0.00159974	0.000280222	1	0	0	0	0
cg00409861	RPL12|6136	-1.89697	0.000959846	0.000998652	0	0	0	0	0
cg00409861	RPL32|6161	-1.76953	0.00191969	0.00039246	0	0	0	0	0
cg00409861	RPL36|25873	-1.71187	0.0012798	0.000136007	0	0	0	0	0
cg00409861	RPS15A|6210	-1.82194	0.000799872	0.00130583	0	0	0	0	0
cg00409861	RPS27A|6233	-1.7835	0.00271956	0.000998652	0	0	0	0	0
cg00409861	RPS27|6232	-2.72628	0.00735882	0.00358097	0	0	0	0	0
cg00409861	RPS2|6187	-1.80948	0.00223964	2.33669e-05	0	0	0	0	0
cg00409861	SAFB|6294	-2.61995	0.000319949	2.33669e-05	1	0	1	0	0
cg00409861	SART1|9092	-1.86685	0.00287954	0.00170359	0	0	0	0	0
cg00409861	SCARNA12|677777	-1.75549	0.00255959	0.000148278	0	0	0	0	0
cg00409861	SCARNA9|619383	-2.89557	0.000319949	0.00475664	0	0	0	0	0
cg00409861	SCXB|642658	-1.95653	0.000319949	3.01069e-05	0	0	0	0	0
cg00409861	SF3A2|8175	-1.75976	0.000479923	0.000749419	0	0	0	0	0
cg00409861	SH3GL1|6455	-1.83349	0.000159974	0.000998652	0	1	0	0	0
cg00409861	SLC39A4|55630	-1.71331	0.00159974	5.58621e-05	0	0	0	0	0
cg00409861	SMARCB1|6598	-1.68738	0.000319949	0.00839515	1	1	1	0	0
cg00409861	SMO|6608	-1.66566	0.00239962	0.0149841	0	1	1	0	0
cg00409861	SNHG1|23642	-1.734	0.00287954	2.33669e-05	0	0	0	0	0
cg00409861	SNORD1C|677850	-1.75359	0.0012798	0.000280222	0	0	0	0	0
cg00409861	SPEF1|25876	-1.9111	0.00719885	0.00223027	0	0	0	0	0
cg00409861	STK11|6794	-2.1158	0.00175972	0.00557342	0	1	1	0	0
cg00409861	STMN1|3925	-1.95944	0.00495921	0.000280222	0	0	0	0	0
cg00409861	SULT1A3|6818	-2.8515	0.00335946	0.000280222	0	0	0	0	0
cg00409861	TELO2|9894	-1.748	0.00159974	2.33669e-05	0	0	0	0	0
cg00409861	THBS3|7059	-1.83848	0.00303951	2.33669e-05	0	0	0	0	0
cg00409861	TMEM31|203562	-1.75633	0.00319949	0.000555292	0	0	0	0	0
cg00409861	TRAIP|10293	-1.72731	0.00303951	2.33669e-05	0	0	0	0	0
cg00409861	UBAC2|337867	-1.86623	0.000799872	0.00170359	0	0	0	0	0
cg00409861	UPF3A|65110	-1.80446	0.00175972	2.33669e-05	0	0	0	0	0
cg00409861	WBSCR27|155368	-2.46477	0.000159974	0.00170359	0	0	0	0	0
cg00409861	WDR18|57418	-1.73369	0.000959846	0.000136007	0	0	0	0	0
cg00409861	XAB2|56949	-2.00467	0.000959846	0.00223027	1	0	0	0	0
cg00409861	YJEFN3|374887	-1.8593	0.00319949	3.99822e-05	0	0	0	0	0
cg00409861	ZMIZ2|83637	-2.83647	0.000319949	2.33669e-05	0	0	0	0	0
cg00409861	ZMYND10|51364	-2.69473	0.00735882	2.33669e-05	0	0	1	0	0
cg00409861	ZNF174|7727	-2.06048	0.00159974	0.00557342	1	0	0	0	0
cg00409861	ZNF768|79724	-2.14368	0.000639898	0.00019373	1	0	0	0	0
cg00409861	ZNHIT2|741	-2.7261	0.018557	0.0149841	0	0	0	0	0
cg00422566	SMO|6608	-1.67831	0.00223964	0.00487619	0	1	1	0	0
cg00438071	?|155060	-1.86382	0.00479923	3.99822e-05	0	0	0	0	0
cg00438071	ADCY6|112	-1.69652	0.00415933	5.58621e-05	0	0	0	0	0
cg00438071	ARHGAP33|115703	-1.81265	0.00383939	8.94023e-05	0	0	0	0	0
cg00438071	ARIH2|10425	-2.2374	0.000799872	0.000998652	0	0	0	0	0
cg00438071	BEND3|57673	-3.07916	0.000319949	2.33669e-05	0	0	0	0	0
cg00438071	BRD8|10902	-1.66275	0.00111982	0.00358097	1	0	0	0	0
cg00438071	C15orf42|90381	-3.11881	0.000159974	2.33669e-05	0	0	0	0	0
cg00438071	C18orf18|147525	-1.68917	0.0012798	0.00449119	0	0	0	0	0
cg00438071	C1orf104|284618	-1.95026	0.00351944	5.58621e-05	0	0	0	0	0
cg00438071	C7orf53|286006	-4.12267	0.000159974	0.00039246	0	0	0	0	0
cg00438071	C8ORFK29|340393	-2.04768	0.000319949	5.58621e-05	0	0	0	0	0
cg00438071	C9orf45|81571	-2.85187	0.000159974	5.58621e-05	0	0	0	0	0
cg00438071	CCDC112|153733	-2.17354	0.000319949	2.33669e-05	0	0	0	0	0
cg00438071	CCDC142|84865	-1.71519	0.00175972	8.94023e-05	0	0	0	0	0
cg00438071	CCT6A|908	-3.11447	0.000319949	2.33669e-05	0	0	0	0	0
cg00438071	CDC20|991	-2.00315	0.00383939	2.33669e-05	0	0	0	0	0
cg00438071	CDC25C|995	-1.86202	0.012478	3.01069e-05	0	0	0	0	0
cg00438071	CDH7|1005	-2.46475	0.00159974	8.94023e-05	0	0	0	0	0
cg00438071	CHKB-CPT1B|386593	-2.90655	0.000799872	0.000136007	0	0	0	0	0
cg00438071	CIT|11113	-1.92189	0.00191969	3.99822e-05	0	0	0	0	0
cg00438071	CKAP5|9793	-1.66268	0.00255959	0.00170359	0	0	0	0	0
cg00438071	CLDN7|1366	-1.99121	0.0131179	0.00223027	0	0	0	0	0
cg00438071	CPT1B|1375	-2.18281	0.00431931	8.94023e-05	0	0	0	0	0
cg00438071	CRAMP1L|57585	-4.64356	0.000159974	0.000280222	1	0	0	1	0
cg00438071	CREBZF|58487	-1.75581	0.000639898	3.99822e-05	1	0	0	0	0
cg00438071	CRIPAK|285464	-1.86544	0.000159974	0.000998652	0	0	0	0	0
cg00438071	CYP2D7P1|1564	-2.4604	0.000799872	0.000280222	0	0	0	0	0
cg00438071	DIAPH3|81624	-2.7948	0.000639898	2.33669e-05	0	0	0	0	0
cg00438071	DIRAS2|54769	-2.40029	0.000799872	8.94023e-05	0	0	0	0	0
cg00438071	DLX1|1745	-5.73624	0.00111982	2.33669e-05	1	0	0	0	0
cg00438071	DLX2|1746	-2.89736	0.000479923	5.58621e-05	1	0	0	0	0
cg00438071	DNAH14|127602	-3.48172	0.000159974	2.33669e-05	0	0	0	0	0
cg00438071	EME1|146956	-1.89907	0.00159974	0.00039246	0	0	0	0	0
cg00438071	EPB41L5|57669	-1.96028	0.000159974	0.000749419	0	0	0	0	0
cg00438071	EPHA10|284656	-2.45877	0.00159974	2.33669e-05	0	0	0	0	0
cg00438071	EPR1|8475	-2.16161	0.00175972	2.33669e-05	0	0	0	0	0
cg00438071	ESPL1|9700	-1.86177	0.0055991	3.99822e-05	1	0	0	0	0
cg00438071	FAM155B|27112	-1.7799	0.00271956	0.0124653	0	0	0	0	0
cg00438071	FLJ39739|388685	-1.77172	0.000959846	0.000555292	0	0	0	0	0
cg00438071	FOXB2|442425	-2.49943	0.000480692	0.00508953	0	0	0	0	0
cg00438071	FOXD1|2297	-2.06546	0.00223964	3.01069e-05	1	0	0	0	0
cg00438071	GABRB3|2562	-3.64273	0.000479923	2.33669e-05	0	0	0	0	0
cg00438071	GIGYF1|64599	-1.78543	0.00175972	0.000136007	0	0	0	0	0
cg00438071	GINS1|9837	-1.85917	0.00191969	0.0178795	0	0	0	0	0
cg00438071	GPR158|57512	-1.76173	0.000639898	0.00130583	0	0	0	0	0
cg00438071	GTSE1|51512	-1.71953	0.00831867	2.33669e-05	0	0	0	0	0
cg00438071	HCFC1|3054	-2.07849	0.000319949	0.00223027	1	0	0	0	0
cg00438071	HDAC2|3066	-1.65048	0.00255959	2.33669e-05	1	0	0	0	0
cg00438071	HIC2|23119	-1.80161	0.000479923	0.00223027	1	0	0	0	0
cg00438071	HMGXB3|22993	-1.73836	0.000319949	5.58621e-05	1	0	0	0	0
cg00438071	HNRNPH1|3187	-2.40506	0.000479923	0.00019373	0	0	0	0	0
cg00438071	HOXC6|3223	-2.03248	0.0148776	2.33669e-05	1	0	0	0	0
cg00438071	IQGAP3|128239	-1.87502	0.00415933	2.33669e-05	0	0	0	0	0
cg00438071	KDM5C|8242	-2.1216	0.000319949	2.33669e-05	1	1	0	0	0
cg00438071	KIAA0495|57212	-2.92696	0.000159974	0.00019373	0	0	0	0	0
cg00438071	KIAA0892|23383	-1.71265	0.000479923	0.00130583	0	0	0	0	0
cg00438071	KIAA1875|340390	-1.93839	0.00191969	2.33669e-05	0	0	0	0	0
cg00438071	KIF23|9493	-1.65186	0.0068789	0.00153014	0	0	0	0	0
cg00438071	KIF4B|285643	-2.5686	0.000479923	0.000926627	0	0	0	0	0
cg00438071	KIFC1|3833	-1.7582	0.00463926	2.33669e-05	0	0	0	0	0
cg00438071	LMNB2|84823	-3.2429	0.000159974	2.33669e-05	0	0	0	0	0
cg00438071	LOC150776|150776	-1.99748	0.00175972	0.000136007	0	0	0	0	0
cg00438071	LOC645676|645676	-1.77981	0.000479923	0.000749419	0	0	0	0	0
cg00438071	LOC91316|91316	-1.77253	0.00495921	0.00449119	0	0	0	0	0
cg00438071	LUC7L2|51631	-2.6443	0.000159974	5.58621e-05	0	0	0	0	0
cg00438071	MAMDC4|158056	-2.06021	0.0012798	3.99822e-05	0	0	0	0	0
cg00438071	MAML3|55534	-1.67177	0.000479923	2.33669e-05	1	0	0	0	0
cg00438071	MAP2K5|5607	-1.82985	0.000319949	2.33669e-05	0	0	0	0	0
cg00438071	MAP4K4|9448	-2.76068	0.000479923	5.58621e-05	0	0	0	0	0
cg00438071	MAPK8IP3|23162	-1.91788	0.0012798	0.000555292	0	0	0	1	0
cg00438071	METT11D1|64745	-2.24202	0.00479923	0.0124653	0	0	0	0	0
cg00438071	MNX1|3110	-1.80603	0.00159974	5.17432e-05	1	1	0	0	0
cg00438071	MYEF2|50804	-2.33753	0.000639898	3.99822e-05	1	0	0	0	0
cg00438071	NCAPG2|54892	-2.02338	0.00111982	2.33669e-05	0	0	0	0	0
cg00438071	NF2|4771	-2.12335	0.00239962	0.00130583	0	1	1	0	0
cg00438071	NKAIN1|79570	-1.69382	0.0111982	2.33669e-05	0	0	0	0	0
cg00438071	NSUN5P1|155400	-2.30352	0.00207967	0.000136007	0	0	0	0	0
cg00438071	NUF2|83540	-2.33335	0.00223964	2.33669e-05	0	0	0	0	0
cg00438071	NUPL2|11097	-2.04179	0.00383939	0.000136007	0	0	0	0	0
cg00438071	PHF21B|112885	-1.77459	0.000319949	2.33669e-05	1	0	0	0	0
cg00438071	PHF6|84295	-2.97213	0.000479923	0.00449119	1	1	1	0	0
cg00438071	PI4KAP1|728233	-2.55773	0.000319949	0.00019373	0	0	0	0	0
cg00438071	PKMYT1|9088	-1.68339	0.00479923	2.33669e-05	0	0	0	1	0
cg00438071	PMS2L3|5387	-1.92066	0.000799872	8.94023e-05	1	0	0	0	0
cg00438071	POM121|9883	-2.27479	0.000959846	2.33669e-05	0	0	0	0	0
cg00438071	RAB6C|84084	-1.73759	0.000479923	0.00019373	0	0	0	0	0
cg00438071	RANBP17|64901	-1.85055	0.00159974	2.33669e-05	0	1	0	0	0
cg00438071	RBM15B|29890	-1.70265	0.000959846	2.33669e-05	1	0	0	0	0
cg00438071	SBK1|388228	-1.85111	0.00319949	2.33669e-05	0	0	0	1	0
cg00438071	SCNN1D|6339	-1.69123	0.00991841	0.000136007	0	0	0	0	0
cg00438071	SEC31B|25956	-1.72872	0.0107183	8.94023e-05	0	0	0	0	0
cg00438071	SFRS18|25957	-1.81178	0.00207967	0.0149841	0	0	0	0	0
cg00438071	SFRS1|6426	-2.17084	0.000959846	8.94023e-05	1	0	0	0	0
cg00438071	SLC35E2|728661	-2.12999	0.000959846	0.000555292	0	0	0	0	0
cg00438071	SLC39A6|25800	-1.68265	0.000639898	0.000749419	0	0	0	0	0
cg00438071	SNAP91|9892	-2.04536	0.0012798	0.00170359	0	0	0	0	0
cg00438071	SNORA39|677821	-1.87567	0.00207967	3.01069e-05	0	0	0	0	0
cg00438071	SSPO|23145	-1.76948	0.000479923	5.58621e-05	0	0	0	0	0
cg00438071	SSTR1|6751	-2.94668	0.000319949	2.33669e-05	0	0	0	0	0
cg00438071	TANC1|85461	-1.84398	0.000319949	0.00039246	0	0	0	0	0
cg00438071	TARBP1|6894	-2.06365	0.000639898	2.33669e-05	1	0	0	0	0
cg00438071	TLK2|11011	-2.09152	0.000319949	2.33669e-05	0	0	0	0	0
cg00438071	TM7SF2|7108	-1.82281	0.0012798	0.000280222	0	0	0	0	0
cg00438071	TNRC18|84629	-2.24686	0.000479923	0.00284348	0	0	0	0	0
cg00438071	TRMU|55687	-1.74717	0.00543913	0.00130583	0	0	0	0	0
cg00438071	TROAP|10024	-2.20979	0.00415933	2.33669e-05	0	0	0	0	0
cg00438071	TSSK3|81629	-2.0507	0.00319949	0.00170359	0	0	0	0	0
cg00438071	TTYH3|80727	-1.89929	0.00223964	2.33669e-05	0	0	0	0	0
cg00438071	UBE2C|11065	-1.7766	0.00703887	2.33669e-05	0	0	0	0	0
cg00438071	UCKL1AS|100113386	-1.9315	0.0012798	2.33669e-05	0	0	0	0	0
cg00438071	UNKL|64718	-1.74025	0.0012798	5.58621e-05	0	0	0	1	0
cg00438071	USP36|57602	-1.94377	0.000159974	0.00130583	0	0	0	0	0
cg00438071	USP45|85015	-1.91859	0.000319949	0.00557342	0	0	0	0	0
cg00438071	VARS|7407	-2.13587	0.000799872	2.33669e-05	0	0	0	0	0
cg00438071	WASF1|8936	-1.83802	0.000639898	2.33669e-05	0	0	0	0	0
cg00438071	WDR62|284403	-1.73011	0.00815869	0.00039246	0	0	0	0	0
cg00438071	WHSC1|7468	-1.67599	0.00271956	2.33669e-05	1	1	0	0	0
cg00438071	WNT7B|7477	-2.93407	0.000159974	0.000280222	0	0	0	0	0
cg00438071	ZFP41|286128	-1.64561	0.00511918	0.00019373	1	0	0	0	0
cg00438071	ZNF200|7752	-1.72304	0.000479923	0.000136007	1	0	0	1	0
cg00438071	ZNF680|340252	-1.71017	0.000319949	0.00686777	0	0	0	0	0
cg00438071	ZNF764|92595	-1.67169	0.000319949	2.33669e-05	1	0	0	1	0
cg00438071	ZNF833|401898	-1.72941	0.000959846	0.00284348	0	0	0	0	0
cg00446003	RAB39B|116442	-1.86173	0.0012798	1.27657e-08	0	0	0	0	0
cg00446003	TDRD1|56165	-1.73445	0.012478	4.60984e-09	0	0	0	0	0
cg00525436	CCDC160|347475	-1.68667	0.0175972	8.94023e-05	0	0	0	0	0
cg00525436	DLX1|1745	-1.95512	0.0385538	1.35205e-07	1	0	0	0	0
cg00525436	HIST1H2BE|8344	-1.80964	0.00479923	3.48459e-06	1	0	0	0	0
cg00525436	HIST1H2BK|85236	-1.71153	0.0055991	4.19449e-07	0	0	0	0	0
cg00527805	CYP2J2|1573	-2.2354	0.0235162	7.32012e-08	0	0	0	0	0
cg00527805	INPP4B|8821	-1.71667	0.0118381	5.05228e-05	0	0	1	0	0
cg00527805	MESP1|55897	-1.90219	0.018877	3.16645e-06	0	0	0	0	0
cg00527805	P4HA3|283208	-1.70639	0.0348744	2.16786e-05	0	0	0	0	0
cg00527805	TFF3|7033	-1.85019	0.00991841	1.29574e-06	0	0	0	0	0
cg00548467	ACTG1|71	-1.83008	0.000479923	2.62771e-05	0	0	0	0	0
cg00548467	ARHGAP28|79822	-1.66502	0.00399936	0.000398781	0	0	0	0	0
cg00548467	ARHGEF35|445328	-1.69166	0.00111982	0.000317018	0	0	0	0	0
cg00548467	BSPRY|54836	-1.84043	0.0055991	5.93396e-05	0	0	0	0	0
cg00548467	CRAT|1384	-2.60634	0.00303951	4.74138e-06	0	0	0	0	0
cg00548467	CSE1L|1434	-1.65673	0.00159974	5.93396e-05	0	0	0	0	0
cg00548467	CYP2J2|1573	-2.33945	0.0191969	1.30018e-05	0	0	0	0	0
cg00548467	EPHA6|285220	-1.73674	0.0107183	5.41139e-05	0	0	0	0	0
cg00548467	GCC1|79571	-1.71492	0.00319949	0.000249744	0	0	0	0	0
cg00548467	GSK3A|2931	-2.41944	0.00207967	2.62771e-05	0	0	0	0	0
cg00548467	HK2|3099	-1.82565	0.00111982	1.30018e-05	0	0	0	0	0
cg00548467	HM13|81502	-1.6892	0.000959846	0.0232492	0	0	0	0	0
cg00548467	HN1L|90861	-1.70958	0.00447928	3.85122e-05	0	0	0	0	0
cg00548467	IDH2|3418	-2.12979	0.00319949	5.41139e-05	0	1	0	0	0
cg00548467	MGC87042|256227	-1.91569	0.0100784	0.000398781	0	0	0	0	0
cg00548467	MINA|84864	-2.11956	0.000959846	4.74138e-06	0	0	0	0	0
cg00548467	MOV10L1|54456	-1.94604	0.0227164	2.33669e-05	0	0	0	0	0
cg00548467	OR51E2|81285	-1.77983	0.00703887	2.62771e-05	0	0	0	0	0
cg00548467	ORMDL2|29095	-1.76042	0.00207967	0.020145	0	0	0	0	0
cg00548467	PIGF|5281	-1.72192	0.00639898	0.00815394	0	0	0	0	0
cg00548467	RDH12|145226	-2.85366	0.000479923	1.83331e-05	0	0	0	0	0
cg00548467	SLC35A2|7355	-1.78722	0.00223964	3.85122e-05	0	0	0	0	0
cg00548467	SLC7A11|23657	-2.84726	0.00239962	4.74138e-06	0	0	0	1	0
cg00548467	STEAP1|26872	-1.70345	0.0199968	0.000821544	0	0	0	0	0
cg00548467	SV2C|22987	-1.93602	0.000639898	2.62771e-05	0	0	0	0	0
cg00548467	THUMPD3|25917	-2.19028	0.000479923	0.00487619	0	0	0	0	0
cg00548467	TMEM63B|55362	-1.7094	0.00863862	5.93396e-05	0	0	0	0	0
cg00548467	ZCCHC2|54877	-1.93318	0.000479923	0.000147231	0	0	0	0	0
cg00602416	CYP2J2|1573	-1.7041	0.0487922	2.27043e-08	0	0	0	0	0
cg00676988	AAGAB|79719	-2.07468	0.000639898	0.00101305	0	0	0	0	0
cg00676988	ACSM1|116285	-1.77053	0.0068789	4.74138e-06	0	0	0	0	0
cg00676988	AGR3|155465	-1.86145	0.00159974	2.33669e-05	0	0	0	0	0
cg00676988	AP1AR|55435	-1.66301	0.00271956	5.93396e-05	0	0	0	1	0
cg00676988	ARHGAP11A|9824	-1.79023	0.00143977	4.74138e-06	0	0	0	0	0
cg00676988	ASF1B|55723	-1.70594	0.00399936	1.30018e-05	0	0	0	0	0
cg00676988	ASPN|54829	-1.7744	0.00207967	4.74138e-06	0	0	0	0	0
cg00676988	AURKA|6790	-1.81028	0.00319949	4.74138e-06	0	1	0	0	0
cg00676988	BUB1|699	-1.91419	0.00607903	1.30018e-05	0	0	0	0	0
cg00676988	C12orf48|55010	-2.05725	0.00111982	0.00576975	0	0	0	0	0
cg00676988	C16orf88|400506	-1.69246	0.00495921	3.85122e-05	0	0	0	0	0
cg00676988	C8orf38|137682	-1.79016	0.00479923	2.01545e-05	0	0	0	0	0
cg00676988	CCNA2|890	-1.96495	0.00207967	8.32398e-06	0	0	0	1	0
cg00676988	CCNE2|9134	-2.40575	0.000799872	4.74138e-06	0	0	0	0	0
cg00676988	CD24|100133941	-2.19283	0.000959846	0.00686136	0	0	0	0	0
cg00676988	CD80|941	-3.26701	0.000159974	0.00142579	0	0	0	0	0
cg00676988	CDC20|991	-1.81889	0.00607903	4.74138e-06	0	0	0	0	0
cg00676988	CDC25C|995	-2.28643	0.00527916	6.57195e-06	0	0	0	0	0
cg00676988	CDCA5|113130	-2.54391	0.000799872	4.74138e-06	0	0	0	0	0
cg00676988	CDK1|983	-1.9049	0.00223964	5.41139e-05	0	0	0	0	0
cg00676988	CDKN3|1033	-2.83175	0.000479923	4.74138e-06	0	0	0	0	0
cg00676988	CENPA|1058	-2.41898	0.00191969	6.57195e-06	0	0	0	0	0
cg00676988	CENPE|1062	-1.81426	0.00831867	8.32398e-06	0	0	0	1	0
cg00676988	CENPF|1063	-1.64694	0.00655895	8.32398e-06	0	0	0	0	0
cg00676988	CENPH|64946	-1.78222	0.00239962	8.46226e-05	0	0	0	0	0
cg00676988	CENPP|401541	-1.74893	0.00287954	0.0232492	0	0	0	0	0
cg00676988	CEP55|55165	-2.02097	0.00367941	1.07184e-05	0	0	0	0	0
cg00676988	CIT|11113	-1.80575	0.00255959	8.32398e-06	0	0	0	0	0
cg00676988	CKAP2L|150468	-1.98433	0.00239962	5.41139e-05	0	0	0	0	0
cg00676988	CKS2|1164	-2.80432	0.00159974	0.000108551	0	0	0	0	0
cg00676988	CLSPN|63967	-1.78738	0.00111982	5.15094e-05	0	0	0	0	0
cg00676988	COL24A1|255631	-1.84604	0.000639898	0.0303117	0	0	0	0	0
cg00676988	DCAF13|25879	-1.67572	0.00239962	1.30018e-05	0	0	0	0	0
cg00676988	DCTPP1|79077	-1.8264	0.000319949	0.00283165	0	0	0	0	0
cg00676988	DEPDC1B|55789	-2.03344	0.00191969	8.32398e-06	0	0	0	0	0
cg00676988	DIAPH3|81624	-1.65115	0.00527916	4.74138e-06	0	0	0	0	0
cg00676988	DLGAP5|9787	-2.17103	0.00399936	8.32398e-06	0	0	0	0	0
cg00676988	DNA2|1763	-1.79927	0.00191969	0.000108551	0	0	0	0	0
cg00676988	DSCC1|79075	-1.88255	0.00415933	0.000108551	0	0	0	0	0
cg00676988	DTL|51514	-1.81366	0.00255959	3.85122e-05	0	0	0	0	0
cg00676988	DUSP9|1852	-2.04987	0.000159974	0.00576975	0	0	0	0	0
cg00676988	E2F1|1869	-2.12922	0.000799872	8.32398e-06	1	0	1	0	0
cg00676988	E2F2|1870	-1.65809	0.00527916	0.000110324	1	0	0	0	0
cg00676988	E2F8|79733	-1.95818	0.00159974	8.46226e-05	1	0	0	0	0
cg00676988	EME1|146956	-1.84929	0.00191969	0.000108551	0	0	0	0	0
cg00676988	EPHA1|2041	-1.77348	0.000479923	0.00125722	0	0	1	0	0
cg00676988	EPR1|8475	-2.05279	0.00255959	8.32398e-06	0	0	0	0	0
cg00676988	ERCC6L|54821	-1.65127	0.00831867	3.85122e-05	0	0	0	0	0
cg00676988	ESCO2|157570	-2.02641	0.00175972	1.30018e-05	0	0	0	0	0
cg00676988	EXO1|9156	-2.42303	0.00159974	4.74138e-06	0	0	0	0	0
cg00676988	EZH2|2146	-1.98196	0.0068789	4.74138e-06	1	1	0	0	0
cg00676988	FAM111B|374393	-2.36853	0.000639898	4.74138e-06	0	0	0	0	0
cg00676988	FAM72B|653820	-1.70969	0.00591905	4.74138e-06	0	0	0	0	0
cg00676988	FANCA|2175	-1.68292	0.00303951	2.62771e-05	0	1	0	0	0
cg00676988	FBXO43|286151	-1.94752	0.00223964	3.85122e-05	0	0	0	0	0
cg00676988	FEN1|2237	-1.68954	0.00271956	8.32398e-06	0	0	0	0	0
cg00676988	FGF13|2258	-3.31387	0.000159974	4.74138e-06	0	0	0	0	0
cg00676988	GAD1|2571	-1.7686	0.000319949	3.85122e-05	0	0	0	0	0
cg00676988	GINS1|9837	-1.6841	0.00351944	0.00101305	0	0	0	0	0
cg00676988	GINS2|51659	-1.83295	0.0012798	0.000647426	0	0	0	0	0
cg00676988	GLT25D1|79709	-2.19422	0.000639898	0.000520879	0	0	0	0	0
cg00676988	GNPAT|8443	-2.05291	0.00111982	0.00576975	0	0	0	0	0
cg00676988	GPR160|26996	-1.98596	0.000959846	8.32398e-06	0	0	0	0	0
cg00676988	GPR19|2842	-2.08114	0.0012798	1.99417e-05	0	0	0	0	0
cg00676988	GSPT1|2935	-1.6649	0.00511918	4.74138e-06	0	0	0	0	0
cg00676988	HDLBP|3069	-2.11387	0.000479923	4.74138e-06	0	0	0	0	0
cg00676988	HJURP|55355	-1.71712	0.0145577	4.74138e-06	0	0	0	0	0
cg00676988	HMGB3|3149	-2.0567	0.00191969	4.74138e-06	1	0	0	0	0
cg00676988	HMMR|3161	-2.32303	0.00271956	4.74138e-06	0	0	0	0	0
cg00676988	HN1L|90861	-2.4949	0.000959846	8.32398e-06	0	0	0	0	0
cg00676988	HNRNPAB|3182	-2.3737	0.0012798	1.30018e-05	1	0	0	0	0
cg00676988	IFI30|10437	-1.71921	0.00207967	0.00101305	0	0	0	0	0
cg00676988	IL2RA|3559	-2.02533	0.000319949	0.02114	0	0	0	0	0
cg00676988	IQGAP3|128239	-1.66836	0.0068789	4.74138e-06	0	0	0	0	0
cg00676988	KHDRBS3|10656	-1.90758	0.00223964	8.46226e-05	0	0	0	0	0
cg00676988	KIAA0101|9768	-2.56003	0.000639898	4.74138e-06	0	0	0	0	0
cg00676988	KIF14|9928	-1.74227	0.006239	2.62771e-05	0	0	0	0	0
cg00676988	KIF15|56992	-1.6885	0.00351944	8.32398e-06	0	0	0	0	0
cg00676988	KIF18B|146909	-1.98233	0.00447928	9.06318e-06	0	0	0	0	0
cg00676988	KIF23|9493	-1.68696	0.0055991	0.000722855	0	0	0	0	0
cg00676988	KIF2C|11004	-2.02702	0.00319949	4.74138e-06	0	0	0	0	0
cg00676988	KIF4A|24137	-1.8094	0.0055991	4.74138e-06	0	0	0	0	0
cg00676988	LDHA|3939	-1.76353	0.000959846	8.32398e-06	0	0	0	0	0
cg00676988	LOC100134229|100134229	-1.6508	0.00719885	0.000147231	0	0	0	0	0
cg00676988	MCM10|55388	-1.99339	0.00143977	3.85122e-05	0	0	0	0	0
cg00676988	MELK|9833	-1.72285	0.00767877	6.57195e-06	0	0	0	0	0
cg00676988	MEMO1|51072	-1.75466	0.00399936	5.93396e-05	0	0	0	0	0
cg00676988	MND1|84057	-2.09673	0.00143977	3.85122e-05	0	0	0	1	0
cg00676988	MTERFD1|51001	-1.97203	0.00383939	8.46226e-05	0	0	0	0	0
cg00676988	MYBL2|4605	-2.80184	0.000799872	4.74138e-06	1	0	0	0	0
cg00676988	NCALD|83988	-2.17904	0.00271956	4.74138e-06	0	0	0	0	0
cg00676988	NCKAP5|344148	-1.68009	0.0012798	2.01545e-05	0	0	0	0	0
cg00676988	NEIL3|55247	-2.01976	0.00191969	1.15324e-05	0	0	0	1	0
cg00676988	NEK2|4751	-2.58983	0.0012798	4.74138e-06	0	0	0	0	0
cg00676988	NOX4|50507	-1.85065	0.00399936	8.32398e-06	0	0	0	0	0
cg00676988	NUSAP1|51203	-1.88356	0.00239962	2.62771e-05	0	0	0	0	0
cg00676988	OIP5|11339	-2.2816	0.0012798	4.74138e-06	0	0	0	0	0
cg00676988	ORC6L|23594	-2.19235	0.000799872	4.74138e-06	0	0	0	0	0
cg00676988	PBK|55872	-2.34154	0.00143977	4.74138e-06	0	0	0	0	0
cg00676988	PDCD6|10016	-1.68382	0.00799872	8.46226e-05	0	0	0	0	0
cg00676988	PIK3R3|8503	-2.10141	0.000639898	8.46226e-05	0	0	0	0	0
cg00676988	PKMYT1|9088	-1.76393	0.00351944	8.32398e-06	0	0	0	0	0
cg00676988	PLK1|5347	-1.81981	0.00495921	4.74138e-06	0	0	0	0	0
cg00676988	POC1A|25886	-2.16458	0.00159974	4.74138e-06	0	0	0	0	0
cg00676988	POLQ|10721	-1.69177	0.00287954	5.41139e-05	0	0	0	0	0
cg00676988	PPA2|27068	-2.29898	0.000639898	0.000398781	0	0	0	1	0
cg00676988	PRC1|9055	-1.94926	0.00367941	4.74138e-06	0	0	0	0	0
cg00676988	PTTG1|9232	-2.08191	0.00319949	1.30018e-05	1	0	0	0	0
cg00676988	RAD51|5888	-1.93184	0.00159974	1.30018e-05	1	0	0	0	0
cg00676988	RCC1|1104	-1.8101	0.00191969	8.32398e-06	0	0	0	0	0
cg00676988	RRM2|6241	-1.94989	0.00319949	8.32398e-06	0	0	0	0	0
cg00676988	SDS|10993	-2.24777	0.00575908	0.00019084	0	0	0	0	0
cg00676988	SGOL1|151648	-2.04532	0.00175972	1.07184e-05	0	0	0	0	0
cg00676988	SHCBP1|79801	-2.06863	0.00175972	4.74138e-06	0	0	0	0	0
cg00676988	SKA1|220134	-1.65193	0.00415933	4.74138e-06	0	0	0	0	0
cg00676988	SLC25A5|292	-1.79433	0.000479923	0.00019084	0	0	0	0	0
cg00676988	SLC26A6|65010	-2.70928	0.0012798	4.74138e-06	0	0	0	0	0
cg00676988	SNRPE|6635	-2.1319	0.000799872	0.000249744	0	0	0	0	0
cg00676988	SNRPF|6636	-1.6574	0.00287954	0.000108551	0	0	0	0	0
cg00676988	SPAG5|10615	-2.19013	0.00239962	4.74138e-06	0	0	0	0	0
cg00676988	SPC25|57405	-2.2042	0.0012798	6.57195e-06	0	0	0	0	0
cg00676988	SPOCD1|90853	-1.74615	0.0012798	0.00156478	1	0	0	0	0
cg00676988	SSBP1|6742	-2.11985	0.00207967	0.00019084	0	0	0	0	0
cg00676988	STK3|6788	-1.65995	0.000959846	0.000398781	0	0	0	0	0
cg00676988	STX6|10228	-1.71411	0.00463926	0.000147231	0	0	0	0	0
cg00676988	TACC3|10460	-2.34202	0.00287954	8.46226e-05	0	0	0	1	0
cg00676988	TDRD1|56165	-1.83377	0.0119981	4.74138e-06	0	0	0	0	0
cg00676988	THBS4|7060	-1.92442	0.00111982	2.01545e-05	0	0	0	0	0
cg00676988	TIPIN|54962	-1.87337	0.000319949	3.85122e-05	0	0	0	0	0
cg00676988	TK1|7083	-2.08616	0.00223964	2.01545e-05	0	0	0	0	0
cg00676988	TMEM183A|92703	-2.07674	0.00191969	0.00189663	0	0	0	0	0
cg00676988	TPX2|22974	-1.66337	0.012478	8.32398e-06	0	0	0	0	0
cg00676988	TROAP|10024	-1.95027	0.00639898	4.74138e-06	0	0	0	0	0
cg00676988	UBE2C|11065	-1.96656	0.00335946	8.32398e-06	0	0	0	0	0
cg00676988	UHRF1|29128	-1.8105	0.00319949	1.30018e-05	0	0	0	0	0
cg00676988	WDR62|284403	-1.6472	0.0100784	5.41139e-05	0	0	0	0	0
cg00676988	ZWILCH|55055	-2.14904	0.00383939	2.01545e-05	0	0	0	0	0
cg00692462	CYP2J2|1573	-1.73398	0.0468725	1.14707e-07	0	0	0	1	0
cg00733838	C20orf134|170487	-1.80072	0.0167973	2.06151e-06	0	0	0	0	0
cg00733838	SPATA17|128153	-1.87738	0.00895857	1.63697e-05	0	0	0	0	0
cg00738309	CASP2|835	-1.73929	0.00191969	5.78977e-07	0	0	0	0	0
cg00738309	TRPM2|7226	-2.37485	0.00447928	6.55489e-08	0	0	0	0	0
cg00739066	DLX1|1745	-2.44035	0.0196769	5.30407e-09	1	0	0	0	0
cg00750630	AK5|26289	-1.6787	0.0411134	4.19449e-07	0	0	0	0	0
cg00750630	PCCB|5096	-1.75764	0.00591905	2.43964e-07	0	0	0	0	0
cg00750630	UNC5A|90249	-1.73671	0.00879859	1.35028e-06	0	0	1	0	0
cg00752045	CCDC130|81576	-1.78412	0.00799872	1.44367e-05	0	0	0	0	0
cg00752045	DNAH17|8632	-1.80681	0.00511918	3.13933e-06	0	0	0	1	0
cg00752045	GRIPAP1|56850	-2.79584	0.00255959	4.0703e-10	0	0	0	0	0
cg00752045	LOC100128842|100128842	-1.82654	0.00319949	2.03032e-09	0	0	0	0	0
cg00752045	LOC150776|150776	-1.65286	0.00223964	6.94115e-08	0	0	0	0	0
cg00752045	MAN2C1|4123	-1.66577	0.00511918	4.55464e-09	0	0	0	0	0
cg00752045	OTUD5|55593	-1.66265	0.00399936	4.01818e-06	0	0	0	0	0
cg00752045	SFRS16|11129	-1.88233	0.0108783	3.03027e-08	1	0	0	0	0
cg00752045	SFRS17A|8227	-1.7696	0.00415933	8.31138e-08	1	0	0	0	0
cg00752045	SNRNP70|6625	-1.77675	0.0121581	1.19697e-09	0	0	0	0	0
cg00752045	STK19|8859	-1.70466	0.0110382	6.74799e-07	0	0	0	0	0
cg00752045	ZNF335|63925	-1.75446	0.000959846	3.50247e-09	1	0	0	0	0
cg00752045	ZNF767|79970	-1.68013	0.00767877	4.27922e-07	0	0	0	0	0
cg00771642	BYSL|705	-1.82736	0.00239962	9.82209e-07	0	0	0	0	0
cg00771642	NOL6|65083	-1.84168	0.00383939	1.35205e-07	0	0	0	0	0
cg00771642	PDCD2L|84306	-2.38148	0.00111982	1.35205e-07	0	0	0	1	0
cg00771642	TSPAN13|27075	-1.74968	0.00815869	1.35028e-06	0	0	0	0	0
cg00808579	ADCY6|112	-2.76607	0.00111982	1.85933e-05	0	0	0	0	0
cg00808579	AGMAT|79814	-1.92355	0.00335946	1.85933e-05	0	0	0	1	0
cg00808579	ATP11B|23200	-2.09711	0.000959846	1.07184e-05	0	0	0	0	0
cg00808579	ATR|545	-2.03755	0.000799872	1.07184e-05	0	0	1	0	0
cg00808579	BCOR|54880	-1.79712	0.000639898	4.07523e-05	1	1	0	0	0
cg00808579	BUB1|699	-1.65589	0.00975844	1.07184e-05	0	0	0	0	0
cg00808579	C16orf88|400506	-1.96524	0.00159974	2.65391e-05	0	0	0	0	0
cg00808579	C1orf131|128061	-1.76934	0.00319949	0.000271231	0	0	0	1	0
cg00808579	C2CD3|26005	-2.0341	0.000799872	1.07184e-05	0	0	0	0	0
cg00808579	CAD|790	-2.40129	0.000479923	2.65391e-05	0	0	0	0	0
cg00808579	CANX|821	-1.70734	0.00319949	0.000369256	0	0	0	0	0
cg00808579	CCDC6|8030	-2.6188	0.000159974	1.07184e-05	0	1	0	0	0
cg00808579	CNOT10|25904	-1.90239	0.00143977	4.07523e-05	0	0	0	0	0
cg00808579	CYB5RL|606495	-1.77928	0.000799872	0.0100129	0	0	0	1	0
cg00808579	DCAF12|25853	-3.87211	0.000319949	1.07184e-05	0	0	0	0	0
cg00808579	DENND4B|9909	-1.67923	0.00159974	0.000148278	0	0	0	1	0
cg00808579	DGKD|8527	-1.85284	0.00303951	0.000200586	0	0	0	0	0
cg00808579	DLX1|1745	-7.61074	0.000479923	1.07184e-05	1	0	0	0	0
cg00808579	DPH2|1802	-1.64632	0.00159974	1.07184e-05	0	0	0	1	0
cg00808579	EPCAM|4072	-1.85172	0.00303951	1.07184e-05	0	0	0	0	0
cg00808579	FBXL18|80028	-2.66772	0.00159974	0.000105043	0	0	0	0	0
cg00808579	GCC1|79571	-1.76209	0.00271956	0.000622066	0	0	0	0	0
cg00808579	GGT1|2678	-1.76206	0.000959846	0.000814133	0	0	0	0	0
cg00808579	GJB1|2705	-1.93379	0.00399936	1.07184e-05	0	0	0	0	0
cg00808579	GNPAT|8443	-1.78901	0.00175972	0.0458395	0	0	0	1	0
cg00808579	GPR37|2861	-1.81413	0.00271956	1.07184e-05	0	0	0	0	0
cg00808579	GTF3C2|2976	-2.46609	0.000799872	4.07523e-05	1	0	0	0	0
cg00808579	HJURP|55355	-1.96059	0.00735882	1.07184e-05	0	0	0	0	0
cg00808579	HN1L|90861	-1.91092	0.00239962	2.65391e-05	0	0	0	0	0
cg00808579	HOMER2|9455	-1.86426	0.00143977	0.000148278	0	0	0	0	0
cg00808579	IL20RA|53832	-1.73423	0.00431931	0.00316935	0	0	0	0	0
cg00808579	INCENP|3619	-1.92666	0.0012798	0.00208504	0	0	0	0	0
cg00808579	IQCE|23288	-1.80308	0.000639898	0.000814133	0	0	0	0	0
cg00808579	ISX|91464	-1.779	0.00351944	2.33669e-05	0	0	0	0	0
cg00808579	KIF14|9928	-1.9228	0.00415933	1.07184e-05	0	0	0	1	0
cg00808579	KLRG2|346689	-1.88154	0.00159974	0.000270596	0	0	0	0	0
cg00808579	KPNB1|3837	-1.83644	0.00319949	1.07184e-05	0	0	0	0	0
cg00808579	LOC158696|158696	-1.95527	0.000959846	0.000479069	0	0	0	0	0
cg00808579	MRPL42|28977	-2.12383	0.00223964	0.000622066	0	0	0	0	0
cg00808579	MSH2|4436	-1.74158	0.00143977	2.65391e-05	0	1	1	0	0
cg00808579	MSL3L2|151507	-1.83284	0.0164774	1.85933e-05	0	0	0	0	0
cg00808579	NBEAL2|23218	-1.75909	0.00287954	0.00316935	0	0	0	0	0
cg00808579	NDRG1|10397	-1.74927	0.000959846	0.00103117	0	1	1	0	0
cg00808579	NEK4|6787	-2.05349	0.000639898	0.000148278	0	0	0	0	0
cg00808579	NF2|4771	-1.72224	0.00447928	0.0139771	0	1	1	0	0
cg00808579	NOL6|65083	-2.72972	0.000799872	1.07184e-05	0	0	0	0	0
cg00808579	PCDHGB1|56104	-1.72763	0.000959846	2.65391e-05	0	0	0	0	0
cg00808579	PCNXL3|399909	-1.9016	0.000959846	0.000148278	0	0	0	0	0
cg00808579	PDIA4|9601	-1.78349	0.000639898	1.07184e-05	0	0	0	0	0
cg00808579	PIGW|284098	-1.66266	0.00463926	1.85933e-05	0	0	0	0	0
cg00808579	POM121|9883	-2.28689	0.000799872	1.07184e-05	0	0	0	0	0
cg00808579	PPM1H|57460	-1.98516	0.000639898	1.85933e-05	0	0	0	0	0
cg00808579	RAB19|401409	-1.67639	0.00111982	1.85933e-05	0	0	0	0	0
cg00808579	RAB6B|51560	-1.90724	0.000959846	0.00166335	0	0	0	0	0
cg00808579	RMI1|80010	-1.76935	0.00431931	2.65391e-05	0	0	0	0	0
cg00808579	SFRS15|57466	-1.82512	0.000959846	1.07184e-05	0	0	0	0	0
cg00808579	SIX4|51804	-2.09287	0.00383939	1.07184e-05	1	0	0	0	0
cg00808579	SLC12A8|84561	-1.83853	0.00783875	1.07184e-05	0	0	0	0	0
cg00808579	SLC26A6|65010	-1.81836	0.00591905	1.07184e-05	0	0	0	0	0
cg00808579	SLC39A9|55334	-1.64972	0.0012798	0.00576603	0	0	0	0	0
cg00808579	SLMO2|51012	-2.02095	0.00111982	0.000369256	0	0	0	0	0
cg00808579	SS18L1|26039	-1.66873	0.00191969	1.07184e-05	1	1	0	0	0
cg00808579	TDRD1|56165	-2.22231	0.00975844	1.07184e-05	0	0	0	0	0
cg00808579	TDRKH|11022	-1.75785	0.000319949	0.000814133	0	0	0	1	0
cg00808579	TET3|200424	-2.22576	0.000159974	1.07184e-05	0	0	0	0	0
cg00808579	TOP2A|7153	-1.68732	0.006239	1.07184e-05	0	0	0	0	0
cg00808579	TRIM25|7706	-1.74487	0.00111982	0.0398875	1	0	0	0	0
cg00808579	TSTA3|7264	-1.726	0.00271956	2.65391e-05	0	0	0	0	0
cg00808579	TTC26|79989	-2.39545	0.00143977	2.65391e-05	0	0	0	0	0
cg00808579	VANGL1|81839	-1.65648	0.00143977	0.000814133	0	0	0	1	0
cg00808579	VAPB|9217	-2.3693	0.000159974	0.000271231	0	0	0	0	0
cg00808579	VHL|7428	-2.03173	0.000319949	0.000369256	1	1	1	0	0
cg00808579	VKORC1L1|154807	-1.72959	0.00335946	0.000200586	0	0	0	0	0
cg00808579	XPO5|57510	-1.65362	0.00223964	1.07184e-05	0	0	0	0	0
cg00808579	ZNF264|9422	-1.76503	0.00143977	0.00130583	1	0	0	0	0
cg00808579	ZNF746|155061	-1.71335	0.00175972	1.07184e-05	0	0	0	0	0
cg00808579	ZNF776|284309	-1.67842	0.00111982	0.00576603	0	0	0	0	0
cg00808579	ZSCAN22|342945	-1.7296	0.0012798	1.85933e-05	1	0	0	0	0
cg00820740	ANKRD34B|340120	-2.62768	0.00207967	7.17788e-06	0	0	0	0	0
cg00820740	ARF5|381	-1.7972	0.00207967	0.000532462	0	0	0	0	0
cg00820740	ARL17A|51326	-1.71154	0.000479923	5.41139e-05	0	0	0	0	0
cg00820740	BAP1|8314	-1.70809	0.00159974	5.41139e-05	0	1	1	0	0
cg00820740	BEND3|57673	-2.27811	0.00175972	2.27489e-06	0	0	0	0	0
cg00820740	BICC1|80114	-1.72346	0.000959846	0.000804353	0	0	0	1	1
cg00820740	CAD|790	-1.69143	0.00239962	9.60351e-06	0	0	0	0	0
cg00820740	CDH7|1005	-2.24299	0.00191969	2.33669e-05	0	0	0	0	0
cg00820740	CILP2|148113	-1.85213	0.000799872	6.27619e-05	0	0	0	0	0
cg00820740	CLK2|1196	-1.92076	0.00191969	9.60351e-06	0	0	0	0	0
cg00820740	DALRD3|55152	-3.30106	0.000159974	1.32672e-05	0	0	0	0	0
cg00820740	FBRSL1|57666	-1.75832	0.00255959	1.32672e-05	0	0	0	0	0
cg00820740	IFT140|9742	-3.84994	0.000159974	2.27489e-06	0	0	0	0	0
cg00820740	JUP|3728	-1.67886	0.00159974	0.000345026	0	0	1	0	0
cg00820740	KDM5D|8284	-1.74823	0.000639898	0.000170618	1	0	0	0	0
cg00820740	KLRG2|346689	-1.92827	0.0012798	6.6753e-05	0	0	0	0	0
cg00820740	LOC388692|388692	-1.82032	0.000159974	6.26964e-06	0	0	0	0	0
cg00820740	LSM4|25804	-2.31498	0.000799872	0.0089971	0	0	0	0	0
cg00820740	LUC7L2|51631	-2.21765	0.000319949	6.26964e-06	0	0	0	0	0
cg00820740	MKS1|54903	-2.39843	0.000319949	6.26964e-06	0	0	0	0	0
cg00820740	MSL1|339287	-1.90765	0.00303951	4.01435e-06	0	0	0	0	0
cg00820740	OGDHL|55753	-1.98011	0.000959846	3.22685e-05	0	0	0	1	0
cg00820740	PLCG1|5335	-1.8236	0.000639898	0.000136007	0	0	0	0	0
cg00820740	PMS2|5395	-1.6966	0.000959846	2.27489e-06	0	1	1	0	0
cg00820740	PTGR1|22949	-1.86734	0.000319949	4.29454e-05	0	0	0	0	0
cg00820740	PTK7|5754	-1.97108	0.000159974	1.32672e-05	0	0	0	0	0
cg00820740	SF3B4|10262	-2.71182	0.000159974	0.000345026	0	0	0	0	0
cg00820740	SH3YL1|26751	-1.68711	0.000959846	0.00119576	0	0	0	0	0
cg00820740	SLC22A15|55356	-5.64842	0.000159974	5.41139e-05	0	0	0	0	0
cg00820740	TRA2A|29896	-2.3241	0.000159974	4.29454e-05	0	0	0	0	0
cg00820740	ZNF746|155061	-2.16617	0.000479923	2.27489e-06	0	0	0	0	0
cg00872151	CBX4|8535	-1.68361	0.0111982	7.0892e-08	1	0	0	0	0
cg00872151	MOV10L1|54456	-1.92946	0.0231963	8.09142e-07	0	0	0	0	0
cg00872151	SGEF|26084	-1.74027	0.0115182	7.0892e-08	0	0	0	0	0
cg00908427	ACRV1|56	-1.72832	0.00255959	0.00115673	0	0	0	0	0
cg00908427	ADCK5|203054	-2.00318	0.00223964	2.27489e-06	0	0	0	0	0
cg00908427	ARF5|381	-1.70576	0.00287954	0.000532462	0	0	0	0	0
cg00908427	ARHGAP39|80728	-2.19706	0.00367941	2.27489e-06	0	0	0	0	0
cg00908427	ASB6|140459	-1.65481	0.00159974	0.0035051	1	0	0	0	0
cg00908427	ATXN2L|11273	-2.47434	0.000319949	2.27489e-06	0	0	0	0	0
cg00908427	BSPRY|54836	-1.66391	0.0075188	4.29454e-05	0	0	0	0	0
cg00908427	C8orf30A|51236	-1.97569	0.00367941	2.27489e-06	0	0	0	0	0
cg00908427	C9orf169|375791	-2.0927	0.00223964	2.27489e-06	0	0	0	0	0
cg00908427	CABLES2|81928	-1.71888	0.00719885	4.29454e-05	0	0	1	0	0
cg00908427	CC2D1B|200014	-1.7872	0.00767877	6.27619e-05	0	0	0	1	0
cg00908427	CCDC114|93233	-1.78938	0.0012798	0.00569283	0	0	0	0	0
cg00908427	CYC1|1537	-2.15675	0.00271956	8.46226e-05	0	0	0	0	0
cg00908427	DBNDD1|79007	-1.68767	0.0113582	2.27489e-06	0	0	0	0	0
cg00908427	DGAT1|8694	-1.90911	0.000799872	8.46226e-05	0	0	0	0	0
cg00908427	EXOSC4|54512	-1.89716	0.00383939	1.93339e-05	0	0	0	0	0
cg00908427	EZH2|2146	-2.01241	0.00575908	2.27489e-06	1	1	0	0	0
cg00908427	FAM83H|286077	-1.67937	0.0108783	4.01435e-06	0	0	0	0	0
cg00908427	FANCB|2187	-1.65156	0.0068789	0.000271902	0	0	0	0	0
cg00908427	FBXL6|26233	-2.08777	0.00111982	9.60351e-06	0	0	0	0	0
cg00908427	GPR172A|79581	-1.72713	0.00831867	6.27619e-05	0	0	0	0	0
cg00908427	GPR44|11251	-1.86355	0.0012798	0.000170618	0	0	0	0	0
cg00908427	GRINA|2907	-1.78335	0.00399936	5.41139e-05	0	0	0	0	0
cg00908427	HRAS|3265	-1.86844	0.00655895	0.000170618	0	1	0	0	0
cg00908427	HSF1|3297	-2.06159	0.00191969	9.60351e-06	1	0	0	0	0
cg00908427	INTS8|55656	-1.68068	0.00383939	2.27489e-06	0	0	0	0	0
cg00908427	KCTD5|54442	-1.67589	0.00175972	4.01435e-06	0	0	0	0	0
cg00908427	KIFC2|90990	-1.75075	0.00639898	1.93339e-05	0	0	0	0	0
cg00908427	NHLH1|4807	-1.67014	0.0012798	3.23433e-05	1	0	0	1	0
cg00908427	OAZ1|4946	-1.67042	0.00383939	0.000804353	0	0	0	0	0
cg00908427	PACSIN1|29993	-1.71755	0.00447928	6.26964e-06	0	0	0	0	0
cg00908427	PARP10|84875	-2.08163	0.00383939	4.01435e-06	0	0	0	0	0
cg00908427	PCGF1|84759	-1.73402	0.000639898	1.93339e-05	0	0	0	0	0
cg00908427	PDCD6|10016	-1.86994	0.00575908	0.000105043	0	0	0	0	0
cg00908427	PTPN23|25930	-1.71014	0.00143977	6.27619e-05	0	0	0	0	0
cg00908427	PUF60|22827	-1.70076	0.00271956	3.22685e-05	0	0	0	0	0
cg00908427	RNF135|84282	-1.77476	0.00255959	1.93339e-05	0	0	0	0	0
cg00908427	SAFB|6294	-1.90224	0.00191969	1.32672e-05	1	0	1	0	0
cg00908427	SCRIB|23513	-1.86556	0.00447928	4.01435e-06	0	0	1	0	0
cg00908427	SHARPIN|81858	-1.93314	0.00175972	2.33669e-05	0	0	0	0	0
cg00908427	TAF4|6874	-1.83918	0.00383939	2.27489e-06	1	0	0	0	0
cg00908427	TPRN|286262	-1.77567	0.00911854	2.27489e-06	0	0	0	0	0
cg00908427	TSPAN13|27075	-1.81409	0.0075188	9.60351e-06	0	0	0	0	0
cg00908427	VPS28|51160	-1.71435	0.000799872	0.000271902	0	0	0	0	0
cg00908427	ZC3H3|23144	-2.1839	0.00223964	2.27489e-06	0	0	0	0	0
cg00908427	ZMYND10|51364	-1.65408	0.0331147	3.22685e-05	0	0	1	0	0
cg00908427	ZNF707|286075	-1.94139	0.00287954	4.01435e-06	1	0	0	0	0
cg00908427	ZNF7|7553	-2.32832	0.00207967	4.01435e-06	1	0	0	0	0
cg00908427	ZNHIT2|741	-2.17101	0.0420733	0.00964107	0	0	0	0	0
cg00972313	AGMAT|79814	-1.80333	0.00415933	5.04668e-08	0	0	0	0	0
cg00972313	AMPD3|272	-1.69297	0.00447928	1.4909e-06	0	0	0	0	0
cg00972313	ANKRD34B|340120	-1.93335	0.00543913	3.40491e-06	0	0	0	0	0
cg00972313	ARHGAP12|94134	-1.65599	0.000479923	5.41139e-05	0	0	0	1	0
cg00972313	CASP2|835	-1.67876	0.00223964	2.62512e-06	0	0	0	0	0
cg00972313	CDH7|1005	-2.09054	0.00223964	1.16074e-06	0	0	0	0	0
cg00972313	ERG|2078	-1.78087	0.00639898	1.98687e-07	1	1	0	0	0
cg00972313	GDA|9615	-1.66452	0.000639898	0.000639967	0	0	0	0	0
cg00972313	IFT140|9742	-1.8503	0.00111982	3.29258e-06	0	0	0	0	0
cg00972313	PRAME|23532	-1.78569	0.00175972	4.55556e-05	0	0	0	0	0
cg00972313	SLC22A15|55356	-1.94472	0.00255959	5.41139e-05	0	0	0	0	0
cg00972313	STX6|10228	-1.78955	0.00367941	1.26118e-08	0	0	0	0	0
cg00979939	AK5|26289	-2.21847	0.0191969	7.0892e-08	0	0	0	0	0
cg00979939	BRF1|2972	-1.70221	0.0055991	1.39846e-06	1	0	1	0	0
cg00979939	C11orf80|79703	-1.71952	0.00863862	6.29834e-06	0	0	0	0	0
cg00979939	C6orf81|221481	-2.04026	0.00399936	3.35944e-07	0	0	0	0	0
cg00979939	HMGA1|3159	-1.67129	0.00575908	5.58621e-05	1	1	0	0	0
cg00979939	LRWD1|222229	-1.77721	0.00991841	2.19754e-07	0	0	0	0	0
cg00979939	MAST2|23139	-2.65389	0.00367941	1.26828e-07	0	0	0	0	0
cg00979939	MCAT|27349	-1.74338	0.0118381	1.01037e-05	0	0	0	0	0
cg00979939	MESP1|55897	-1.68545	0.0294353	8.25954e-05	0	0	0	1	0
cg00979939	MESP2|145873	-1.68975	0.0369541	1.83751e-05	0	0	0	1	0
cg00979939	NCLN|56926	-1.66891	0.00335946	2.19754e-07	0	0	0	0	0
cg00979939	PPP1R16A|84988	-1.65008	0.0055991	5.41139e-05	0	0	0	0	0
cg00979939	SLC25A1|6576	-1.76465	0.0111982	2.33669e-05	0	0	0	0	0
cg00979939	TPRN|286262	-1.6519	0.012638	7.0892e-08	0	0	0	0	0
cg00979939	WDR93|56964	-1.65453	0.00831867	1.01037e-05	0	0	0	1	0
cg00979939	ZMYND10|51364	-1.8401	0.0230363	4.21134e-06	0	0	1	0	0
cg00994389	ARHGDIG|398	-1.92202	0.00543913	2.33669e-05	0	0	0	0	0
cg00994389	ATG7|10533	-1.76405	0.00143977	0.00358097	0	0	0	0	0
cg00994389	ATPIF1|93974	-2.01861	0.000959846	0.00284348	0	0	0	0	0
cg00994389	C19orf24|55009	-2.69132	0.000319949	0.00284348	0	0	0	0	0
cg00994389	C19orf48|84798	-1.85521	0.00239962	3.99822e-05	0	0	0	0	0
cg00994389	CDON|50937	-1.71603	0.00399936	0.00284348	0	0	0	0	0
cg00994389	CGREF1|10669	-1.72407	0.0263958	2.33669e-05	0	0	0	0	0
cg00994389	CHAF1A|10036	-1.90665	0.000159974	0.00019373	1	0	0	0	0
cg00994389	CLPP|8192	-1.73523	0.0055991	0.000749419	0	0	0	0	0
cg00994389	ERI3|79033	-1.83533	0.000159974	0.0178795	0	0	0	0	0
cg00994389	H1F0|3005	-1.67643	0.000959846	0.000998652	1	0	0	0	0
cg00994389	IQCC|55721	-2.12381	0.000319949	0.00130583	0	0	0	0	0
cg00994389	KIF9|64147	-2.82338	0.000319949	2.33669e-05	0	0	0	0	0
cg00994389	LOC399815|399815	-2.38091	0.000319949	5.26915e-05	0	0	0	0	0
cg00994389	LOC90784|90784	-2.98252	0.000479923	0.00039246	0	0	0	0	0
cg00994389	MCCC1|56922	-1.73549	0.00575908	2.33669e-05	0	0	0	0	0
cg00994389	MRPL14|64928	-2.03371	0.000799872	0.000555292	0	0	0	0	0
cg00994389	MRPS12|6183	-1.66067	0.00399936	0.00130583	0	0	0	0	0
cg00994389	MRPS26|64949	-2.08222	0.00111982	0.000749419	0	0	0	0	0
cg00994389	NDUFA13|51079	-1.69688	0.00383939	0.0400579	0	0	0	0	0
cg00994389	NDUFB2|4708	-1.65569	0.00415933	0.00686777	0	0	0	0	0
cg00994389	NDUFV3|4731	-1.82104	0.00303951	0.00358097	0	0	0	0	0
cg00994389	PDCL3|79031	-1.75899	0.00223964	5.58621e-05	0	0	0	0	0
cg00994389	PEX7|5191	-1.85233	0.000639898	0.00223027	0	0	0	0	0
cg00994389	PGLS|25796	-1.69293	0.00335946	0.000998652	0	0	0	0	0
cg00994389	POLR2H|5437	-1.84646	0.00175972	3.99822e-05	1	0	0	0	0
cg00994389	PPIAL4G|644591	-1.70401	0.00271956	0.000555292	0	0	0	0	0
cg00994389	PRR7|80758	-2.13059	0.000479923	2.33669e-05	0	0	0	0	0
cg00994389	PSMB5|5693	-3.63035	0.000159974	0.00039246	0	0	0	0	0
cg00994389	RAGE|5891	-1.67489	0.0103983	0.000555292	0	0	0	0	0
cg00994389	SEMA4F|10505	-2.57211	0.000319949	0.00019373	0	0	0	0	0
cg00994389	SLC6A11|6538	-1.773	0.00863862	9.14524e-05	0	0	0	0	0
cg00994389	SPEF1|25876	-3.19399	0.000799872	0.000749419	0	0	0	0	0
cg00994389	SRCIN1|80725	-1.86757	0.00223964	0.00223027	0	0	0	0	0
cg00994389	TBL3|10607	-1.64828	0.0012798	0.00019373	0	0	0	0	0
cg00994389	TMEM161A|54929	-1.78167	0.000319949	0.00019373	0	0	0	0	0
cg00994389	TMEM205|374882	-1.66539	0.000959846	0.00170359	0	0	0	0	0
cg00994389	TSEN34|79042	-2.48402	0.000479923	0.00358097	0	0	0	0	0
cg00994389	TSSC1|7260	-2.08083	0.00383939	0.000555292	0	0	0	0	0
cg00994389	WDR78|79819	-2.28268	0.000639898	0.00019373	0	0	0	0	0
cg00994389	ZNF771|51333	-2.35662	0.00111982	0.0102745	0	0	0	0	0
cg00994389	ZNHIT2|741	-4.43858	0.00335946	0.0302948	0	0	0	0	0
cg00994389	ZNHIT3|9326	-1.99846	0.00191969	0.00557342	1	0	0	0	0
cg01025720	AMPD3|272	-2.27661	0.000959846	1.43357e-09	0	0	0	0	0
cg01025720	ANKRD34B|340120	-2.18763	0.00319949	2.4834e-09	0	0	0	0	0
cg01025720	ATP11A|23250	-3.17736	0.000319949	1.45409e-11	0	0	0	1	1
cg01025720	ERG|2078	-1.68959	0.00671892	1.35205e-07	1	1	0	0	0
cg01025720	INSM1|3642	-1.83143	0.00767877	1.00851e-10	1	0	0	0	0
cg01025720	LRRN1|57633	-1.72457	0.00191969	1.63828e-09	0	0	0	0	0
cg01025720	PEX10|5192	-1.9097	0.00175972	9.09243e-10	0	0	0	0	0
cg01025720	SH3RF1|57630	-1.75579	0.00239962	1.15178e-11	0	0	0	0	0
cg01025720	TBX1|6899	-2.41806	0.00511918	7.49918e-11	1	0	0	0	0
cg01025720	TMEM45B|120224	-1.85179	0.0012798	4.0703e-10	0	0	0	0	0
cg01026300	ADARB1|104	-1.77764	0.00159974	0.00019373	0	0	0	0	0
cg01026300	AGPAT3|56894	-2.86915	0.000639898	8.94023e-05	0	0	0	0	0
cg01026300	ANLN|54443	-1.87479	0.00223964	5.58621e-05	0	0	0	0	0
cg01026300	ARHGAP39|80728	-2.06004	0.00479923	3.99822e-05	0	0	0	0	0
cg01026300	ARL6IP1|23204	-1.95389	0.00399936	8.94023e-05	0	0	0	1	0
cg01026300	AZIN1|51582	-1.66243	0.00175972	0.00130583	0	0	0	0	0
cg01026300	C17orf58|284018	-1.66267	0.00111982	0.000136007	0	0	0	0	0
cg01026300	C6orf64|55776	-1.68986	0.00335946	3.99822e-05	0	0	0	0	0
cg01026300	CCDC18|343099	-1.93558	0.00303951	0.000136007	0	0	0	0	0
cg01026300	CCNB3|85417	-2.18649	0.000159974	0.00449119	0	0	0	0	0
cg01026300	CHMP4C|92421	-2.00828	0.00159974	2.33669e-05	0	0	0	0	0
cg01026300	DBF4|10926	-2.02762	0.000959846	3.99822e-05	0	0	0	0	0
cg01026300	EI24|9538	-2.41673	0.000959846	0.000280222	0	0	1	0	0
cg01026300	EIF2C2|27161	-1.97196	0.0012798	0.00223027	0	0	0	0	0
cg01026300	EPHA6|285220	-2.09447	0.00431931	0.000136007	0	0	0	0	0
cg01026300	ESF1|51575	-2.16679	0.000319949	0.000280222	0	0	0	0	0
cg01026300	ESRP1|54845	-1.71702	0.00575908	2.33669e-05	0	0	1	0	0
cg01026300	FAM111B|374393	-1.66097	0.00479923	2.33669e-05	0	0	0	0	0
cg01026300	GATAD2A|54815	-3.32519	0.000639898	0.000749419	1	0	0	0	0
cg01026300	GNL2|29889	-1.78012	0.00351944	2.33669e-05	0	0	0	0	0
cg01026300	GRHL2|79977	-1.8357	0.00223964	2.33669e-05	0	0	0	0	0
cg01026300	IGFBP2|3485	-1.80242	0.000959846	8.94023e-05	0	0	0	0	0
cg01026300	KCNJ10|3766	-2.2103	0.000159974	0.0212215	0	0	0	0	0
cg01026300	KIAA1024|23251	-1.69692	0.000639898	2.33669e-05	0	0	0	0	0
cg01026300	MAST2|23139	-1.83665	0.025116	5.58621e-05	0	0	0	0	0
cg01026300	MEMO1|51072	-1.9708	0.00175972	5.58621e-05	0	0	0	0	0
cg01026300	MEPCE|56257	-2.54224	0.000159974	0.0124653	0	0	0	0	0
cg01026300	NAT10|55226	-1.66283	0.000639898	2.33669e-05	0	0	0	0	0
cg01026300	NDUFV3|4731	-1.72429	0.00383939	0.00358097	0	0	0	0	0
cg01026300	NHLH1|4807	-1.90126	0.000799872	0.000148278	1	0	0	0	0
cg01026300	NKAP|79576	-1.72952	0.00111982	0.000749419	0	0	0	0	0
cg01026300	NOL10|79954	-1.64578	0.00527916	5.58621e-05	0	0	0	0	0
cg01026300	NPIP|9284	-1.65034	0.000799872	0.00686777	0	0	0	1	0
cg01026300	PLEKHA8|84725	-2.10013	0.000799872	0.00019373	0	0	0	0	0
cg01026300	POFUT1|23509	-1.86478	0.000639898	0.000749419	0	0	0	0	0
cg01026300	POLRMT|5442	-1.77324	0.0108783	0.00223027	0	0	0	0	0
cg01026300	PTBP1|5725	-3.3405	0.000159974	3.99822e-05	0	0	0	0	0
cg01026300	PTK2|5747	-1.70874	0.00271956	0.000280222	0	0	0	0	0
cg01026300	RRN3|54700	-1.82642	0.000959846	0.000555292	0	0	0	1	0
cg01026300	SCAMP4|113178	-2.68329	0.00159974	0.000998652	0	0	0	0	0
cg01026300	SCMH1|22955	-2.23497	0.000319949	0.00358097	1	0	0	0	0
cg01026300	SEMA4A|64218	-2.28456	0.0012798	0.00284348	0	0	0	0	0
cg01026300	SLC36A1|206358	-1.78635	0.000639898	5.58621e-05	0	0	0	0	0
cg01026300	SLC5A6|8884	-2.18078	0.00111982	0.000280222	0	0	0	0	0
cg01026300	SLC6A11|6538	-5.25799	0.000159974	3.99822e-05	0	0	0	0	0
cg01026300	SPAG1|6674	-1.8033	0.00143977	0.000998652	0	0	0	0	0
cg01026300	SPDYA|245711	-2.3076	0.000959846	2.33669e-05	0	0	0	0	0
cg01026300	TNFRSF6B|8771	-2.13496	0.000639898	0.0344859	0	0	0	0	0
cg01026300	TP53|7157	-2.87899	0.000319949	0.000749419	1	1	1	0	0
cg01026300	TRIM24|8805	-2.76572	0.000319949	3.99822e-05	1	1	1	0	0
cg01026300	TTC21B|79809	-1.78039	0.000479923	0.00130583	0	0	0	0	0
cg01026300	YWHAZ|7534	-1.64933	0.00287954	0.00019373	0	1	0	0	0
cg01026300	ZBTB44|29068	-1.9103	0.000159974	0.00223027	0	0	0	0	0
cg01026300	ZNF238|10472	-1.73518	0.00767877	0.000136007	1	0	1	0	0
cg01026300	ZNF285|26974	-1.73152	0.00191969	2.33669e-05	1	0	0	0	0
cg01026300	ZNF311|282890	-1.85949	0.00607903	0.00019373	1	0	0	0	0
cg01028389	C1orf182|128229	-1.79971	0.00431931	1.35205e-07	0	0	0	0	0
cg01028389	DNAJA4|55466	-1.77521	0.00399936	5.29717e-05	0	0	0	0	0
cg01028389	GPR143|4935	-1.73273	0.00511918	0.00264553	0	0	0	0	0
cg01028389	HIST1H2BD|3017	-2.05311	0.0012798	0.000105043	1	0	0	0	0
cg01028389	LCA5L|150082	-1.6509	0.0223964	0.000749419	0	0	0	0	0
cg01028389	LRTOMT|220074	-1.85376	0.00303951	4.19449e-07	0	0	0	0	0
cg01028389	LYPLAL1|127018	-1.98613	0.00223964	0.000287369	0	0	0	0	0
cg01028389	MSL3L2|151507	-1.75454	0.0203167	4.19449e-07	0	0	0	0	0
cg01028389	PPA2|27068	-1.84698	0.00175972	8.94023e-05	0	0	0	0	0
cg01028389	SPATA17|128153	-1.7959	0.0102384	8.94023e-05	0	0	0	0	0
cg01062651	ACAN|176	-1.716	0.0012798	2.65391e-05	0	0	0	0	0
cg01062651	CBX2|84733	-1.89316	0.0110382	1.07184e-05	0	0	0	0	0
cg01062651	FAM3C|10447	-1.77232	0.000799872	0.0191787	0	0	0	0	0
cg01062651	HOXC4|3221	-1.69598	0.0270357	1.07184e-05	1	0	0	0	0
cg01062651	HOXC6|3223	-2.09206	0.0134378	1.07184e-05	1	0	0	0	0
cg01062651	LOC100131691|100131691	-1.65427	0.00927852	0.00103117	0	0	0	0	0
cg01062651	LOC653786|653786	-1.94541	0.00223964	0.00300014	0	0	0	0	0
cg01062651	LRFN4|78999	-1.85081	0.000799872	0.00391656	0	0	0	0	0
cg01062651	MEIG1|644890	-2.37034	0.00367941	0.000142466	0	0	0	0	0
cg01062651	ORC5L|5001	-1.94149	0.000479923	0.00208504	0	0	0	0	0
cg01062651	P4HA3|283208	-1.65474	0.0379139	0.00208504	0	0	0	0	0
cg01062651	PIGX|54965	-1.89295	0.0012798	1.85933e-05	0	0	0	0	0
cg01062651	TCTEX1D2|255758	-2.10525	0.00703887	0.000148278	0	0	0	0	0
cg01062651	TNPO2|30000	-1.75051	0.000319949	0.0261333	0	0	0	0	0
cg01080424	HPN|3249	-1.69931	0.012638	1.04436e-09	0	0	0	0	0
cg01080424	PYCR1|5831	-1.64579	0.0404735	9.77607e-10	0	0	0	0	0
cg01111006	ALDH6A1|4329	-1.79077	0.00207967	0.000136007	0	0	0	0	0
cg01111006	AMACR|23600	-2.13537	0.000959846	2.33669e-05	0	0	0	0	0
cg01111006	APOF|319	-2.24883	0.000159974	3.01069e-05	0	0	0	0	0
cg01111006	ARCN1|372	-1.99343	0.000639898	0.00170359	0	0	0	0	0
cg01111006	ARFGAP3|26286	-1.96864	0.000159974	0.00019373	0	0	0	0	0
cg01111006	BCAT2|587	-2.45188	0.000479923	2.33669e-05	0	0	0	0	0
cg01111006	C10orf81|79949	-2.14132	0.00607903	0.00358097	0	0	0	0	0
cg01111006	C9orf152|401546	-2.43058	0.000159974	2.33669e-05	0	0	0	0	0
cg01111006	CANX|821	-1.879	0.00255959	0.000998652	0	0	0	0	0
cg01111006	CASP7|840	-1.94772	0.000639898	0.00170359	0	0	0	0	0
cg01111006	CLCC1|23155	-1.75781	0.000959846	0.000749419	0	0	0	0	0
cg01111006	DDX60L|91351	-1.71574	0.00143977	0.000749419	0	0	0	0	0
cg01111006	DHX32|55760	-3.15724	0.000159974	3.99822e-05	0	0	0	0	0
cg01111006	EIF2AK2|5610	-4.86563	0.000159974	0.000555292	1	0	1	0	0
cg01111006	ELL3|80237	-1.68062	0.00303951	2.33669e-05	1	0	0	0	0
cg01111006	ELOVL2|54898	-1.74041	0.00159974	0.00358097	0	0	0	1	1
cg01111006	ELOVL7|79993	-1.94653	0.000799872	0.00557342	0	0	0	0	0
cg01111006	EMB|133418	-2.05087	0.000479923	2.33669e-05	0	0	0	0	0
cg01111006	EML4|27436	-2.75893	0.000159974	2.33669e-05	0	1	0	0	0
cg01111006	ENDOD1|23052	-1.85104	0.000319949	0.00557342	0	0	0	0	0
cg01111006	ENTPD5|957	-2.01486	0.000159974	2.33669e-05	0	0	0	0	0
cg01111006	ERGIC1|57222	-2.15529	0.000799872	3.99822e-05	0	0	0	0	0
cg01111006	FA2H|79152	-1.68653	0.00143977	0.00039246	0	0	0	0	0
cg01111006	FAM115A|9747	-2.29592	0.000159974	0.0149841	0	0	0	0	0
cg01111006	FMO5|2330	-2.53976	0.00111982	0.000136007	0	0	0	0	0
cg01111006	GALNT7|51809	-2.02956	0.000799872	5.58621e-05	0	0	0	0	0
cg01111006	GCNT1|2650	-2.0068	0.000479923	2.33669e-05	0	0	0	0	0
cg01111006	GLB1L2|89944	-2.25737	0.000319949	0.00223027	0	0	0	0	0
cg01111006	GLB1L3|112937	-1.84563	0.00143977	0.00170359	0	0	0	0	0
cg01111006	GLYATL1|92292	-2.69663	0.00111982	2.33669e-05	0	0	0	0	0
cg01111006	GPR81|27198	-3.56736	0.000159974	0.00449119	0	0	0	0	0
cg01111006	ICK|22858	-1.67564	0.000159974	8.94023e-05	0	0	0	1	0
cg01111006	IFIH1|64135	-1.67811	0.000319949	0.000280222	0	0	0	0	0
cg01111006	KIAA0090|23065	-1.79516	0.000959846	0.00039246	0	0	0	0	0
cg01111006	KIAA0319L|79932	-3.2427	0.000159974	2.33669e-05	0	0	0	0	0
cg01111006	KIF1C|10749	-1.76155	0.00159974	0.0124653	0	0	0	0	0
cg01111006	KLK15|55554	-1.64949	0.0118381	2.33669e-05	0	0	0	0	0
cg01111006	LARP1B|55132	-1.69103	0.0012798	0.000555292	0	0	0	0	0
cg01111006	LARS2|23395	-2.51377	0.000159974	2.33669e-05	0	0	0	0	0
cg01111006	LCP1|3936	-2.26111	0.000159974	0.00284348	0	1	0	0	0
cg01111006	LIPH|200879	-1.88396	0.0012798	0.00223027	0	0	0	0	0
cg01111006	LOC728323|728323	-2.33648	0.000479923	0.00019373	0	0	0	0	0
cg01111006	MARCH3|115123	-2.17927	0.000319949	8.94023e-05	0	0	0	0	0
cg01111006	MLLT3|4300	-2.80003	0.000479923	3.99822e-05	1	1	0	0	0
cg01111006	MORC4|79710	-1.85925	0.0012798	0.000136007	0	0	0	0	0
cg01111006	MYD88|4615	-1.70475	0.000159974	0.00358097	0	1	0	0	0
cg01111006	MYO5C|55930	-2.14123	0.000479923	0.000555292	0	0	0	0	0
cg01111006	NLRP12|91662	-1.83504	0.000959846	7.44929e-05	0	0	0	0	0
cg01111006	NOMO2|283820	-2.72185	0.000159974	0.00019373	0	0	0	0	0
cg01111006	PDIA3P|171423	-1.81633	0.000799872	8.94023e-05	0	0	0	0	0
cg01111006	PDIA5|10954	-5.1139	0.000159974	2.33669e-05	0	0	0	0	0
cg01111006	PDIA6|10130	-2.40013	0.000159974	0.00130583	0	0	0	0	0
cg01111006	PDLIM5|10611	-1.96888	0.006239	2.33669e-05	0	0	0	0	0
cg01111006	PI4K2B|55300	-2.0591	0.000159974	0.0124653	0	0	0	0	0
cg01111006	PLOD1|5351	-1.66039	0.00111982	0.00170359	0	0	0	0	0
cg01111006	PTP4A3|11156	-2.29781	0.000479923	2.33669e-05	0	0	0	0	0
cg01111006	RPLP0P2|113157	-1.73453	0.000959846	0.00839515	0	0	0	0	0
cg01111006	SEL1L3|23231	-2.69429	0.000159974	2.33669e-05	0	0	0	0	0
cg01111006	SERPINA3|12	-3.82255	0.000159974	0.00449119	0	0	0	0	0
cg01111006	SGMS2|166929	-2.18375	0.000159974	0.0400579	0	0	0	0	0
cg01111006	SLC12A2|6558	-2.18611	0.000159974	0.00449119	0	0	0	0	0
cg01111006	SLC35A3|23443	-1.74693	0.000479923	0.00839515	0	0	0	0	0
cg01111006	SMPDL3B|27293	-1.93502	0.000799872	2.33669e-05	0	0	0	0	0
cg01111006	SYT6|148281	-2.61939	0.000159974	0.000280222	0	0	0	0	0
cg01111006	THSD1P1|374500	-1.9656	0.000159974	3.99822e-05	0	0	0	0	0
cg01111006	TMTC2|160335	-2.15107	0.000159974	0.0250933	0	0	0	0	0
cg01111006	TNRC6C|57690	-1.78133	0.000479923	0.0344859	0	0	0	0	0
cg01111006	TRAM2|9697	-2.88315	0.000159974	2.33669e-05	0	0	0	1	0
cg01111006	TRIM37|4591	-1.99748	0.000159974	8.94023e-05	0	0	0	0	0
cg01111006	TRPM4|54795	-1.65863	0.0195169	5.58621e-05	0	0	0	0	0
cg01111006	TTC39A|22996	-1.69357	0.00447928	0.00557342	0	0	0	0	0
cg01111006	TXNDC11|51061	-1.86827	0.000799872	0.00019373	0	0	0	0	0
cg01111006	ZNF720|124411	-1.99076	0.000159974	0.000280222	0	0	0	0	0
cg01130991	ADCK5|203054	-2.07311	0.00175972	5.41139e-05	0	0	0	0	0
cg01130991	C12orf45|121053	-1.84281	0.00111982	0.00208504	0	0	0	0	0
cg01130991	C1orf63|57035	-1.85632	0.00383939	5.41139e-05	0	0	0	0	0
cg01130991	CLDN7|1366	-2.35074	0.00591905	0.00103117	0	0	0	1	0
cg01130991	ITIH4|3700	-1.69148	0.0143977	0.000105043	0	0	0	0	0
cg01130991	ITPA|3704	-2.37971	0.000639898	0.000271231	0	0	0	0	0
cg01130991	KIFC2|90990	-2.10406	0.00351944	0.000271231	0	0	0	0	0
cg01130991	LOC222699|222699	-1.7414	0.000799872	0.000479069	0	0	0	0	0
cg01130991	LOC253724|253724	-1.80779	0.00223964	0.00166335	0	0	0	0	0
cg01130991	OBFC2B|79035	-1.66115	0.00159974	0.0139771	0	0	0	0	0
cg01150044	P4HA3|283208	-1.66173	0.037274	2.59053e-05	0	0	0	0	0
cg01218150	ATR|545	-1.70539	0.00175972	2.43964e-07	0	0	1	0	0
cg01218150	CASP8|841	-2.12301	0.0012798	9.82209e-07	0	0	1	0	0
cg01218150	ESRP1|54845	-1.72451	0.0055991	1.35205e-07	0	0	1	0	0
cg01218150	KDM5B|10765	-1.65353	0.00191969	2.43964e-07	1	0	0	0	0
cg01218150	KPNB1|3837	-1.66351	0.00447928	1.35205e-07	0	0	0	0	0
cg01218150	MRPL3|11222	-1.97074	0.0012798	1.92747e-06	0	0	0	0	0
cg01218150	MSL2|55167	-2.58585	0.000159974	1.92747e-06	0	0	0	0	0
cg01218150	NAA15|80155	-1.88322	0.000479923	9.36585e-06	1	0	0	0	0
cg01218150	NAA50|80218	-1.86159	0.00111982	1.35028e-06	0	0	0	0	0
cg01218150	PAPOLA|10914	-2.2439	0.000479923	1.35205e-07	1	0	0	0	0
cg01218150	THUMPD3|25917	-1.65514	0.00223964	0.00047037	0	0	0	0	0
cg01218150	TOPBP1|11073	-1.84616	0.000959846	1.35028e-06	0	0	0	0	0
cg01218150	USP7|7874	-1.90519	0.00143977	6.25753e-07	0	0	0	0	0
cg01218150	WDR3|10885	-1.65963	0.000959846	1.35205e-07	0	0	0	0	0
cg01218150	YY1|7528	-1.86116	0.000639898	9.82209e-07	1	0	0	0	0
cg01218150	ZNF146|7705	-2.08154	0.000479923	1.35205e-07	1	0	0	0	0
cg01218150	ZNF260|339324	-1.685	0.00159974	3.48459e-06	0	0	0	0	0
cg01224393	CNTROB|116840	-1.95164	0.00383939	2.51368e-05	0	0	0	0	0
cg01224393	NEURL4|84461	-1.68282	0.00671892	2.20642e-05	0	0	0	0	0
cg01224393	SLC4A4|8671	-1.97208	0.00847864	7.20936e-07	0	0	0	0	0
cg01297500	CGREF1|10669	-1.84413	0.0196769	1.63072e-09	0	0	0	0	0
cg01297500	DLX1|1745	-2.03713	0.0331147	1.02625e-09	1	0	0	0	0
cg01297500	DLX2|1746	-1.68903	0.00719885	1.7037e-08	1	0	0	0	0
cg01297500	EPCAM|4072	-1.74447	0.00479923	4.94349e-09	0	0	0	0	0
cg01297500	FOXA1|3169	-2.50008	0.00495921	3.31835e-09	1	0	0	0	0
cg01297500	GPR160|26996	-1.68198	0.00511918	1.18853e-07	0	0	0	1	0
cg01297500	HOXB13|10481	-1.73568	0.00815869	5.41139e-05	1	0	1	0	0
cg01297500	HOXC6|3223	-1.87333	0.0196769	7.22637e-10	1	0	0	0	0
cg01297500	HPN|3249	-2.33724	0.00335946	1.00966e-09	0	0	0	0	0
cg01297500	MARCKSL1|65108	-1.79104	0.00671892	1.10042e-09	0	0	0	0	0
cg01297500	PYCR1|5831	-2.1464	0.0161574	1.00966e-09	0	0	0	0	0
cg01297500	QSOX2|169714	-1.6726	0.00303951	6.7177e-10	0	0	0	0	0
cg01297500	SBK1|388228	-1.71002	0.00415933	1.21902e-09	0	0	0	0	0
cg01297500	SIM2|6493	-2.07421	0.00543913	4.3794e-09	1	0	0	0	0
cg01297500	SLC19A1|6573	-1.6915	0.00671892	2.02492e-09	0	0	0	0	0
cg01297500	ZDHHC9|51114	-1.68553	0.00287954	3.98166e-09	1	0	0	0	0
cg01304027	BIRC5|332	-1.94916	0.00415933	2.18594e-07	0	0	0	0	0
cg01304027	C16orf59|80178	-1.74018	0.00367941	4.19449e-07	0	0	0	0	0
cg01304027	CDC20|991	-1.77681	0.00671892	1.35205e-07	0	0	0	0	0
cg01304027	CDC25C|995	-1.72393	0.0150376	3.72968e-07	0	0	0	0	0
cg01304027	CDCA3|83461	-1.73839	0.00335946	2.43964e-07	0	0	0	0	0
cg01304027	EPR1|8475	-1.81385	0.00367941	4.19449e-07	0	0	0	0	0
cg01304027	ESPL1|9700	-1.73139	0.006239	4.19449e-07	1	0	0	0	0
cg01304027	EXO1|9156	-1.67987	0.00543913	1.35205e-07	0	0	0	0	0
cg01304027	FAM72D|728833	-1.65877	0.00959846	4.19449e-07	0	0	0	0	0
cg01304027	GTPBP3|84705	-1.65274	0.00479923	9.82209e-07	0	0	0	1	0
cg01304027	IQGAP3|128239	-1.75471	0.00575908	1.35205e-07	0	0	0	0	0
cg01304027	KIF18B|146909	-1.96384	0.00479923	3.35944e-07	0	0	0	0	0
cg01304027	KIF20A|10112	-1.84633	0.0131179	2.43964e-07	0	0	0	0	0
cg01304027	MYBL2|4605	-1.74771	0.00495921	1.35205e-07	1	0	0	0	0
cg01304027	ORC6L|23594	-1.79313	0.00207967	2.43964e-07	0	0	0	0	0
cg01304027	PKMYT1|9088	-1.69965	0.00431931	4.19449e-07	0	0	0	0	0
cg01304027	PLK1|5347	-1.77897	0.0055991	1.35205e-07	0	0	0	0	0
cg01304027	PTTG1|9232	-1.68876	0.00655895	1.92747e-06	1	0	0	0	0
cg01304027	RAD54L|8438	-1.717	0.0075188	1.92747e-06	0	0	0	0	0
cg01304027	SHCBP1|79801	-1.75148	0.00383939	1.35205e-07	0	0	0	0	0
cg01304027	TACC3|10460	-1.72698	0.00943849	1.79461e-05	0	0	0	0	0
cg01304027	TK1|7083	-2.21914	0.00143977	9.82209e-07	0	0	0	0	0
cg01304027	TRIP13|9319	-1.72098	0.00943849	1.35205e-07	1	0	0	0	0
cg01304027	TROAP|10024	-2.38196	0.00383939	1.35205e-07	0	0	0	0	0
cg01304027	UBE2C|11065	-1.86019	0.00463926	2.43964e-07	0	0	0	0	0
cg01304027	VARS|7407	-1.75388	0.00255959	1.35205e-07	0	0	0	0	0
cg01312167	ADARB2|105	-2.31835	0.00143977	3.76253e-05	0	0	0	0	0
cg01312167	AGMAT|79814	-1.75904	0.00447928	1.01105e-07	0	0	0	0	0
cg01312167	ALOX15|246	-3.24282	0.00143977	2.75537e-08	0	0	0	0	0
cg01312167	AMMECR1|9949	-1.95768	0.000639898	2.03683e-08	0	0	0	0	0
cg01312167	AMPD3|272	-3.60172	0.000159974	1.54026e-08	0	0	0	0	0
cg01312167	ANKRD34B|340120	-2.71392	0.00191969	1.35205e-07	0	0	0	0	0
cg01312167	BPIL1|80341	-1.72996	0.000479923	2.05627e-06	0	0	0	0	0
cg01312167	C17orf63|55731	-1.65332	0.000479923	3.81406e-08	0	0	0	0	0
cg01312167	C1orf93|127281	-1.78116	0.000479923	6.26964e-06	0	0	0	0	0
cg01312167	CACNA1D|776	-1.82958	0.00175972	1.54026e-08	0	0	0	0	0
cg01312167	CDH7|1005	-2.42249	0.00175972	8.16072e-08	0	0	0	0	0
cg01312167	CHRM3|1131	-1.9433	0.000639898	6.84169e-06	0	0	0	0	0
cg01312167	CPNE2|221184	-2.13807	0.000479923	6.1614e-07	0	0	0	0	0
cg01312167	CSGALNACT1|55790	-1.64504	0.000479923	3.23474e-07	0	0	0	0	0
cg01312167	DACT2|168002	-2.01077	0.00159974	4.53822e-06	0	0	0	0	0
cg01312167	DLX1|1745	-2.1944	0.0271956	1.54026e-08	1	0	0	1	0
cg01312167	EN2|2020	-1.89823	0.00175972	1.56085e-06	1	0	0	0	0
cg01312167	ENC1|8507	-1.80078	0.00143977	7.06154e-07	0	0	0	0	0
cg01312167	EPCAM|4072	-1.68327	0.00543913	2.03683e-08	0	0	0	1	0
cg01312167	ERG|2078	-3.82088	0.00239962	3.65373e-08	1	1	0	0	0
cg01312167	FAM171A1|221061	-1.69945	0.0012798	1.37243e-06	0	0	0	0	0
cg01312167	FAM19A5|25817	-1.87432	0.00175972	3.22234e-06	0	0	0	0	0
cg01312167	FRK|2444	-1.78218	0.00159974	1.43897e-05	0	0	1	0	0
cg01312167	FZD8|8325	-2.57929	0.000799872	1.54026e-08	0	0	0	0	0
cg01312167	GDA|9615	-1.6541	0.000799872	0.000307386	0	0	0	0	0
cg01312167	GJB1|2705	-1.97372	0.00351944	2.23799e-08	0	0	0	0	0
cg01312167	GUCY1A3|2982	-1.92076	0.000799872	3.65373e-08	0	0	0	0	0
cg01312167	GUCY1B3|2983	-1.831	0.000799872	8.25774e-05	0	0	0	0	0
cg01312167	HDAC1|3065	-2.09135	0.00111982	1.77999e-08	1	0	0	0	0
cg01312167	INSM1|3642	-3.7119	0.000479923	1.54026e-08	1	0	0	0	0
cg01312167	ITPR3|3710	-1.74981	0.0012798	4.87427e-05	0	0	0	0	0
cg01312167	KCNH8|131096	-2.38724	0.000319949	2.03683e-08	0	0	0	0	0
cg01312167	KCNS3|3790	-1.88822	0.000959846	3.39476e-08	0	0	0	1	0
cg01312167	KHDRBS3|10656	-1.77264	0.00271956	1.07566e-07	0	0	0	0	0
cg01312167	KIAA0087|9808	-2.21374	0.000479923	3.36918e-08	0	0	0	0	0
cg01312167	LOC100190940|100190940	-2.12378	0.000799872	4.01435e-06	0	0	0	0	0
cg01312167	NCALD|83988	-2.25868	0.00191969	1.54026e-08	0	0	0	0	0
cg01312167	NKAIN1|79570	-3.27488	0.00159974	1.54026e-08	0	0	0	0	0
cg01312167	OGDHL|55753	-2.68818	0.000479923	1.77116e-07	0	0	0	0	0
cg01312167	PAX1|5075	-2.05462	0.000959846	2.36679e-07	1	0	0	0	0
cg01312167	PDE3B|5140	-2.13805	0.00191969	2.23799e-08	0	0	0	0	0
cg01312167	PEX10|5192	-1.70182	0.00255959	3.81406e-08	0	0	0	0	0
cg01312167	PLA2G7|7941	-2.32422	0.000639898	1.54026e-08	0	0	0	0	0
cg01312167	PXDN|7837	-1.78653	0.00191969	7.58682e-08	0	0	0	1	0
cg01312167	RGS17|26575	-2.25135	0.000639898	1.35205e-07	0	0	0	0	0
cg01312167	RIMKLA|284716	-1.67963	0.00351944	2.75537e-08	0	0	0	0	0
cg01312167	SAMD13|148418	-1.88265	0.00143977	4.11539e-08	0	0	0	0	0
cg01312167	SERPINA11|256394	-1.90901	0.000479923	8.07044e-07	0	0	0	0	0
cg01312167	SH3RF1|57630	-2.0156	0.000959846	1.54026e-08	0	0	0	0	0
cg01312167	STX6|10228	-1.7061	0.00479923	6.87095e-08	0	0	0	0	0
cg01312167	TBX1|6899	-2.19458	0.00591905	4.25473e-08	1	0	0	0	0
cg01312167	TDRD1|56165	-2.91967	0.00527916	1.54026e-08	0	0	0	0	0
cg01312167	TDRD6|221400	-1.7073	0.000639898	2.16826e-08	0	0	0	0	0
cg01312167	UGDH|7358	-1.72288	0.00255959	1.16024e-07	0	0	0	0	0
cg01312167	VLDLR|7436	-1.72411	0.00223964	4.74138e-06	0	0	0	0	0
cg01312167	WNK2|65268	-1.69509	0.00399936	1.92747e-06	0	0	1	0	0
cg01420001	B4GALT2|8704	-1.65908	0.00303951	0.00301136	0	0	0	1	0
cg01420001	C19orf20|91978	-1.82711	0.00655895	8.48977e-05	0	0	0	0	0
cg01420001	CC2D1B|200014	-1.7501	0.00831867	5.58621e-05	0	0	0	1	0
cg01420001	PANX2|56666	-1.69027	0.00271956	2.86307e-05	0	0	1	0	0
cg01420001	TTC32|130502	-2.01298	0.000479923	3.71718e-05	0	0	0	0	0
cg01439248	CENPM|79019	-2.24479	0.006239	1.10042e-09	0	0	0	0	0
cg01439248	PYCR1|5831	-1.75726	0.0356743	9.09243e-10	0	0	0	0	0
cg01485157	ALOX15|246	-1.94798	0.00783875	1.52035e-07	0	0	0	0	0
cg01504030	BPHL|670	-1.81836	0.00463926	4.74138e-06	0	0	0	1	0
cg01544877	DLX1|1745	-1.82382	0.0476724	1.04436e-09	1	0	0	0	0
cg01554316	CGREF1|10669	-1.66653	0.031355	2.16826e-08	0	0	0	0	0
cg01554316	CISD3|284106	-1.70267	0.00351944	0.000231399	0	0	0	0	0
cg01554316	DDX39|10212	-1.76386	0.00367941	8.6282e-08	0	0	0	0	0
cg01554316	MRPL37|51253	-1.79861	0.0012798	1.81226e-07	0	0	0	1	0
cg01554316	UNC5A|90249	-1.7061	0.00927852	3.36521e-07	0	0	1	0	0
cg01574589	LOC389332|389332	-1.70132	0.000159974	2.92693e-06	0	0	0	1	1
cg01591579	TSPAN10|83882	-1.78491	0.00431931	5.52044e-06	0	0	0	0	0
cg01595178	CLDN7|1366	-2.21082	0.00879859	4.74138e-06	0	0	0	0	0
cg01595178	TRIP13|9319	-1.77431	0.00703887	3.03457e-09	1	0	0	0	0
cg01612095	FOXA1|3169	-1.77931	0.0161574	3.79113e-09	1	0	0	0	0
cg01612095	HPN|3249	-1.92336	0.00847864	1.00966e-09	0	0	0	0	0
cg01612095	PYCR1|5831	-1.90976	0.0257559	9.96531e-10	0	0	0	0	0
cg01681072	GNPAT|8443	-1.6545	0.00255959	0.00515776	0	0	0	0	0
cg01681072	LOC100125556|100125556	-1.65129	0.0012798	0.00227291	0	0	0	0	0
cg01681072	SRP72|6731	-1.81537	0.0012798	0.000291104	0	0	0	1	0
cg01681072	TAF4|6874	-1.66188	0.00527916	2.64218e-07	1	0	0	0	0
cg01720475	MOV10L1|54456	-1.77728	0.0295953	3.53701e-09	0	0	0	0	0
cg01720475	ZMYND10|51364	-1.88577	0.0215965	1.11099e-08	0	0	1	0	0
cg01746118	A2LD1|87769	-1.69615	0.00191969	8.32398e-06	0	0	0	0	0
cg01746118	ADM2|79924	-1.88905	0.00271956	2.64218e-07	0	0	0	0	0
cg01746118	AK5|26289	-1.93631	0.0281555	4.76441e-07	0	0	0	0	0
cg01746118	ANKRD20B|729171	-1.94384	0.00479923	6.8131e-05	0	0	0	0	0
cg01746118	ATP6V1E2|90423	-1.82444	0.00111982	2.64218e-07	0	0	0	0	0
cg01746118	C19orf22|91300	-1.7525	0.0267157	3.71718e-05	0	0	0	0	0
cg01746118	C19orf28|126321	-1.81358	0.00943849	8.07044e-07	0	0	0	0	0
cg01746118	C1orf168|199920	-2.02139	0.00223964	8.32398e-06	0	0	0	0	0
cg01746118	C20orf134|170487	-2.42766	0.00415933	1.07184e-05	0	0	0	0	0
cg01746118	CAMKK2|10645	-2.64878	0.00351944	2.64218e-07	0	0	0	0	0
cg01746118	CRAT|1384	-1.86432	0.00703887	1.89184e-06	0	0	0	0	0
cg01746118	CYP2J2|1573	-3.29835	0.00447928	4.76441e-07	0	0	0	0	0
cg01746118	EVPL|2125	-1.90317	0.00671892	6.20889e-06	0	0	0	0	0
cg01746118	HOXC4|3221	-1.88638	0.0199968	2.64218e-07	1	0	0	0	0
cg01746118	HOXC6|3223	-1.68238	0.0283155	2.64218e-07	1	0	0	0	0
cg01746118	INPP4B|8821	-1.66998	0.0132779	0.00199204	0	0	1	0	0
cg01746118	LASS4|79603	-1.66676	0.0324748	4.76441e-07	1	0	0	0	0
cg01746118	LOC100132288|100132288	-1.73202	0.0075188	0.000120993	0	0	0	0	0
cg01746118	LRRC8E|80131	-1.84245	0.00575908	1.69874e-05	0	0	0	0	0
cg01746118	MAD2L2|10459	-1.7951	0.00575908	4.74138e-06	0	0	0	0	0
cg01746118	MAST2|23139	-1.64832	0.0324748	1.89184e-06	0	0	0	0	0
cg01746118	MESP1|55897	-2.2001	0.0115182	1.69874e-05	0	0	0	0	0
cg01746118	MESP2|145873	-2.20699	0.0108783	1.89184e-06	0	0	0	0	0
cg01746118	MGC87042|256227	-2.37624	0.00543913	4.42143e-05	0	0	0	0	0
cg01746118	MOV10L1|54456	-2.1241	0.0161574	1.16162e-06	0	0	0	0	0
cg01746118	PDLIM5|10611	-1.74028	0.00927852	2.64218e-07	0	0	0	0	0
cg01746118	PLD6|201164	-1.72103	0.0068789	3.60538e-06	0	0	0	0	0
cg01746118	PRR16|51334	-1.88263	0.0055991	2.64218e-07	0	0	0	0	0
cg01746118	PYCR1|5831	-2.04575	0.0203167	2.64218e-07	0	0	0	0	0
cg01746118	SEMA4A|64218	-1.67896	0.00767877	6.8131e-05	0	0	0	0	0
cg01746118	STEAP1|26872	-2.59621	0.00463926	4.42143e-05	0	0	0	0	0
cg01746118	STRADB|55437	-2.48583	0.0113582	4.76441e-07	0	0	0	0	0
cg01746118	TARS|6897	-1.9345	0.00479923	2.64218e-07	0	0	0	0	0
cg01746118	TBL2|26608	-1.70331	0.00447928	4.42143e-05	0	0	0	0	0
cg01746118	TST|7263	-1.80032	0.00639898	0.000492788	0	0	0	0	0
cg01746118	TTLL12|23170	-1.71964	0.00847864	4.76441e-07	0	0	0	0	0
cg01746118	UFSP1|402682	-1.66882	0.00879859	2.45495e-06	0	0	0	0	0
cg01746118	UNC5A|90249	-1.81581	0.00783875	1.19403e-06	0	0	1	0	0
cg01746118	ZBTB42|100128927	-1.67345	0.00639898	0.000146932	0	0	0	0	0
cg01763666	ITPR3|3710	-1.92564	0.000639898	6.66752e-05	0	0	0	0	0
cg01767544	ADM2|79924	-1.70054	0.00575908	3.73397e-08	0	0	0	0	0
cg01767544	AK5|26289	-1.78793	0.0358343	3.73397e-08	0	0	0	0	0
cg01767544	FABP5|2171	-1.79884	0.0143977	1.0251e-06	0	0	0	0	0
cg01767544	GPR172A|79581	-1.69485	0.00911854	4.70191e-06	0	0	0	0	0
cg01767544	MESP2|145873	-2.15176	0.012798	8.6282e-08	0	0	0	0	0
cg01767544	MOV10L1|54456	-2.24388	0.012478	1.45304e-07	0	0	0	0	0
cg01767544	P4HA3|283208	-2.60267	0.00335946	8.94023e-05	0	0	0	0	0
cg01767544	TUBB2A|7280	-2.11759	0.00495921	3.36521e-07	0	0	0	0	0
cg01767544	YIF1A|10897	-1.72186	0.00767877	7.65067e-06	0	0	0	0	0
cg01767544	ZMYND10|51364	-1.66412	0.0323148	1.0251e-06	0	0	1	0	0
cg01772149	CENPM|79019	-1.68277	0.0191969	4.81652e-09	0	0	0	0	0
cg01772149	CYP2J2|1573	-1.77205	0.043833	1.3281e-07	0	0	0	1	0
cg01772149	DTYMK|1841	-1.69019	0.0121581	2.33669e-05	0	0	0	0	0
cg01772149	IDH2|3418	-1.78639	0.00815869	8.98268e-07	0	1	0	0	0
cg01788910	AGAP6|414189	-1.75741	0.00399936	0.00166335	0	0	0	0	0
cg01788910	AGTR1|185	-1.66341	0.000159974	5.41139e-05	0	0	0	0	0
cg01788910	ARCN1|372	-2.82851	0.000159974	0.00039246	0	0	0	0	0
cg01788910	C1orf131|128061	-1.9076	0.00191969	0.0102745	0	0	0	0	0
cg01788910	C6orf62|81688	-2.09349	0.0012798	0.00039246	0	0	0	0	0
cg01788910	C7orf43|55262	-2.83439	0.0012798	0.000856208	0	0	0	0	0
cg01788910	CABP4|57010	-3.34099	0.000319949	5.41139e-05	0	0	0	0	0
cg01788910	CBS|875	-1.96054	0.00383939	5.41139e-05	0	0	0	1	1
cg01788910	CKS2|1164	-2.0423	0.00447928	0.000856208	0	0	0	0	0
cg01788910	DCAF4L1|285429	-1.65462	0.00143977	0.000577276	0	0	0	0	0
cg01788910	DDX10|1662	-1.9559	0.00159974	0.000856208	0	1	0	0	0
cg01788910	DNHD1|144132	-2.71562	0.000319949	0.00166335	0	0	0	0	0
cg01788910	DPRXP4|503645	-1.9354	0.000319949	0.00651328	0	0	0	0	0
cg01788910	EI24|9538	-1.80386	0.00351944	0.00119941	0	0	1	0	0
cg01788910	FASTKD3|79072	-2.51228	0.000479923	0.0397931	0	0	0	0	0
cg01788910	GABRB3|2562	-2.24461	0.00159974	0.000249744	0	0	0	0	0
cg01788910	GPR152|390212	-2.16231	0.00111982	0.000136753	0	0	0	0	0
cg01788910	GPR83|10888	-1.91738	0.000159974	0.00391656	0	0	0	0	0
cg01788910	INPPL1|3636	-1.75977	0.00175972	5.41139e-05	0	0	0	0	0
cg01788910	MPHOSPH10|10199	-1.93041	0.000479923	8.94023e-05	0	0	0	0	0
cg01788910	MSTO2P|100129405	-2.27602	0.000639898	8.94023e-05	0	0	0	0	0
cg01788910	NSMCE4A|54780	-2.20191	0.000479923	0.0280205	0	0	0	0	0
cg01788910	OGT|8473	-3.03326	0.000319949	8.94023e-05	0	0	0	0	0
cg01788910	PABPC1L|80336	-2.29851	0.000799872	0.000156851	0	0	0	0	0
cg01788910	PARP14|54625	-1.7058	0.000799872	0.00223474	0	0	0	0	0
cg01788910	PCDHA6|56142	-3.31053	0.000159974	0.000199046	0	0	0	0	0
cg01788910	PFN4|375189	-1.77364	0.00399936	0.0127756	0	0	0	0	0
cg01788910	PILRB|29990	-1.65692	0.0196769	0.000577276	0	0	0	0	0
cg01788910	PLIN1|5346	-1.81553	0.00511918	5.41139e-05	0	0	0	0	0
cg01788910	RHBDL1|9028	-2.14301	0.00111982	0.00039246	0	0	0	0	0
cg01788910	SDS|10993	-1.92043	0.00927852	0.00509736	0	0	0	0	0
cg01788910	SF3B1|23451	-1.67719	0.00175972	0.0280205	0	1	0	0	0
cg01788910	SLC25A37|51312	-1.7093	0.000479923	5.41139e-05	0	0	0	0	0
cg01788910	SPDYE3|441272	-2.45182	0.000159974	0.000249744	0	0	0	0	0
cg01788910	TAT|6898	-2.4841	0.000159974	0.0199698	0	0	0	0	0
cg01788910	TDRD1|56165	-3.47515	0.00351944	5.41139e-05	0	0	0	0	0
cg01788910	TUBA1C|84790	-1.852	0.00383939	0.000856208	0	0	0	0	0
cg01788910	ZNF138|7697	-1.99461	0.000959846	0.000577276	1	0	0	0	0
cg01788910	ZNF322B|387328	-1.9815	0.000159974	0.0157131	0	0	0	0	0
cg01788910	ZSWIM3|140831	-2.87435	0.000479923	5.41139e-05	0	0	0	0	0
cg01793374	AK5|26289	-1.68165	0.0407935	4.19449e-07	0	0	0	1	0
cg01793374	C10orf81|79949	-1.77072	0.0150376	4.20688e-05	0	0	0	0	0
cg01793374	C20orf134|170487	-1.78968	0.0172772	7.19364e-06	0	0	0	0	0
cg01793374	CAMKK2|10645	-2.18114	0.0105583	1.35205e-07	0	0	0	0	0
cg01793374	CYP2J2|1573	-3.11125	0.00639898	2.43964e-07	0	0	0	1	0
cg01793374	EPHA6|285220	-1.81092	0.00847864	3.48459e-06	0	0	0	0	0
cg01793374	FOXRED2|80020	-2.52439	0.00303951	1.35205e-07	0	0	0	0	0
cg01793374	GHRHR|2692	-2.24062	0.000959846	6.26964e-06	0	0	0	0	0
cg01793374	GLYATL1|92292	-2.29467	0.00239962	2.43964e-07	0	0	0	0	0
cg01793374	INPP4B|8821	-2.06984	0.00319949	0.000151902	0	0	1	0	0
cg01793374	MAST2|23139	-2.31283	0.00959846	2.43964e-07	0	0	0	1	0
cg01793374	MESP1|55897	-2.13838	0.012798	1.79461e-05	0	0	0	0	0
cg01793374	MESP2|145873	-2.01359	0.0177572	1.37117e-05	0	0	0	0	0
cg01793374	MUT|4594	-2.1541	0.00175972	5.50882e-06	0	0	0	0	0
cg01793374	P4HA3|283208	-1.85323	0.024796	0.000208809	0	0	0	0	0
cg01793374	PCCB|5096	-2.11	0.00303951	1.35205e-07	0	0	0	0	0
cg01793374	PSAT1|29968	-1.9008	0.00655895	1.79461e-05	0	0	0	0	0
cg01793374	RAB3IP|117177	-1.99594	0.00111982	2.43964e-07	0	0	0	0	0
cg01793374	SLC16A1|6566	-1.73855	0.00863862	1.79461e-05	0	0	0	1	0
cg01793374	STRADB|55437	-3.0235	0.00479923	1.35205e-07	0	0	0	0	0
cg01793374	TMEFF2|23671	-2.45657	0.00175972	0.000635548	0	0	1	0	0
cg01793374	UNC5A|90249	-1.64995	0.0108783	4.70191e-06	0	0	1	0	0
cg01804528	VPS37C|55048	-1.89409	0.0119981	8.86921e-11	0	0	0	1	0
cg01824172	ABCC4|10257	-1.7111	0.00191969	7.53542e-08	0	0	0	0	0
cg01824172	AMACR|23600	-1.69391	0.00159974	1.58168e-09	0	0	0	0	0
cg01824172	ARHGEF38|54848	-1.85371	0.000799872	2.98254e-09	0	0	0	0	0
cg01824172	CGREF1|10669	-2.22881	0.00943849	1.77115e-09	0	0	0	0	0
cg01824172	DLX1|1745	-2.01722	0.0337546	1.22438e-09	1	0	0	0	0
cg01824172	DLX2|1746	-1.85182	0.00415933	2.01221e-08	1	0	0	0	0
cg01824172	EPCAM|4072	-1.82097	0.00383939	8.43329e-09	0	0	0	0	0
cg01824172	EPHA10|284656	-1.97606	0.00415933	1.25384e-09	0	0	0	0	0
cg01824172	EZH2|2146	-1.76295	0.0118381	1.17248e-09	1	1	0	1	0
cg01824172	FOXA1|3169	-3.14047	0.00143977	3.6395e-09	1	0	0	0	0
cg01824172	GNL3|26354	-1.73125	0.00447928	1.43496e-08	0	0	0	0	0
cg01824172	GOLM1|51280	-1.87432	0.00143977	1.51712e-08	0	0	0	0	0
cg01824172	GPR160|26996	-1.8336	0.00191969	1.8736e-07	0	0	0	0	0
cg01824172	HOXB13|10481	-2.49272	0.00159974	5.41139e-05	1	0	1	0	0
cg01824172	HOXC4|3221	-1.67118	0.0283155	1.02986e-09	1	0	0	0	0
cg01824172	HOXC5|3222	-1.69596	0.0132779	7.0892e-08	1	0	0	0	0
cg01824172	HOXC6|3223	-2.46736	0.00543913	7.20032e-10	1	0	0	0	0
cg01824172	HPN|3249	-2.90547	0.000639898	1.00966e-09	0	0	0	0	0
cg01824172	ICA1|3382	-1.81406	0.00191969	2.25459e-08	0	0	0	1	0
cg01824172	LRFN1|57622	-1.81486	0.00367941	1.63072e-09	0	0	0	0	0
cg01824172	LRIG1|26018	-1.73894	0.000959846	3.50824e-08	0	0	0	0	0
cg01824172	MARCKSL1|65108	-2.13057	0.00207967	1.17248e-09	0	0	0	0	0
cg01824172	MSL3L2|151507	-1.76317	0.0198368	5.46947e-08	0	0	0	0	0
cg01824172	NKX2-3|159296	-1.68277	0.00431931	5.68668e-08	1	0	0	0	0
cg01824172	NKX3-1|4824	-1.78445	0.00287954	0.0125708	1	0	1	0	0
cg01824172	PAICS|10606	-1.78264	0.00367941	1.09723e-09	0	0	0	0	0
cg01824172	PCSK6|5046	-1.71737	0.00287954	3.71855e-09	0	0	0	0	0
cg01824172	PDCD2L|84306	-1.74682	0.00383939	4.28887e-09	0	0	0	0	0
cg01824172	PPP1R14B|26472	-1.69798	0.00367941	2.1801e-08	0	0	0	0	0
cg01824172	PYCR1|5831	-2.56435	0.0100784	1.02127e-09	0	0	0	0	0
cg01824172	QSOX2|169714	-1.94322	0.000959846	6.98439e-10	0	0	0	0	0
cg01824172	RAB17|64284	-1.88803	0.00143977	5.32096e-07	0	0	0	0	0
cg01824172	RAB3D|9545	-1.83897	0.0012798	1.57792e-08	0	0	0	0	0
cg01824172	SBK1|388228	-2.04522	0.0012798	1.35431e-09	0	0	0	0	0
cg01824172	SGEF|26084	-1.80015	0.00927852	1.1273e-09	0	0	0	0	0
cg01824172	SIM2|6493	-2.68186	0.0012798	4.34071e-09	1	0	0	0	0
cg01824172	SLC12A8|84561	-1.7903	0.00911854	2.16891e-08	0	0	0	0	0
cg01824172	SLC19A1|6573	-2.05481	0.00223964	2.22869e-09	0	0	0	0	0
cg01824172	SPDEF|25803	-1.90957	0.00367941	1.85877e-05	1	0	0	0	0
cg01824172	STX19|415117	-2.10461	0.0012798	3.47547e-09	0	0	0	0	0
cg01824172	TARP|445347	-1.70983	0.00991841	3.75591e-08	0	0	0	1	0
cg01824172	TMTC4|84899	-1.73873	0.00175972	6.04007e-09	0	0	0	0	0
cg01824172	TRIM36|55521	-1.98824	0.00159974	1.07266e-08	0	0	0	0	0
cg01824172	TRPM4|54795	-1.65183	0.0199968	3.73397e-08	0	0	0	0	0
cg01824172	TSPAN13|27075	-1.77331	0.00783875	2.26979e-07	0	0	0	1	0
cg01824172	ZDHHC9|51114	-1.74629	0.00191969	5.95979e-09	1	0	0	0	0
cg01842321	FAM3B|54097	-1.93847	0.0263958	3.97963e-05	0	0	0	0	0
cg01877524	CYP2J2|1573	-1.86683	0.0385538	5.50882e-06	0	0	0	0	0
cg01877524	P4HA3|283208	-1.70269	0.0351944	0.000105043	0	0	0	1	0
cg01877524	SPA17|53340	-1.98388	0.0115182	0.000176934	0	0	0	1	0
cg01877524	ZNHIT2|741	-2.11851	0.043833	0.0241636	0	0	0	1	0
cg01878387	CYP2J2|1573	-1.75701	0.0449528	6.29834e-06	0	0	0	0	0
cg01878387	SLC26A5|375611	-1.83002	0.00111982	5.41139e-05	0	0	0	0	0
cg01918552	ACY1|95	-1.75934	0.00271956	1.30018e-05	0	0	0	0	0
cg01918552	ADPRHL1|113622	-2.22662	0.000319949	2.01545e-05	0	0	0	0	0
cg01918552	ANKRD20B|729171	-1.92086	0.00495921	0.000520879	0	0	0	0	0
cg01918552	APLNR|187	-2.32392	0.000959846	0.00019084	0	0	0	0	0
cg01918552	C14orf80|283643	-2.06816	0.00351944	0.00101305	0	0	0	0	0
cg01918552	C18orf56|494514	-1.79143	0.00175972	0.00019084	0	0	0	0	0
cg01918552	C20orf134|170487	-2.39963	0.00463926	5.93396e-05	0	0	0	0	0
cg01918552	C4orf48|401115	-1.66915	0.00367941	0.00101305	0	0	0	0	0
cg01918552	CENPM|79019	-1.74453	0.0163174	1.30018e-05	0	0	0	0	0
cg01918552	CNIH2|254263	-2.11642	0.00143977	8.32398e-06	0	0	0	0	0
cg01918552	CYP2J2|1573	-1.83904	0.0401536	3.85122e-05	0	0	0	0	0
cg01918552	FABP5|2171	-1.96387	0.00911854	2.01545e-05	0	0	0	0	0
cg01918552	FAM22A|728118	-1.77434	0.00495921	0.000821544	0	1	0	0	0
cg01918552	GABRD|2563	-1.77135	0.00207967	6.57195e-06	0	0	0	0	0
cg01918552	GRIN1|2902	-1.8994	0.000639898	2.62771e-05	0	0	0	0	0
cg01918552	LOC653786|653786	-2.08006	0.0012798	0.000769372	0	0	0	0	0
cg01918552	LRSAM1|90678	-1.65269	0.00207967	1.30018e-05	0	0	0	0	0
cg01918552	MAD2L2|10459	-1.67778	0.00959846	3.85122e-05	0	0	0	0	0
cg01918552	MAST2|23139	-1.65653	0.0318349	8.32398e-06	0	0	0	0	0
cg01918552	MESP2|145873	-2.295	0.00927852	1.30018e-05	0	0	0	0	0
cg01918552	PBK|55872	-1.67721	0.00799872	8.32398e-06	0	0	0	0	0
cg01918552	PEBP1|5037	-1.65148	0.00271956	0.000398781	0	0	0	0	0
cg01918552	SLC25A1|6576	-1.76691	0.0110382	5.93396e-05	0	0	0	0	0
cg01918552	SYCE2|256126	-1.71054	0.0012798	0.000147231	0	0	0	0	0
cg01918552	XPO6|23214	-1.80099	0.000639898	4.74138e-06	0	0	0	0	0
cg01918552	ZMYND10|51364	-3.35102	0.00319949	4.74138e-06	0	0	1	0	0
cg01944110	ZNHIT2|741	-2.41125	0.0292753	0.00559524	0	0	0	0	0
cg01974549	PLEKHA8|84725	-2.08893	0.000959846	6.27619e-05	0	0	0	0	0
cg01974549	TNFRSF10A|8797	-2.23087	0.000319949	0.00143049	0	0	1	0	0
cg02002207	AGR2|10551	-1.75356	0.00639898	0.000176934	0	0	0	0	0
cg02002207	FAM3B|54097	-1.74828	0.031195	8.94023e-05	0	0	0	0	0
cg02007867	APOC1|341	-2.12528	0.00351944	1.99819e-05	0	0	0	0	0
cg02007867	APOE|348	-1.88184	0.00271956	7.51206e-05	0	0	0	0	0
cg02007867	BMP6|654	-1.66417	0.0055991	1.11981e-05	0	0	0	0	0
cg02007867	C8orf76|84933	-1.65527	0.00495921	5.41139e-05	0	0	0	0	0
cg02007867	CABLES2|81928	-1.65223	0.00831867	1.49785e-05	0	0	1	0	0
cg02007867	CBX2|84733	-2.0269	0.00879859	5.32096e-07	0	0	0	0	0
cg02007867	CBX8|57332	-1.76827	0.00495921	2.82278e-05	1	0	0	0	0
cg02007867	CENPE|1062	-1.66181	0.0118381	5.32096e-07	0	0	0	0	0
cg02007867	CNIH2|254263	-1.67721	0.00415933	9.61007e-07	0	0	0	0	0
cg02007867	CPOX|1371	-1.68248	0.00175972	9.61007e-07	0	0	0	0	0
cg02007867	DSCC1|79075	-1.66946	0.0068789	9.04266e-06	0	0	0	0	0
cg02007867	EFNA2|1943	-2.13886	0.00240038	0.00828214	0	0	0	0	0
cg02007867	ENY2|56943	-1.79872	0.00383939	9.04266e-06	0	0	0	0	0
cg02007867	FABP5|2171	-2.03782	0.0075188	9.04266e-06	0	0	0	0	0
cg02007867	FAM72D|728833	-1.8231	0.00495921	9.61007e-07	0	0	0	0	0
cg02007867	GATAD2A|54815	-1.69796	0.0121581	0.000136622	1	0	0	0	0
cg02007867	HES6|55502	-1.86846	0.00159974	2.27489e-06	1	0	0	0	0
cg02007867	KIF20A|10112	-1.92377	0.0105583	5.32096e-07	0	0	0	0	0
cg02007867	KLK12|43849	-2.07714	0.00911854	2.74928e-05	0	0	0	0	0
cg02007867	MMP11|4320	-1.78702	0.00655895	2.27489e-06	0	0	1	0	0
cg02007867	MTERFD1|51001	-2.14517	0.00287954	3.57193e-06	0	0	0	0	0
cg02007867	NUDCD1|84955	-1.76759	0.00287954	0.000199942	0	0	0	0	0
cg02007867	PARP10|84875	-2.28168	0.00271956	3.57193e-06	0	0	0	0	0
cg02007867	PTK2|5747	-1.66538	0.00287954	1.11981e-05	0	0	0	0	0
cg02007867	PTMA|5757	-1.71071	0.0102384	2.82278e-05	1	0	0	0	0
cg02007867	RNF34|80196	-1.64921	0.00271956	8.94023e-05	0	0	0	0	0
cg02007867	SCRIB|23513	-1.75358	0.00703887	9.61007e-07	0	0	1	0	0
cg02007867	SGEF|26084	-1.65252	0.0151976	5.32096e-07	0	0	0	0	0
cg02007867	STMN1|3925	-2.17977	0.00399936	9.04266e-06	0	0	0	0	0
cg02007867	TCTEX1D2|255758	-1.73435	0.0166373	7.51206e-05	0	0	0	0	0
cg02007867	TIGD5|84948	-1.7019	0.00271956	2.82278e-05	0	0	0	0	0
cg02007867	TMEM65|157378	-1.70915	0.00207967	2.27489e-06	0	0	0	0	0
cg02007867	TREM2|54209	-1.98231	0.00175972	0.00119941	0	0	0	0	0
cg02007867	UBE2D1|7321	-2.21462	0.00207967	3.73901e-05	0	0	0	0	0
cg02007867	ZMYND10|51364	-1.79663	0.0246361	1.11981e-05	0	0	1	0	0
cg02007867	ZNF706|51123	-1.71748	0.00479923	1.49785e-05	0	0	0	0	0
cg02007867	ZNF707|286075	-1.7743	0.00431931	9.61007e-07	1	0	0	0	0
cg02069243	AATF|26574	-1.75541	0.000959846	6.27619e-05	1	0	0	0	0
cg02069243	ALG8|79053	-1.74817	0.00223964	0.000105043	0	0	0	0	0
cg02069243	C17orf42|79736	-2.1709	0.00111982	0.0035051	0	0	0	0	0
cg02069243	C1orf104|284618	-1.6715	0.00511918	4.29454e-05	0	0	0	0	0
cg02069243	C8orf30A|51236	-2.2334	0.00143977	2.27489e-06	0	0	0	0	0
cg02069243	CDV3|55573	-1.70414	0.00271956	4.29454e-05	0	0	0	0	0
cg02069243	CLEC2D|29121	-2.15174	0.00143977	2.33669e-05	0	0	0	0	0
cg02069243	DNAH14|127602	-2.12145	0.00319949	2.27489e-06	0	0	0	0	0
cg02069243	EZH2|2146	-1.84424	0.00975844	2.27489e-06	1	1	0	0	0
cg02069243	FAM72B|653820	-1.71977	0.0055991	2.27489e-06	0	0	0	0	0
cg02069243	FAM72D|728833	-1.7506	0.00655895	4.01435e-06	0	0	0	0	0
cg02069243	GATAD2A|54815	-1.70567	0.0113582	0.000217534	1	0	0	0	0
cg02069243	HNRNPA2B1|3181	-1.67355	0.00399936	2.27489e-06	0	1	0	0	0
cg02069243	HTRA2|27429	-1.84557	0.00143977	1.32672e-05	0	0	1	0	0
cg02069243	KAT2A|2648	-1.68687	0.00511918	2.27489e-06	0	0	0	0	0
cg02069243	LOC100128191|100128191	-2.03385	0.00175972	6.26964e-06	0	0	0	0	0
cg02069243	MRTO4|51154	-1.76374	0.00159974	0.000271902	0	0	0	0	0
cg02069243	NUAK2|81788	-1.67216	0.00767877	5.41139e-05	0	0	0	0	0
cg02069243	PAICS|10606	-1.69441	0.0055991	2.27489e-06	0	0	0	0	0
cg02069243	PMS2L1|5379	-2.14791	0.00303951	3.22685e-05	0	0	0	0	0
cg02069243	PVT1|5820	-1.79137	0.00159974	6.26964e-06	0	0	0	0	0
cg02069243	RINT1|60561	-1.85797	0.00719885	0.000271902	0	0	1	0	0
cg02069243	RPL27|6155	-1.863	0.00207967	0.00041989	0	0	0	0	0
cg02069243	SCARNA9|619383	-2.01227	0.000959846	0.00249042	0	0	0	0	0
cg02069243	SLC19A2|10560	-1.78132	0.00223964	1.32672e-05	0	0	0	0	0
cg02069243	SLC6A10P|386757	-1.67042	0.006239	5.41139e-05	0	0	0	0	0
cg02069243	SNHG12|85028	-1.74309	0.0223964	2.33669e-05	0	0	0	0	0
cg02069243	SNHG1|23642	-2.02465	0.00175972	2.27489e-06	0	0	0	0	0
cg02069243	THUMPD2|80745	-1.64552	0.00159974	4.29454e-05	0	0	0	0	0
cg02069243	TMEM201|199953	-2.40271	0.000639898	6.26964e-06	0	0	0	0	0
cg02069243	TRAP1|10131	-1.86134	0.00111982	2.27489e-06	0	0	0	0	0
cg02069243	TROAP|10024	-1.76228	0.0108783	2.27489e-06	0	0	0	0	0
cg02069243	UCK2|7371	-1.94311	0.00191969	2.27489e-06	0	0	0	0	0
cg02069243	UTP6|55813	-1.96013	0.006239	0.000217534	0	0	0	0	0
cg02069243	ZMYND17|118490	-1.79547	0.00111982	5.41139e-05	0	0	0	0	0
cg02069243	ZNF174|7727	-1.85433	0.00383939	0.000170618	1	0	0	0	0
cg02069243	ZNF485|220992	-1.7565	0.00271956	4.01435e-06	0	0	0	0	0
cg02069592	ZMYND10|51364	-1.74539	0.0265558	2.64218e-07	0	0	1	0	0
cg02072896	CLDN7|1366	-1.6719	0.024956	2.34114e-06	0	0	0	0	0
cg02074074	HOXC4|3221	-2.19181	0.0115182	9.09243e-10	1	0	0	1	0
cg02074074	HOXC5|3222	-1.77387	0.00991841	6.82078e-09	1	0	0	1	0
cg02078517	NKAIN1|79570	-1.66134	0.0118381	1.27705e-08	0	0	0	0	0
cg02082642	ADAMTS16|170690	-1.73457	0.000959846	0.00223027	0	0	0	0	0
cg02082642	ALCAM|214	-1.88029	0.00383939	3.99822e-05	0	0	0	0	0
cg02082642	ALS2CR12|130540	-2.48316	0.000479923	0.00127065	0	0	0	0	0
cg02082642	ANKLE2|23141	-1.80928	0.0012798	0.000136007	0	0	0	0	0
cg02082642	ANLN|54443	-1.66628	0.00335946	3.99822e-05	0	0	0	0	0
cg02082642	APOBEC3B|9582	-1.96198	0.000959846	0.00039246	0	0	0	0	0
cg02082642	ARMC9|80210	-2.98188	0.000159974	0.00019373	0	0	0	0	0
cg02082642	ASPM|259266	-2.33878	0.00207967	2.33669e-05	0	0	0	0	0
cg02082642	AURKA|6790	-2.08349	0.00159974	2.33669e-05	0	1	0	0	0
cg02082642	BIRC5|332	-3.36963	0.000319949	3.01069e-05	0	0	0	1	0
cg02082642	BMP6|654	-2.33424	0.0012798	0.000136007	0	0	0	0	0
cg02082642	BUB1B|701	-1.7653	0.00415933	2.33669e-05	0	1	1	0	0
cg02082642	BUB1|699	-2.50889	0.00223964	2.33669e-05	0	0	0	0	0
cg02082642	C12orf48|55010	-2.1802	0.000959846	0.0102745	0	0	0	0	0
cg02082642	C21orf45|54069	-2.06223	0.000479923	2.33669e-05	0	0	0	0	0
cg02082642	C3orf21|152002	-1.66989	0.00287954	0.0149841	0	0	0	0	0
cg02082642	CBX2|84733	-2.54891	0.00271956	2.33669e-05	0	0	0	1	1
cg02082642	CBX4|8535	-2.00736	0.00431931	2.33669e-05	1	0	0	1	1
cg02082642	CBX8|57332	-1.67546	0.006239	0.00019373	1	0	0	1	1
cg02082642	CCDC34|91057	-2.1504	0.000639898	0.00019373	0	0	0	0	0
cg02082642	CCDC51|79714	-1.70429	0.00879859	0.00039246	0	0	0	0	0
cg02082642	CCNA2|890	-1.91483	0.00255959	2.33669e-05	0	0	0	0	0
cg02082642	CCNB2|9133	-2.52283	0.000959846	2.33669e-05	0	0	0	0	0
cg02082642	CDC20|991	-2.99154	0.000639898	2.33669e-05	0	0	0	0	0
cg02082642	CDC25C|995	-3.44858	0.0012798	3.01069e-05	0	0	0	0	0
cg02082642	CDCA3|83461	-1.95386	0.00207967	2.33669e-05	0	0	0	0	0
cg02082642	CDCA5|113130	-2.10047	0.00175972	2.33669e-05	0	0	0	0	0
cg02082642	CDCA8|55143	-2.81779	0.000639898	2.33669e-05	0	0	0	0	0
cg02082642	CDK1|983	-1.70047	0.00447928	0.000136007	0	0	0	0	0
cg02082642	CDKN2BAS|100048912	-2.07835	0.000479923	0.000691482	0	0	0	0	0
cg02082642	CDKN3|1033	-1.70847	0.00495921	3.99822e-05	0	0	0	0	0
cg02082642	CDT1|81620	-2.4348	0.000799872	0.000280222	0	0	0	0	0
cg02082642	CENPA|1058	-2.57401	0.00111982	3.01069e-05	0	0	0	0	0
cg02082642	CENPE|1062	-1.71053	0.0107183	2.33669e-05	0	0	0	0	0
cg02082642	CENPM|79019	-2.57688	0.00335946	2.33669e-05	0	0	0	0	0
cg02082642	CEP55|55165	-2.30855	0.00271956	3.01069e-05	0	0	0	0	0
cg02082642	CGREF1|10669	-1.72734	0.0262358	2.33669e-05	0	0	0	0	0
cg02082642	CIT|11113	-2.74386	0.000479923	2.33669e-05	0	0	0	0	0
cg02082642	CKAP2L|150468	-1.87446	0.00351944	3.99822e-05	0	0	0	0	0
cg02082642	CLCN2|1181	-1.8744	0.00239962	0.00019373	0	0	0	0	0
cg02082642	COL10A1|1300	-4.30758	0.000159974	3.01069e-05	0	0	0	0	0
cg02082642	COL5A2|1290	-1.84084	0.000639898	0.000555292	0	0	0	0	0
cg02082642	COMP|1311	-7.52739	0.000159974	2.33669e-05	0	0	0	0	0
cg02082642	CST2|1470	-1.91784	0.00143977	2.33669e-05	0	0	0	0	0
cg02082642	CTHRC1|115908	-1.86712	0.00143977	2.33669e-05	0	0	0	0	0
cg02082642	CYB5RL|606495	-2.06442	0.000319949	0.00557342	0	0	0	0	0
cg02082642	CYTSB|92521	-2.14137	0.000479923	0.000280222	0	1	0	1	0
cg02082642	DAB2|1601	-1.7073	0.000319949	0.00170359	1	0	1	0	0
cg02082642	DDX11|1663	-2.10823	0.00207967	0.00557342	0	0	0	0	0
cg02082642	DEPDC1|55635	-1.95676	0.000479923	0.0178795	0	0	0	0	0
cg02082642	DHX37|57647	-1.72069	0.00239962	0.000555292	0	0	0	0	0
cg02082642	DLGAP5|9787	-3.36358	0.00111982	2.33669e-05	0	0	0	0	0
cg02082642	DTL|51514	-1.81019	0.00271956	8.94023e-05	0	0	0	0	0
cg02082642	E2F2|1870	-2.05527	0.00255959	0.00017253	1	0	0	0	0
cg02082642	EBNA1BP2|10969	-2.77554	0.000319949	0.000749419	0	0	0	0	0
cg02082642	EEF1A2|1917	-1.94368	0.000959846	5.58621e-05	0	1	0	0	0
cg02082642	ELL3|80237	-1.87717	0.00191969	2.33669e-05	1	0	0	0	0
cg02082642	EME1|146956	-1.85413	0.00175972	0.00039246	0	0	0	1	0
cg02082642	EPR1|8475	-1.83604	0.00351944	2.33669e-05	0	0	0	1	0
cg02082642	ESPL1|9700	-3.24474	0.000639898	2.33669e-05	1	0	0	0	0
cg02082642	FAM54A|113115	-1.72014	0.00239962	0.000280222	0	0	0	0	0
cg02082642	FAM64A|54478	-2.1599	0.00191969	3.01069e-05	0	0	0	1	0
cg02082642	FAM72D|728833	-2.50709	0.00175972	2.33669e-05	0	0	0	0	0
cg02082642	FANCA|2175	-1.83302	0.00207967	0.000136007	0	1	0	0	0
cg02082642	FAP|2191	-2.32945	0.000959846	2.33669e-05	0	0	0	0	0
cg02082642	FGF14|2259	-2.52787	0.000479923	0.000280222	0	0	0	0	0
cg02082642	FOXM1|2305	-3.08881	0.000479923	2.33669e-05	1	0	0	0	0
cg02082642	GINS4|84296	-1.84216	0.000639898	5.58621e-05	0	0	0	0	0
cg02082642	GTSE1|51512	-3.2177	0.0012798	2.33669e-05	0	0	0	0	0
cg02082642	HJURP|55355	-2.15675	0.00575908	2.33669e-05	0	0	0	0	0
cg02082642	HMMR|3161	-2.38715	0.00239962	2.33669e-05	0	0	0	0	0
cg02082642	IMPDH2|3615	-2.21053	0.000639898	2.33669e-05	0	0	0	0	0
cg02082642	INHBA|3624	-1.68985	0.000639898	0.00358097	0	0	0	0	0
cg02082642	IQGAP3|128239	-5.11889	0.000159974	2.33669e-05	0	0	0	0	0
cg02082642	ISLR2|57611	-4.58984	0.000159974	0.00039246	0	0	0	0	0
cg02082642	ITGA11|22801	-2.07089	0.000799872	0.0344859	0	0	0	0	0
cg02082642	ITGBL1|9358	-4.63411	0.000159974	2.33669e-05	0	0	0	0	0
cg02082642	KIAA0101|9768	-1.74914	0.00431931	2.33669e-05	0	0	0	0	0
cg02082642	KIF15|56992	-1.98256	0.00175972	2.33669e-05	0	0	0	0	0
cg02082642	KIF18A|81930	-1.69574	0.00399936	0.00130583	0	0	0	0	0
cg02082642	KIF18B|146909	-2.57399	0.00143977	3.99822e-05	0	0	0	1	0
cg02082642	KIF20A|10112	-4.00509	0.00111982	2.33669e-05	0	0	0	0	0
cg02082642	KIF23|9493	-2.466	0.0012798	0.00039246	0	0	0	0	0
cg02082642	KIF2C|11004	-3.42663	0.000479923	2.33669e-05	0	0	0	0	0
cg02082642	KIF4A|24137	-3.12426	0.00143977	2.33669e-05	0	0	0	0	0
cg02082642	KIF4B|285643	-1.728	0.00335946	0.00019373	0	0	0	0	0
cg02082642	KIFC1|3833	-2.48997	0.0012798	2.33669e-05	0	0	0	0	0
cg02082642	LASS2|29956	-1.80314	0.00607903	2.33669e-05	1	0	0	0	0
cg02082642	LOC148709|148709	-1.82434	0.000959846	0.000280222	0	0	0	0	0
cg02082642	LOC253724|253724	-2.122	0.00159974	0.00019373	0	0	0	0	0
cg02082642	LOC283731|283731	-3.19492	0.000159974	5.17432e-05	0	0	0	0	0
cg02082642	MCCC1|56922	-2.02717	0.00207967	2.33669e-05	0	0	0	0	0
cg02082642	MCM10|55388	-2.29545	0.000799872	2.33669e-05	0	0	0	0	0
cg02082642	MCM5|4174	-1.75382	0.00175972	0.0102745	1	0	0	0	0
cg02082642	MELK|9833	-2.74067	0.0012798	3.01069e-05	0	0	0	0	0
cg02082642	MKI67|4288	-1.77394	0.00255959	2.33669e-05	0	0	0	0	0
cg02082642	MLF1IP|79682	-1.75853	0.00223964	3.99822e-05	0	0	0	0	0
cg02082642	MLLT3|4300	-1.65284	0.00175972	5.58621e-05	1	1	0	0	0
cg02082642	MMACHC|25974	-2.06271	0.000639898	0.00839515	0	0	0	0	0
cg02082642	MND1|84057	-1.94979	0.00207967	5.58621e-05	0	0	0	0	0
cg02082642	MYBL2|4605	-2.18175	0.00175972	2.33669e-05	1	0	0	0	0
cg02082642	MYLIP|29116	-1.82897	0.000479923	0.00019373	0	0	0	0	0
cg02082642	NBEAL2|23218	-1.76369	0.00271956	0.0344859	0	0	0	0	0
cg02082642	NCAPG|64151	-3.26035	0.000959846	2.33669e-05	0	0	0	0	0
cg02082642	NCAPH|23397	-1.85668	0.00239962	2.33669e-05	0	0	0	0	0
cg02082642	NEK2|4751	-2.54512	0.00159974	2.33669e-05	0	0	0	0	0
cg02082642	NOX4|50507	-3.47961	0.000159974	2.33669e-05	0	0	0	0	0
cg02082642	NTM|50863	-2.26953	0.000479923	2.33669e-05	0	0	0	0	0
cg02082642	NUF2|83540	-3.62098	0.000159974	2.33669e-05	0	0	0	0	0
cg02082642	NUSAP1|51203	-1.82199	0.00287954	0.000136007	0	0	0	0	0
cg02082642	OMA1|115209	-1.66337	0.00143977	0.0102745	0	0	0	0	0
cg02082642	ORC6L|23594	-1.85386	0.00191969	2.33669e-05	0	0	0	0	0
cg02082642	OXSM|54995	-2.35306	0.00111982	0.000280222	0	0	0	0	0
cg02082642	PABPC3|5042	-1.64556	0.00159974	8.94023e-05	0	0	0	0	0
cg02082642	PGAM5|192111	-2.05855	0.00207967	2.33669e-05	0	0	0	0	0
cg02082642	PKMYT1|9088	-2.09126	0.00255959	2.33669e-05	0	0	0	0	0
cg02082642	PLK1|5347	-3.13003	0.000479923	2.33669e-05	0	0	0	0	0
cg02082642	POC1A|25886	-2.29803	0.000959846	2.33669e-05	0	0	0	0	0
cg02082642	POLQ|10721	-1.73072	0.00255959	2.33669e-05	0	0	0	0	0
cg02082642	PRC1|9055	-3.55698	0.000479923	2.33669e-05	0	0	0	0	0
cg02082642	PTTG1|9232	-2.10507	0.00287954	5.58621e-05	1	0	0	0	0
cg02082642	PYCR1|5831	-1.84122	0.0307151	2.33669e-05	0	0	0	1	0
cg02082642	RACGAP1|29127	-3.16221	0.000319949	2.33669e-05	0	0	0	0	0
cg02082642	RAD51AP1|10635	-1.74418	0.00111982	0.000136007	0	0	0	0	0
cg02082642	RAD54L|8438	-2.92213	0.000639898	8.94023e-05	0	0	0	0	0
cg02082642	RDM1|201299	-1.9903	0.00175972	9.14524e-05	0	0	0	1	0
cg02082642	RRM2|6241	-1.74686	0.00479923	2.33669e-05	0	0	0	0	0
cg02082642	RUVBL1|8607	-2.14783	0.00335946	2.33669e-05	1	1	0	0	0
cg02082642	SFRP4|6424	-2.64713	0.000959846	2.33669e-05	0	0	0	0	0
cg02082642	SGOL1|151648	-1.71377	0.00335946	3.01069e-05	0	0	0	0	0
cg02082642	SHCBP1|79801	-2.77993	0.000479923	2.33669e-05	0	0	0	0	0
cg02082642	SKA1|220134	-1.75661	0.00367941	2.33669e-05	0	0	0	0	0
cg02082642	SKA3|221150	-2.82803	0.000479923	2.33669e-05	0	0	0	0	0
cg02082642	SLC37A2|219855	-2.18173	0.000159974	8.94023e-05	0	0	0	0	0
cg02082642	SNHG4|724102	-1.70297	0.00159974	2.33669e-05	0	0	0	0	0
cg02082642	SPAG5|10615	-3.30324	0.000479923	2.33669e-05	0	0	0	1	0
cg02082642	SPC24|147841	-2.3519	0.000959846	3.99822e-05	0	0	0	0	0
cg02082642	SPP1|6696	-3.53248	0.000159974	0.000555292	0	0	0	0	0
cg02082642	TACC3|10460	-2.5308	0.00175972	0.00019373	0	0	0	0	0
cg02082642	TDP1|55775	-2.42512	0.000479923	3.99822e-05	0	0	0	0	0
cg02082642	THBS2|7058	-2.70485	0.000319949	5.58621e-05	0	0	0	0	0
cg02082642	TK1|7083	-2.92638	0.000479923	2.33669e-05	0	0	0	1	0
cg02082642	TKT|7086	-1.92018	0.000799872	2.33669e-05	0	0	0	0	0
cg02082642	TMEM130|222865	-3.54783	0.000159974	0.000998652	0	0	0	0	0
cg02082642	TOP2A|7153	-3.13341	0.000639898	2.33669e-05	0	0	0	1	0
cg02082642	TPX2|22974	-2.77241	0.00159974	2.33669e-05	0	0	0	0	0
cg02082642	TRIP13|9319	-2.52468	0.00239962	2.33669e-05	1	0	0	0	0
cg02082642	TROAP|10024	-2.59767	0.00255959	2.33669e-05	0	0	0	0	0
cg02082642	TTK|7272	-2.00365	0.00255959	2.33669e-05	0	0	0	0	0
cg02082642	TXLNB|167838	-1.94926	0.00207967	0.00223027	0	0	0	0	0
cg02082642	UBE2C|11065	-2.0899	0.00271956	2.33669e-05	0	0	0	0	0
cg02082642	UBE2R2|54926	-1.66598	0.00399936	2.33669e-05	0	0	0	0	0
cg02082642	UBE2T|29089	-2.49332	0.000799872	0.000280222	0	0	0	0	0
cg02082642	UHRF1|29128	-1.92963	0.00223964	3.99822e-05	0	0	0	0	0
cg02082642	WDR62|284403	-3.19572	0.000159974	8.94023e-05	0	0	0	0	0
cg02082642	ZNF239|8187	-1.71625	0.00175972	0.000280222	1	0	0	0	0
cg02082642	ZNF284|342909	-2.29791	0.000319949	5.58621e-05	0	0	0	0	0
cg02082642	ZNF285|26974	-1.78999	0.00143977	2.33669e-05	1	0	0	0	0
cg02082642	ZNF389|651302	-1.83293	0.00143977	0.00839515	0	0	0	0	0
cg02082642	ZWINT|11130	-1.65235	0.00111982	2.33669e-05	0	0	0	0	0
cg02095946	C7orf28B|221960	-1.79871	0.00207967	0.000155811	0	0	0	0	0
cg02095946	CBX2|84733	-1.7364	0.0140777	1.26828e-07	0	0	0	0	0
cg02095946	CDC25C|995	-1.67169	0.0171173	1.17824e-07	0	0	0	0	0
cg02095946	EZH2|2146	-1.74819	0.012478	7.0892e-08	1	1	0	0	0
cg02095946	F12|2161	-1.78417	0.00719885	7.0892e-08	0	0	0	0	0
cg02095946	KIF20A|10112	-1.80095	0.0142377	1.26828e-07	0	0	0	0	0
cg02095946	NCAPG2|54892	-1.65598	0.00431931	7.0892e-08	0	0	0	0	0
cg02095946	ZNF92|168374	-2.05664	0.00159974	3.22963e-06	1	0	0	0	0
cg02172216	DLX1|1745	-2.01541	0.0339146	1.09713e-09	1	0	0	0	0
cg02172216	DLX2|1746	-1.7452	0.00543913	1.90953e-08	1	0	0	0	0
cg02172216	FOXA1|3169	-2.56899	0.00399936	3.95819e-09	1	0	0	0	0
cg02172216	HOXB13|10481	-1.94205	0.00495921	5.41139e-05	1	0	1	0	0
cg02172216	HOXC6|3223	-1.8913	0.0191969	8.20147e-10	1	0	0	0	0
cg02172216	HPN|3249	-1.90741	0.00895857	1.2221e-09	0	0	0	0	0
cg02172216	PYCR1|5831	-1.68571	0.0387138	1.26281e-09	0	0	0	0	0
cg02172216	SIM2|6493	-1.71888	0.012478	6.72661e-09	1	0	0	0	0
cg02200944	AGR3|155465	-2.08975	0.00111982	0.00017253	0	0	0	0	0
cg02200944	APLN|8862	-4.2241	0.000159974	2.33669e-05	0	0	0	0	0
cg02200944	ARHGAP39|80728	-2.32408	0.00303951	2.33669e-05	0	0	0	0	0
cg02200944	BOD1|91272	-1.78367	0.000479923	0.0149841	0	0	0	0	0
cg02200944	C8orf76|84933	-1.75662	0.00367941	0.00557342	0	0	0	0	0
cg02200944	C9orf45|81571	-2.1424	0.000319949	0.00039246	0	0	0	0	0
cg02200944	CASP2|835	-2.36008	0.000319949	2.33669e-05	0	0	0	0	0
cg02200944	CCNJ|54619	-2.08925	0.000319949	2.33669e-05	0	0	0	0	0
cg02200944	CDV3|55573	-1.94848	0.0012798	0.000280222	0	0	0	0	0
cg02200944	COMP|1311	-2.47784	0.00159974	3.99822e-05	0	0	0	0	0
cg02200944	COPS5|10987	-2.25703	0.000319949	0.00170359	1	0	0	0	0
cg02200944	DACT2|168002	-1.7517	0.00239962	0.000998652	0	0	0	0	0
cg02200944	DCAF13|25879	-1.65187	0.00271956	3.99822e-05	0	0	0	0	0
cg02200944	DFNB31|25861	-1.98849	0.000479923	5.58621e-05	0	0	0	0	0
cg02200944	ELF2|1998	-1.936	0.000479923	0.000280222	1	0	0	0	0
cg02200944	ENY2|56943	-1.87841	0.00303951	0.00039246	0	0	0	0	0
cg02200944	F2RL2|2151	-1.93658	0.000799872	2.33669e-05	0	0	0	0	0
cg02200944	FAM83H|286077	-1.75576	0.00943849	3.99822e-05	0	0	0	0	0
cg02200944	FCGR1B|2210	-1.75389	0.00239962	0.0344859	0	0	0	0	0
cg02200944	FUS|2521	-2.37559	0.000319949	2.33669e-05	1	1	0	1	0
cg02200944	GRB7|2886	-1.81745	0.000639898	0.0212215	0	1	0	0	0
cg02200944	GSC|145258	-1.77706	0.000639898	5.58621e-05	1	0	0	0	0
cg02200944	H3F3A|3020	-3.03161	0.000479923	0.000280222	0	1	0	0	0
cg02200944	HNRNPA2B1|3181	-2.7765	0.000959846	2.33669e-05	0	1	0	0	0
cg02200944	HNRNPD|3184	-2.54517	0.000159974	0.00019373	1	0	0	0	0
cg02200944	INTS3|65123	-2.16991	0.000159974	0.00358097	0	0	0	0	0
cg02200944	ITPRIPL2|162073	-1.65127	0.000639898	0.00839515	0	0	0	1	0
cg02200944	JRK|8629	-1.79449	0.00175972	0.000555292	1	0	0	0	0
cg02200944	LOC100125556|100125556	-1.73313	0.00111982	0.00449119	0	0	0	0	0
cg02200944	LOC644165|644165	-1.65556	0.000799872	2.33669e-05	0	0	0	0	0
cg02200944	LRRC14|9684	-1.67123	0.000639898	0.00039246	0	0	0	0	0
cg02200944	MEX3A|92312	-2.00509	0.00319949	3.99822e-05	0	0	0	0	0
cg02200944	MTERFD1|51001	-2.7937	0.000479923	5.58621e-05	0	0	0	0	0
cg02200944	NKAIN1|79570	-2.98687	0.00239962	2.33669e-05	0	0	0	0	0
cg02200944	NUPL2|11097	-1.94899	0.00447928	5.58621e-05	0	0	0	0	0
cg02200944	PCSK6|5046	-2.02599	0.00111982	2.33669e-05	0	0	0	0	0
cg02200944	POGZ|23126	-1.82894	0.000319949	5.58621e-05	0	0	0	0	0
cg02200944	POM121|9883	-2.50134	0.000639898	2.33669e-05	0	0	0	0	0
cg02200944	PRDM15|63977	-1.85355	0.00191969	3.99822e-05	0	0	0	0	0
cg02200944	PRPF3|9129	-1.86572	0.000799872	8.94023e-05	0	0	0	0	0
cg02200944	PRR5-ARHGAP8|553158	-2.217	0.000799872	0.00223027	0	0	0	0	0
cg02200944	RAB11FIP3|9727	-1.97606	0.00191969	2.33669e-05	0	0	0	1	1
cg02200944	REXO2|25996	-2.00978	0.000799872	2.33669e-05	0	0	0	0	0
cg02200944	RMI1|80010	-2.44722	0.000799872	3.99822e-05	0	0	0	0	0
cg02200944	SDS|10993	-1.955	0.00895857	0.000280222	0	0	0	0	0
cg02200944	SFRS1|6426	-1.99846	0.00175972	3.99822e-05	1	0	0	0	0
cg02200944	SFRS2|6427	-2.97506	0.000479923	0.00039246	1	1	0	0	0
cg02200944	SGK494|124923	-1.6676	0.00143977	8.94023e-05	0	0	0	0	0
cg02200944	SLC12A7|10723	-1.73568	0.00255959	2.33669e-05	0	0	0	0	0
cg02200944	SPDYE6|729597	-1.93197	0.0012798	0.00284348	0	0	0	0	0
cg02200944	SRCIN1|80725	-2.41406	0.000639898	0.00130583	0	0	0	0	0
cg02200944	STAG3L2|442582	-1.7032	0.00111982	0.0124653	0	0	0	0	0
cg02200944	TERT|7015	-1.6859	0.000639898	0.00266839	0	0	0	0	0
cg02200944	TMEM45B|120224	-1.92325	0.000959846	5.58621e-05	0	0	0	0	0
cg02200944	TSNARE1|203062	-2.21998	0.000319949	2.33669e-05	0	0	0	0	0
cg02200944	TTC13|79573	-2.27844	0.0012798	0.000555292	0	0	0	0	0
cg02200944	UBAP2L|9898	-1.66218	0.00111982	2.33669e-05	0	0	0	0	0
cg02200944	ZBED5|58486	-2.8639	0.000159974	0.000998652	0	0	0	0	0
cg02200944	ZNF251|90987	-2.7904	0.000319949	2.33669e-05	1	0	0	0	0
cg02200944	ZNF263|10127	-2.05864	0.000319949	2.33669e-05	1	0	0	1	0
cg02200944	ZNF707|286075	-3.50903	0.000319949	2.33669e-05	1	0	0	0	0
cg02200944	ZNF7|7553	-2.33345	0.00191969	2.33669e-05	1	0	0	0	0
cg02214470	ALOX15|246	-2.08341	0.00655895	8.94023e-05	0	0	0	0	0
cg02214470	ANUBL1|93550	-1.88685	0.000799872	0.000136007	0	0	0	0	0
cg02214470	ARF6|382	-1.66901	0.0012798	8.94023e-05	0	0	0	0	0
cg02214470	ARL6IP1|23204	-1.75257	0.0055991	0.000280222	0	0	0	0	0
cg02214470	ATP13A3|79572	-2.14342	0.00111982	5.58621e-05	0	0	0	0	0
cg02214470	ATR|545	-1.77784	0.00111982	3.99822e-05	0	0	1	0	0
cg02214470	C14orf104|55172	-2.28968	0.000959846	0.000555292	0	0	0	0	0
cg02214470	C17orf55|284185	-1.66121	0.000799872	0.000136007	0	0	0	0	0
cg02214470	CCDC99|54908	-1.7167	0.00271956	2.33669e-05	0	0	0	0	0
cg02214470	CPSF3|51692	-2.21321	0.000639898	0.00019373	0	0	0	0	0
cg02214470	CSE1L|1434	-2.21317	0.000319949	3.99822e-05	0	0	0	0	0
cg02214470	CYCS|54205	-2.07935	0.000479923	0.000280222	0	0	0	0	0
cg02214470	DCAF13|25879	-1.72602	0.00223964	2.33669e-05	0	0	0	0	0
cg02214470	EIF2AK3|9451	-1.72465	0.000639898	2.33669e-05	0	0	0	0	0
cg02214470	ELAVL1|1994	-1.91183	0.000799872	8.94023e-05	0	0	0	0	0
cg02214470	EXD2|55218	-2.32336	0.00239962	8.94023e-05	0	0	0	0	0
cg02214470	EZH2|2146	-2.24568	0.00287954	2.33669e-05	1	1	0	0	0
cg02214470	FAM111B|374393	-1.7614	0.00383939	2.33669e-05	0	0	0	1	0
cg02214470	FAM84B|157638	-2.47831	0.000159974	2.33669e-05	0	0	0	0	0
cg02214470	FAM91A1|157769	-1.68239	0.000959846	0.000136007	0	0	0	0	0
cg02214470	FANCB|2187	-1.76498	0.0055991	0.00130583	0	0	0	0	0
cg02214470	FARSB|10056	-1.82795	0.00335946	3.99822e-05	0	0	0	0	0
cg02214470	FOXA1|3169	-1.82339	0.0147176	2.33669e-05	1	0	0	0	0
cg02214470	GBAS|2631	-2.7895	0.000799872	0.000998652	0	0	0	0	0
cg02214470	GMPS|8833	-2.62252	0.000479923	2.33669e-05	0	1	0	0	0
cg02214470	GOLGA4|2803	-2.44707	0.000479923	3.99822e-05	0	0	0	0	0
cg02214470	GRB14|2888	-2.16063	0.000159974	0.000998652	0	0	0	0	0
cg02214470	HNRNPF|3185	-2.91334	0.000479923	2.33669e-05	0	0	0	0	0
cg02214470	HPX|3263	-2.26233	0.00159974	3.99822e-05	0	0	0	1	0
cg02214470	IQCE|23288	-1.67995	0.0012798	0.00039246	0	0	0	0	0
cg02214470	KHDRBS1|10657	-1.69614	0.0012798	0.0102745	1	0	0	0	0
cg02214470	LMLN|89782	-1.74497	0.000639898	0.00449119	0	0	0	0	0
cg02214470	LRRC59|55379	-1.81122	0.000959846	0.000749419	0	0	0	0	0
cg02214470	MAL2|114569	-1.8121	0.00255959	0.000555292	0	0	0	0	0
cg02214470	METTL2B|55798	-2.0752	0.000319949	0.00686777	0	0	0	0	0
cg02214470	MSH2|4436	-2.79026	0.000159974	2.33669e-05	0	1	1	0	0
cg02214470	MTBP|27085	-1.81335	0.000479923	0.000749419	0	0	0	0	0
cg02214470	MYO19|80179	-1.95404	0.00143977	3.99822e-05	0	0	0	0	0
cg02214470	NARS2|79731	-2.09521	0.00159974	0.00019373	0	0	0	1	0
cg02214470	NCAPG2|54892	-1.92458	0.00191969	2.33669e-05	0	0	0	0	0
cg02214470	NOL8|55035	-1.71242	0.000799872	0.00284348	0	0	0	0	0
cg02214470	NPY|4852	-2.06602	0.000639898	0.00130583	0	0	0	0	0
cg02214470	NUDCD1|84955	-1.89782	0.00239962	0.00223027	0	0	0	0	0
cg02214470	NUP107|57122	-1.83823	0.0012798	3.99822e-05	0	0	0	0	0
cg02214470	PAICS|10606	-2.118	0.00159974	2.33669e-05	0	0	0	0	0
cg02214470	PAK2|5062	-2.31643	0.000319949	2.33669e-05	0	0	0	0	0
cg02214470	PAPOLA|10914	-1.94748	0.000799872	8.94023e-05	1	0	0	0	0
cg02214470	PAXIP1|22976	-1.84106	0.00271956	2.33669e-05	0	0	0	0	0
cg02214470	PDCD2|5134	-2.21446	0.0012798	0.000749419	0	0	0	0	0
cg02214470	PDCL3|79031	-2.81895	0.000479923	2.33669e-05	0	0	0	0	0
cg02214470	PHF20L1|51105	-1.73937	0.000799872	0.000555292	0	0	0	0	0
cg02214470	PNPT1|87178	-1.83031	0.000799872	2.33669e-05	0	0	0	0	0
cg02214470	PPP1CC|5501	-1.68246	0.000159974	0.000749419	0	0	0	0	0
cg02214470	PTK2|5747	-2.0719	0.00239962	5.58621e-05	0	0	0	0	0
cg02214470	RALA|5898	-1.77828	0.000319949	8.94023e-05	0	0	0	0	0
cg02214470	RBAK|57786	-2.2511	0.000159974	8.94023e-05	1	0	0	0	0
cg02214470	RMND5A|64795	-3.25651	0.000159974	2.33669e-05	0	0	0	0	0
cg02214470	SBK1|388228	-2.09	0.000959846	2.33669e-05	0	0	0	0	0
cg02214470	SGOL2|151246	-1.84533	0.00191969	2.33669e-05	0	0	0	0	0
cg02214470	SIX4|51804	-2.24842	0.00207967	2.33669e-05	1	0	0	0	0
cg02214470	SLC12A8|84561	-1.76575	0.00975844	2.33669e-05	0	0	0	0	0
cg02214470	SLMO2|51012	-1.82419	0.00207967	0.000136007	0	0	0	0	0
cg02214470	STMN1|3925	-1.73805	0.00655895	0.000280222	0	0	0	0	0
cg02214470	STRBP|55342	-2.41491	0.000639898	2.33669e-05	0	0	0	0	0
cg02214470	TAF4|6874	-1.88478	0.00351944	2.33669e-05	1	0	0	0	0
cg02214470	TBL2|26608	-2.76907	0.000159974	0.000749419	0	0	0	0	0
cg02214470	TMEM209|84928	-1.93062	0.000319949	0.000280222	0	0	0	0	0
cg02214470	TMEM97|27346	-2.16845	0.000799872	0.000136007	0	0	0	0	0
cg02214470	TMTC4|84899	-1.84464	0.00111982	2.33669e-05	0	0	0	0	0
cg02214470	TRAF4|9618	-1.73342	0.00207967	0.000280222	0	0	0	0	0
cg02214470	TRIM24|8805	-2.54553	0.000479923	8.94023e-05	1	1	1	0	0
cg02214470	TSPAN13|27075	-1.74459	0.00847864	8.94023e-05	0	0	0	0	0
cg02214470	TTK|7272	-3.19254	0.000799872	2.33669e-05	0	0	0	0	0
cg02214470	UBA2|10054	-1.76205	0.000159974	0.00170359	0	0	0	0	0
cg02214470	WDR75|84128	-1.75033	0.000799872	3.99822e-05	0	0	0	0	0
cg02214470	XPNPEP3|63929	-2.24343	0.000799872	0.000136007	0	0	0	0	0
cg02214470	YY1|7528	-2.11473	0.000159974	3.99822e-05	1	0	0	0	0
cg02214470	ZNF3|7551	-2.96973	0.000319949	2.33669e-05	1	0	0	0	0
cg02214470	ZNF480|147657	-2.82001	0.000159974	2.33669e-05	1	0	0	0	0
cg02214470	ZNF485|220992	-3.52927	0.000159974	2.33669e-05	0	0	0	0	0
cg02214470	ZNF566|84924	-1.75911	0.000799872	3.99822e-05	1	0	0	0	0
cg02214470	ZNF623|9831	-2.1684	0.000799872	3.99822e-05	1	0	0	0	0
cg02214470	ZNF667|63934	-3.87431	0.000159974	2.33669e-05	0	0	0	0	0
cg02214470	ZNF92|168374	-2.74044	0.000319949	2.33669e-05	1	0	0	0	0
cg02214470	ZWILCH|55055	-2.41399	0.00255959	3.99822e-05	0	0	0	0	0
cg02242345	ALX3|257	-1.78961	0.000319949	0.0100129	1	0	0	0	0
cg02242345	C6orf132|647024	-1.86762	0.000639898	0.00832825	0	0	0	0	0
cg02242345	MSMP|692094	-2.66655	0.000159974	0.000200586	0	0	0	0	0
cg02242345	MYO5C|55930	-1.86332	0.000639898	0.00208504	0	0	0	0	0
cg02251315	CGREF1|10669	-1.67322	0.0307151	5.32096e-07	0	0	0	0	0
cg02251315	GNB1L|54584	-1.72408	0.00191969	4.55587e-05	0	0	0	0	0
[truncated: 23,430 more rows]

## Sheet: Table S4c
Table S4c. List of Et:G+ links found by TENET in KIRC
probe	geneSymbol|ID	Z.score	pval	wilcoxon.adj.pval	Transcription Factor	Oncogene	Tumor Suppressor	intrachrom	within1Mb
cg00002597	AAAS|8086	-1.97743	0.00484623	2.49128e-06	0	0	0	0	0
cg00002597	CLCN6|1185	-2.09194	0.00130475	0.000132522	0	0	0	0	0
cg00002597	EFEMP2|30008	-1.6471	0.0119292	2.49128e-06	0	0	0	0	0
cg00002597	IGF2BP1|10642	-1.88861	0.00400746	0.000708478	0	0	0	0	0
cg00002597	LMF2|91289	-2.26862	0.00475303	2.49128e-06	0	0	0	0	0
cg00002597	PARP16|54956	-1.75437	0.00186393	2.49128e-06	0	0	0	0	0
cg00002597	PEX10|5192	-2.0088	0.000372787	0.000327076	0	0	0	0	0
cg00002597	PPAPDC3|84814	-1.8025	0.00223672	0.000132522	0	0	0	0	0
cg00002597	SPON2|10417	-1.70079	0.00251631	8.07855e-06	0	0	0	0	0
cg00002597	TMEM145|284339	-2.09633	9.31966e-05	4.12434e-06	0	0	0	0	0
cg00002597	WDR81|124997	-1.68477	0.00186393	4.73316e-06	0	0	0	0	0
cg00021978	ABLIM3|22885	-2.01326	0.02274	8.33168e-14	0	0	0	0	0
cg00021978	ALPK2|115701	-1.65917	0.032246	7.25694e-13	0	0	0	0	0
cg00021978	APBB1IP|54518	-1.7064	0.0226468	1.21154e-13	0	0	0	0	0
cg00021978	CDCA2|157313	-1.76983	0.0259087	5.93426e-14	0	0	0	1	0
cg00021978	CLRN3|119467	-1.7881	0.0324324	2.19917e-11	0	0	0	0	0
cg00021978	DPYS|1807	-1.80635	0.0129543	0.00011947	0	0	0	1	1
cg00021978	ENPP3|5169	-1.84994	0.0351351	7.02063e-14	0	0	0	0	0
cg00021978	GLIS1|148979	-1.83644	0.0217148	1.79549e-13	1	0	0	0	0
cg00021978	LOC100129034|100129034	-1.70733	0.0314073	6.0494e-14	0	0	0	0	0
cg00021978	LOC100131551|100131551	-1.84688	0.0291705	7.11327e-14	0	0	0	0	0
cg00021978	LOC151534|151534	-1.73493	0.017987	2.27841e-13	0	0	0	0	0
cg00021978	NEK6|10783	-1.95847	0.0247903	6.0494e-14	0	0	0	0	0
cg00022235	C6orf138|442213	-1.7229	0.00111836	1.88711e-05	0	0	0	0	0
cg00022235	GARNL3|84253	-1.66362	0.00121156	7.01724e-05	0	0	0	0	0
cg00022235	PHRF1|57661	-2.16437	0.00139795	7.71594e-07	0	0	0	0	0
cg00022235	TFEB|7942	-1.82556	0.00214352	0.000339732	1	1	0	0	0
cg00030476	C21orf125|284836	-1.73005	9.31966e-05	0.000290084	0	0	0	0	0
cg00030476	C9orf91|203197	-2.24807	0.00121156	8.07855e-06	0	0	0	0	0
cg00030476	CTSZ|1522	-1.67249	0.00652377	8.07855e-06	0	0	0	0	0
cg00030476	DBF4|10926	-1.69639	0.00521901	8.07855e-06	0	0	0	0	0
cg00030476	GSDMA|284110	-1.68994	0.00354147	0.00150729	0	0	0	0	0
cg00030476	HIST1H2AD|3013	-1.775	0.00018648	0.000187589	0	0	0	0	0
cg00030476	HM13|81502	-2.02144	0.00214352	8.07855e-06	0	0	0	0	0
cg00030476	LOC284009|284009	-2.34472	0.00027959	0.00492497	0	0	0	0	0
cg00030476	LPPR4|9890	-1.77326	0.00186393	0.000371375	0	0	0	1	0
cg00030476	MDK|4192	-2.1475	0.00410065	8.07855e-06	0	0	0	0	0
cg00030476	NANS|54187	-1.74782	0.00512582	8.07855e-06	0	0	0	0	0
cg00030476	PHKA1|5255	-4.45492	0.00027959	8.07855e-06	0	0	0	0	0
cg00030476	PODNL1|79883	-2.03998	0.00382106	8.07855e-06	0	0	0	0	0
cg00030476	REEP4|80346	-2.23347	0.00335508	8.07855e-06	0	0	0	0	0
cg00030476	SEC61B|10952	-3.79591	0.000372787	8.07855e-06	0	0	0	0	0
cg00030476	SRPR|6734	-2.24395	0.00083877	8.07855e-06	0	0	0	0	0
cg00030476	TUBB3|10381	-1.78877	0.0109972	4.71677e-05	0	0	0	0	0
cg00030476	ZNF79|7633	-2.34646	0.00419385	0.00011947	1	0	0	0	0
cg00033703	ACADS|35	-1.72011	0.000745573	0.000261509	0	0	0	0	0
cg00033703	BCAR1|9564	-2.79905	9.31966e-05	0.000261509	0	0	0	0	0
cg00033703	BRF1|2972	-1.70497	0.00186393	0.00011947	1	0	1	0	0
cg00033703	C19orf47|126526	-2.08021	0.00326188	0.00321469	0	0	0	0	0
cg00033703	CCNK|8812	-1.84969	0.00083877	8.07855e-06	0	0	0	0	0
cg00033703	CDK4|1019	-1.81464	0.00139795	4.71677e-05	0	1	0	0	0
cg00033703	CDKN2A|1029	-1.99753	0.00438024	8.07855e-06	0	1	1	0	0
cg00033703	CHERP|10523	-2.31649	0.00223672	8.07855e-06	0	0	0	0	0
cg00033703	COPE|11316	-2.375	0.000465983	2.82962e-05	0	0	0	0	0
cg00033703	COQ4|51117	-1.93834	0.000465983	0.000512134	0	0	0	0	0
cg00033703	DHRS4L2|317749	-2.42463	0.000186393	0.0277841	0	0	0	0	0
cg00033703	DHRS4|10901	-2.14847	0.00055918	0.0239187	0	0	0	0	0
cg00033703	DYRK1B|9149	-1.69893	0.00251631	4.71677e-05	0	0	0	0	0
cg00033703	FAM127A|8933	-5.30115	9.31966e-05	0.000182334	0	0	0	0	0
cg00033703	FAM160B2|64760	-4.77956	9.31966e-05	8.07855e-06	0	0	0	0	0
cg00033703	FARSA|2193	-4.3809	9.31966e-05	8.07855e-06	0	0	0	0	0
cg00033703	FBXW5|54461	-1.93353	0.000745573	4.71677e-05	0	0	0	0	0
cg00033703	GSK3A|2931	-3.04539	9.31966e-05	8.07855e-06	0	0	0	0	0
cg00033703	INTS1|26173	-2.12641	0.000652377	4.71677e-05	0	0	0	0	0
cg00033703	IRGQ|126298	-1.88799	0.000931966	8.07855e-06	0	0	0	0	0
cg00033703	MLST8|64223	-1.69947	0.00083877	0.000182334	0	0	0	0	0
cg00033703	MNT|4335	-1.75347	0.00428705	8.07855e-06	1	0	0	0	0
cg00033703	MRPS2|51116	-2.94329	9.31966e-05	7.78177e-05	0	0	0	0	0
cg00033703	RABEP2|79874	-1.6628	0.00121156	0.00492497	0	0	0	0	0
cg00033703	RAPGEF1|2889	-1.72978	0.00167754	8.07855e-06	0	0	0	0	0
cg00033703	RAVER1|125950	-2.84832	9.31966e-05	8.07855e-06	0	0	0	0	0
cg00033703	RECQL4|9401	-2.42151	0.000931966	8.07855e-06	0	1	0	0	0
cg00033703	SDCCAG3|10807	-1.85535	0.00382106	8.07855e-06	0	0	0	0	0
cg00033703	SHKBP1|92799	-2.48892	0.00055918	0.00399045	0	0	0	0	0
cg00033703	SLC29A4|222962	-1.71255	0.00242311	8.07855e-06	0	0	0	0	0
cg00033703	SMARCB1|6598	-2.34585	0.000372787	7.78177e-05	1	1	1	0	0
cg00033703	SNTA1|6640	-2.29938	0.00027959	7.78177e-05	0	0	0	0	0
cg00033703	STX3|6809	-1.88858	0.000186393	0.0012231	0	0	0	0	0
cg00033703	TBC1D22A|25771	-4.44057	9.31966e-05	8.07855e-06	1	0	0	0	0
cg00033703	TOMM40|10452	-2.44522	0.00214352	2.82962e-05	0	0	0	0	0
cg00033703	TRIM28|10155	-2.61846	0.000372787	0.000261509	1	0	0	0	0
cg00033703	TRMU|55687	-1.7801	0.00363467	4.71677e-05	0	0	0	0	0
cg00033703	ZNF219|51222	-1.97069	0.00205033	0.000182334	1	0	0	0	0
cg00035074	CLRN3|119467	-1.70704	0.0372787	3.30973e-11	0	0	0	0	0
cg00035074	ENPP3|5169	-1.93567	0.0315937	1.31925e-13	0	0	0	0	0
cg00035074	SLC28A1|9154	-2.13338	0.0315937	8.35091e-13	0	0	0	0	0
cg00035074	USH1C|10083	-2.06872	0.027027	4.49623e-10	0	0	0	0	0
cg00061678	C21orf56|84221	-1.77188	0.00587139	9.4904e-05	0	0	0	0	0
cg00071210	AANAT|15	-2.14423	0.000186393	1.26361e-05	0	0	0	0	0
cg00071210	ANXA2P2|304	-1.90773	0.00484623	2.75197e-05	0	0	0	0	0
cg00071210	ANXA2|302	-2.7238	0.00326188	1.47103e-06	0	0	0	0	0
cg00071210	AUTS2|26053	-1.74753	0.00512582	6.9732e-06	0	0	0	0	0
cg00071210	B3GAT3|26229	-1.78247	0.00941286	1.88711e-05	0	0	0	0	0
cg00071210	B4GALNT1|2583	-2.64729	0.00121156	7.71594e-07	0	0	0	0	0
cg00071210	CACNB3|784	-1.71543	0.00242311	7.71594e-07	0	0	0	0	0
cg00071210	CCDC9|26093	-2.41757	0.00205033	9.38628e-05	0	0	0	0	0
cg00071210	CCND3|896	-3.30832	0.000465983	7.71594e-07	0	1	0	1	0
cg00071210	CD276|80381	-1.93217	0.00083877	7.71594e-07	0	0	0	0	0
cg00071210	CELF5|60680	-2.45809	0.00251631	7.71594e-07	0	0	0	0	0
cg00071210	CHPF|79586	-1.77737	0.00428705	4.24928e-06	0	0	0	0	0
cg00071210	CHST14|113189	-1.86847	0.00186393	7.71594e-07	0	0	0	0	0
cg00071210	COL7A1|1294	-1.82667	0.00419385	1.31856e-05	0	0	0	0	0
cg00071210	CSPG5|10675	-3.05927	0.000465983	1.47103e-06	0	0	0	0	0
cg00071210	CUZD1|50624	-1.72696	0.000745573	7.71594e-07	0	0	0	0	0
cg00071210	DDX51|317781	-2.46059	0.00055918	1.47103e-06	0	0	0	0	0
cg00071210	DGCR2|9993	-1.85132	0.0028891	2.75197e-05	0	0	0	0	0
cg00071210	DIRC3|729582	-2.24875	0.00177074	7.71594e-07	0	0	0	0	0
cg00071210	DNM1P35|100128285	-1.94613	0.000652377	7.71594e-07	0	0	0	0	0
cg00071210	FAM182B|728882	-1.91563	0.00102516	7.71594e-07	0	0	0	0	0
cg00071210	FBXO41|150726	-2.47732	0.00438024	7.71594e-07	0	0	0	0	0
cg00071210	FBXO46|23403	-1.81987	0.00438024	4.24928e-06	0	0	0	0	0
cg00071210	FGF11|2256	-1.99249	0.00195713	1.47103e-06	0	0	0	0	0
cg00071210	FKBP9L|360132	-2.12447	0.000931966	2.49128e-06	0	0	0	0	0
cg00071210	FLJ10213|55096	-2.53251	0.000186393	6.9732e-06	0	0	0	0	0
cg00071210	GEFT|115557	-2.43739	0.00121156	1.31856e-05	0	0	0	0	0
cg00071210	GLI2|2736	-2.15291	0.00177074	1.88711e-05	1	0	0	0	0
cg00071210	GMEB2|26205	-1.77447	0.00139795	5.14628e-05	1	0	0	0	0
cg00071210	GNB2|2783	-1.64807	0.00475303	0.000533624	0	0	0	0	0
cg00071210	GRIN2C|2905	-1.80277	0.00083877	0.00179526	0	0	0	0	0
cg00071210	IGDCC4|57722	-1.88004	0.0106244	1.47103e-06	0	0	0	0	0
cg00071210	INTS1|26173	-2.01235	0.00121156	4.24928e-06	0	0	0	0	0
cg00071210	KIAA0467|23334	-2.82052	9.31966e-05	7.71594e-07	0	0	0	0	0
cg00071210	KRT15|3866	-1.88317	0.00512582	9.38628e-05	0	0	0	0	0
cg00071210	KRT81|3887	-1.88407	0.00130475	7.71594e-07	0	0	0	0	0
cg00071210	LEFTY1|10637	-4.24095	0.000465983	2.49128e-06	0	0	0	0	0
cg00071210	LOC285074|285074	-1.73428	0.00121156	7.71594e-07	0	0	0	0	0
cg00071210	LOXL2|4017	-1.97193	0.00391426	7.71594e-07	0	0	0	0	0
cg00071210	LSM11|134353	-1.65956	0.00223672	3.76929e-05	0	0	0	0	0
cg00071210	MCHR1|2847	-2.1936	0.00223672	7.71594e-07	0	0	0	0	0
cg00071210	MESP2|145873	-1.94287	0.00335508	0.000162234	0	0	0	0	0
cg00071210	MGAT5B|146664	-1.76308	0.00177074	4.24928e-06	0	0	0	0	0
cg00071210	MIA|8190	-1.84367	0.00027959	4.56219e-05	0	0	0	0	0
cg00071210	MKL1|57591	-2.41739	0.000652377	7.71594e-07	1	1	0	0	0
cg00071210	NBPF16|728936	-1.73224	0.00260951	8.60216e-06	0	0	0	0	0
cg00071210	NCKIPSD|51517	-2.1237	0.00130475	2.49128e-06	0	1	0	0	0
cg00071210	NFATC4|4776	-2.10189	0.00214352	2.49128e-06	1	0	0	0	0
cg00071210	OSBPL10|114884	-2.89776	0.000652377	1.31856e-05	0	0	0	0	0
cg00071210	PACS2|23241	-2.27186	0.00242311	7.71594e-07	0	0	0	0	0
cg00071210	PCNXL2|80003	-2.25547	0.00130475	3.76929e-05	0	0	0	0	0
cg00071210	PHKG1|5260	-1.67642	0.000745573	1.94498e-06	0	0	0	0	0
cg00071210	PHLDB3|653583	-1.82436	0.00121156	7.71594e-07	0	0	0	0	0
cg00071210	PKD1|5310	-2.06945	0.00195713	4.24928e-06	0	0	1	0	0
cg00071210	PLCD3|113026	-2.35129	0.00214352	7.71594e-07	0	0	0	0	0
cg00071210	PLXNA1|5361	-1.84294	0.0055918	7.71594e-07	0	0	0	0	0
cg00071210	PMEPA1|56937	-1.70725	0.0107176	7.71594e-07	0	0	0	0	0
cg00071210	PODNL1|79883	-1.72212	0.00866729	7.71594e-07	0	0	0	0	0
cg00071210	PRSS50|29122	-1.72056	0.000372787	3.04321e-06	0	0	0	0	0
cg00071210	PTPRU|10076	-2.50388	0.00083877	2.49128e-06	0	0	0	0	0
cg00071210	PYCR2|29920	-1.82416	0.00121156	0.000339732	0	0	0	0	0
cg00071210	QPCTL|54814	-1.81661	0.00214352	7.71594e-07	0	0	0	0	0
cg00071210	RAI1|10743	-1.71653	0.00419385	7.71594e-07	1	0	0	0	0
cg00071210	RIN1|9610	-1.82442	0.0127679	7.71594e-07	0	0	0	0	0
cg00071210	SCAF1|58506	-2.1453	0.0103448	8.60216e-06	1	0	0	0	0
cg00071210	SETD1B|23067	-2.16932	0.000652377	7.71594e-07	0	0	0	0	0
cg00071210	SETD5|55209	-2.08864	0.00232992	6.9732e-06	0	0	0	0	0
cg00071210	SFRP2|6423	-2.10488	0.00316869	0.000162234	0	0	0	0	0
cg00071210	SH3PXD2A|9644	-1.98476	0.00186393	1.47103e-06	0	0	0	0	0
cg00071210	SLC26A10|65012	-2.62867	0.00130475	1.01131e-06	0	0	0	0	0
cg00071210	SLC30A10|55532	-1.78877	0.00167973	0.000732823	0	0	0	0	0
cg00071210	SSC5D|284297	-1.8594	0.00223672	6.9732e-06	0	0	0	0	0
cg00071210	SUV420H2|84787	-1.72912	0.00326188	7.71594e-07	0	0	0	0	0
cg00071210	SYNGAP1|8831	-1.6807	0.00055918	7.71594e-07	0	0	0	1	0
cg00071210	SYTL1|84958	-1.65776	0.00223672	7.01724e-05	0	0	0	0	0
cg00071210	TFR2|7036	-2.88253	0.00083877	7.71594e-07	0	0	0	0	0
cg00071210	TGFB1|7040	-1.78757	0.00941286	7.71594e-07	0	0	1	0	0
cg00071210	TGFBI|7045	-1.66385	0.00736253	7.71594e-07	0	0	1	0	0
cg00071210	TMEM130|222865	-2.13608	0.00055918	1.88711e-05	0	0	0	0	0
cg00071210	TMEM132A|54972	-2.2717	0.00335508	7.71594e-07	0	0	0	0	0
cg00071210	TPM1|7168	-1.78851	0.00121156	1.88711e-05	0	0	0	0	0
cg00071210	TTC39C|125488	-1.67081	0.0145387	2.49128e-06	0	0	0	0	0
cg00071210	ULK1|8408	-2.50841	0.00130475	7.71594e-07	0	0	0	0	0
cg00071210	UNKL|64718	-1.67199	0.00186393	7.71594e-07	0	0	0	0	0
cg00071210	UNK|85451	-2.41342	0.000652377	1.47103e-06	0	0	0	0	0
cg00071210	WHSC2|7469	-1.76324	0.0028891	9.38628e-05	1	0	0	0	0
cg00071210	ZBTB45|84878	-3.09771	0.000186393	7.71594e-07	1	0	0	0	0
cg00071210	ZNF160|90338	-2.24173	0.00027959	1.47103e-06	1	0	0	0	0
cg00071210	ZNF219|51222	-1.97349	0.00195713	3.76929e-05	1	0	0	0	0
cg00071210	ZNF222|7673	-1.94682	0.00484623	4.24928e-06	1	0	0	0	0
cg00071210	ZNF283|284349	-2.43108	0.00158434	7.01724e-05	1	0	0	0	0
cg00071210	ZNF607|84775	-1.89159	0.00205033	9.38628e-05	0	0	0	0	0
cg00071210	ZNF707|286075	-1.98828	0.00484623	0.000339732	1	0	0	0	0
cg00071210	ZNF732|654254	-2.66487	0.000186393	1.35061e-06	0	0	0	0	0
cg00071210	ZNF862|643641	-1.8405	0.00055918	7.01724e-05	1	0	0	0	0
cg00084184	A1CF|29974	-1.88037	0.00577819	0.000253244	0	0	0	0	0
cg00084184	ABCA1|19	-1.69587	0.00223672	5.92955e-14	0	0	0	0	0
cg00084184	ABCB6|10058	-1.65301	0.00736253	2.25288e-13	0	0	0	0	0
cg00084184	ABCC2|1244	-2.06677	0.0054986	2.28405e-07	0	0	0	0	0
cg00084184	ABCC6P2|730013	-1.70742	0.00438024	0.000531707	0	0	0	0	0
cg00084184	ABCC6|368	-1.74338	0.00531221	0.000177161	0	0	0	0	0
cg00084184	ABLIM3|22885	-2.95739	0.00577819	7.02575e-14	0	0	0	0	0
cg00084184	ACAD11|84129	-2.04461	0.00596459	2.32334e-11	0	0	0	0	0
cg00084184	ACLY|47	-1.8665	0.00997204	6.11692e-14	0	0	0	0	0
cg00084184	ACMSD|130013	-1.71893	0.0134203	7.53384e-06	0	0	0	0	0
cg00084184	ACSM2A|123876	-1.89687	0.0103448	2.14434e-05	0	0	0	0	0
cg00084184	ACSM2B|348158	-1.91633	0.00754893	2.35999e-05	0	0	0	0	0
cg00084184	ACSM5|54988	-2.23943	0.00596459	1.69981e-10	0	0	0	0	0
cg00084184	ACY3|91703	-2.19881	0.0054986	2.48598e-05	0	0	0	0	0
cg00084184	ADAP2|55803	-1.66942	0.00959925	5.92737e-14	0	0	0	0	0
cg00084184	ADM2|79924	-2.25485	0.00615098	3.47711e-10	0	0	0	0	0
cg00084184	AGXT2|64902	-1.84914	0.00754893	0.000979513	0	0	0	0	0
cg00084184	AK3L1|205	-1.74882	0.00512582	2.19916e-05	0	0	0	0	0
cg00084184	ALPK2|115701	-2.53665	0.00913327	5.4561e-13	0	0	0	0	0
cg00084184	ANGPTL4|51129	-1.75454	0.0235788	7.15035e-14	0	0	0	0	0
cg00084184	ANG|283	-2.0117	0.00689655	7.00313e-13	0	0	0	0	0
cg00084184	ANKS4B|257629	-2.18143	0.00465983	1.98263e-05	0	0	0	0	0
cg00084184	ANPEP|290	-2.2583	0.00419385	5.35244e-06	0	0	0	0	0
cg00084184	APBB1IP|54518	-2.76013	0.00438024	8.89177e-14	0	0	0	0	0
cg00084184	BAIAP2L2|80115	-2.04275	0.00354147	2.23702e-10	0	0	0	0	0
cg00084184	BNIP3L|665	-1.65779	0.005685	1.89408e-12	0	0	1	0	0
cg00084184	C14orf73|91828	-2.09031	0.005685	1.57181e-12	0	0	0	0	0
cg00084184	C22orf45|646023	-2.37616	0.00410065	4.54445e-09	0	0	0	0	0
cg00084184	C4A|720	-2.29128	0.0102516	2.43726e-12	0	0	0	0	0
cg00084184	CA9|768	-2.2887	0.0487418	5.92737e-14	0	0	0	0	0
cg00084184	CCDC150|284992	-2.13409	0.00307549	7.86495e-09	0	0	0	0	0
cg00084184	CCL14-CCL15|348249	-2.30406	0.00391462	8.04375e-05	0	0	0	0	0
cg00084184	CCL15|6359	-2.19075	0.00326188	2.35111e-06	0	0	0	0	0
cg00084184	CD68|968	-1.92113	0.00801491	5.92737e-14	0	0	0	0	0
cg00084184	CD70|970	-1.90652	0.010904	7.25266e-14	0	0	0	0	0
cg00084184	CDCA2|157313	-2.53515	0.00931966	5.92737e-14	0	0	0	0	0
cg00084184	CDH2|1000	-1.67329	0.0191985	1.44537e-12	0	0	0	0	0
cg00084184	CDH6|1004	-1.83309	0.0122088	4.27219e-13	0	0	0	0	0
cg00084184	CDHR5|53841	-2.0999	0.00894688	5.19551e-09	0	0	0	0	0
cg00084184	CES3|23491	-1.69452	0.00913327	3.02341e-09	0	0	0	0	0
cg00084184	CGREF1|10669	-2.18168	0.00959925	1.352e-13	0	0	0	0	0
cg00084184	CHST13|166012	-2.12142	0.00428705	1.42146e-11	0	0	0	0	0
cg00084184	CIDEB|27141	-1.92832	0.00447344	5.23723e-11	0	0	0	0	0
cg00084184	CLRN3|119467	-2.72268	0.00950606	2.36281e-11	0	0	0	0	0
cg00084184	COL23A1|91522	-2.24858	0.0215284	1.12194e-13	0	0	0	0	0
cg00084184	CREB3L3|84699	-2.02726	0.00531221	2.20756e-08	1	0	0	0	0
cg00084184	CUBN|8029	-2.18516	0.00410065	1.45976e-05	0	0	0	0	0
cg00084184	CYP2J2|1573	-2.03929	0.0150979	4.00539e-13	0	0	0	0	0
cg00084184	DAB2|1601	-2.28797	0.00251631	5.77152e-09	1	0	1	0	0
cg00084184	DDC|1644	-1.72138	0.00978565	0.00432961	0	0	0	0	0
cg00084184	DEPDC7|91614	-2.75381	0.00111836	5.89448e-08	0	0	0	0	0
cg00084184	DGCR5|26220	-2.13087	0.0187325	6.31702e-14	0	0	0	0	0
cg00084184	DGCR9|25787	-1.80568	0.0162162	5.92955e-14	0	0	0	0	0
cg00084184	DNAJC22|79962	-2.19993	0.00167754	2.44258e-11	0	0	0	0	0
cg00084184	DPEP2|64174	-1.72365	0.0100652	6.76357e-14	0	0	0	0	0
cg00084184	DPYS|1807	-2.28389	0.00652377	0.000263167	0	0	0	0	0
cg00084184	ENPEP|2028	-2.50353	0.00754893	8.87214e-09	0	0	0	1	0
cg00084184	ENPP3|5169	-2.67729	0.0119292	7.81996e-14	0	0	0	0	0
cg00084184	ESM1|11082	-1.88054	0.0169618	5.95022e-14	0	0	0	0	0
cg00084184	FBXO17|115290	-1.66702	0.0160298	1.19901e-13	0	0	0	0	0
cg00084184	FMO1|2326	-2.06391	0.00587139	0.00065402	0	0	0	0	0
cg00084184	FZD1|8321	-1.77802	0.010904	9.33507e-13	0	0	0	0	0
cg00084184	GAS2L3|283431	-1.71598	0.00652377	7.33785e-14	0	0	0	0	0
cg00084184	GGT1|2678	-1.79676	0.00754893	2.87237e-08	0	0	0	0	0
cg00084184	GGT8P|645367	-1.83022	0.00475303	5.80337e-11	0	0	0	0	0
cg00084184	GIPC2|54810	-2.02041	0.00754893	9.35135e-05	0	0	0	0	0
cg00084184	GLB1L|79411	-1.8652	0.00493942	9.1803e-11	0	0	0	0	0
cg00084184	GLIS1|148979	-2.817	0.00419385	1.71485e-13	1	0	0	0	0
cg00084184	GLYAT|10249	-1.84838	0.00913327	0.00180661	0	0	0	0	0
cg00084184	HAAO|23498	-1.99797	0.00950606	3.02341e-09	0	0	0	0	0
cg00084184	HAVCR2|84868	-1.84391	0.00540541	5.50554e-11	0	0	0	0	0
cg00084184	HHLA2|11148	-2.02212	0.0133271	1.04202e-12	0	0	0	0	0
cg00084184	HMOX1|3162	-2.48603	0.00605778	5.92737e-14	0	0	0	0	0
cg00084184	HNF1A|6927	-1.86381	0.00605778	1.26938e-08	1	1	0	0	0
cg00084184	HNF4A|3172	-1.9952	0.00680336	4.43737e-05	1	0	0	0	0
cg00084184	HSD17B14|51171	-1.84757	0.00326188	2.9559e-08	0	0	0	0	0
cg00084184	HSF4|3299	-1.67056	0.0109972	5.92737e-14	1	0	0	0	0
cg00084184	HSPB8|26353	-1.66609	0.0164958	1.73746e-13	0	0	0	0	0
cg00084184	IL22RA1|58985	-1.74797	0.00577819	9.64296e-10	0	0	0	0	0
cg00084184	IL32|9235	-2.24761	0.00698975	6.86718e-14	0	0	0	0	0
cg00084184	KHK|3795	-1.99377	0.00624418	2.97124e-06	0	0	0	0	0
cg00084184	LGALS2|3957	-2.49943	0.00643057	6.57157e-08	0	0	0	0	0
cg00084184	LOC100129034|100129034	-2.77819	0.00866729	5.92737e-14	0	0	0	0	0
cg00084184	LOC100131551|100131551	-2.33334	0.0138863	7.46566e-14	0	0	0	0	0
cg00084184	LOC151534|151534	-2.53769	0.00419385	2.32135e-13	0	0	0	0	0
cg00084184	LOC283314|283314	-1.87223	0.00792171	4.78062e-13	0	0	0	0	0
cg00084184	LRP2|4036	-1.92246	0.0110904	1.22076e-06	0	0	0	0	0
cg00084184	LYG1|129530	-1.67669	0.00512582	1.49375e-05	0	0	0	0	0
cg00084184	MAF|4094	-2.31532	0.00736253	1.56897e-10	1	1	1	0	0
cg00084184	MAPT|4137	-1.9957	0.00801491	7.99899e-09	0	0	0	0	0
cg00084184	METTL7B|196410	-2.38611	0.00475303	9.12398e-09	0	0	0	0	0
cg00084184	MGST1|4257	-1.87756	0.00754893	9.48968e-08	0	0	0	0	0
cg00084184	MME|4311	-1.64505	0.0150979	0.00119204	0	0	0	0	0
cg00084184	MTMR11|10903	-1.76183	0.00913327	9.98792e-13	0	0	0	0	0
cg00084184	MYO15B|80022	-1.90365	0.00540541	3.47677e-12	0	0	0	0	0
cg00084184	MYO3A|53904	-1.90469	0.0217148	1.13598e-13	0	0	0	0	0
cg00084184	MYOM3|127294	-1.94523	0.00587139	8.07855e-06	0	0	0	0	0
cg00084184	NAT8|9027	-1.98602	0.0105312	2.01665e-05	0	0	0	0	0
cg00084184	NEK6|10783	-3.25701	0.00596459	5.92737e-14	0	0	0	0	0
cg00084184	NLRP6|171389	-1.76657	0.00447344	1.09555e-08	0	0	0	0	0
cg00084184	NOL3|8996	-1.91782	0.0142591	5.92737e-14	0	0	0	0	0
cg00084184	NRXN2|9379	-1.72505	0.010438	4.82114e-11	0	0	0	0	0
cg00084184	NUSAP1|51203	-1.7574	0.00792171	5.92737e-14	0	0	0	0	0
cg00084184	NXNL2|158046	-1.82004	0.00251631	1.55336e-08	0	0	0	0	0
cg00084184	OCIAD2|132299	-1.69952	0.00214352	3.6209e-09	0	0	0	1	0
cg00084184	ODZ1|10178	-1.74768	0.00633737	6.13127e-13	0	0	0	0	0
cg00084184	P2RX7|5027	-1.95786	0.00643057	5.95022e-14	0	0	0	0	0
cg00084184	PDIA5|10954	-1.7126	0.00503262	7.59712e-14	0	0	0	0	0
cg00084184	PDZD3|79849	-1.68078	0.00372787	5.57217e-05	0	0	0	0	0
cg00084184	PHKA2|5256	-1.82533	0.0146319	1.64265e-13	0	0	0	0	0
cg00084184	PIK3R5|23533	-1.68872	0.01137	5.92737e-14	0	0	0	0	0
cg00084184	PLIN2|123	-2.15195	0.00624418	8.69535e-14	0	0	0	0	0
cg00084184	PNMA2|10687	-2.43474	0.00848089	1.03955e-13	0	0	0	0	0
cg00084184	PRODH2|58510	-1.91347	0.00410065	0.000364489	0	0	0	0	0
cg00084184	PROS1|5627	-1.87216	0.00484623	1.06253e-10	0	0	0	0	0
cg00084184	PRUNE2|158471	-1.9416	0.00531221	1.42301e-10	0	0	0	0	0
cg00084184	PVT1|5820	-1.75379	0.02274	5.92737e-14	0	0	0	0	0
cg00084184	RAB37|326624	-1.81257	0.00866729	1.12194e-13	0	0	0	0	0
cg00084184	RASSF4|83937	-1.73714	0.00959925	2.21859e-13	0	0	1	0	0
cg00084184	RBP5|83758	-1.67478	0.0111836	4.86022e-06	0	0	0	0	0
cg00084184	RDH5|5959	-2.06121	0.00531221	2.16644e-10	0	0	0	0	0
cg00084184	RGL1|23179	-1.95872	0.0083877	6.21689e-09	0	0	0	0	0
cg00084184	RGS12|6002	-1.68488	0.00493942	2.09708e-13	0	0	0	1	0
cg00084184	RHOBTB1|9886	-2.22541	0.00503262	1.57645e-08	0	0	0	0	0
cg00084184	RNF135|84282	-1.6544	0.00587139	1.50875e-11	0	0	0	0	0
cg00084184	SAMD3|154075	-1.71696	0.00950606	2.80582e-13	0	0	0	0	0
cg00084184	SAP30|8819	-1.93932	0.0121156	5.92737e-14	1	0	0	1	0
cg00084184	SCARB1|949	-2.23661	0.00792171	5.92737e-14	0	0	0	0	0
cg00084184	SCD|6319	-2.12587	0.00540541	5.92737e-14	0	0	0	0	0
cg00084184	SERPINF2|5345	-1.721	0.00615098	1.34371e-08	0	0	0	0	0
cg00084184	SHMT2|6472	-2.1397	0.00913327	5.92737e-14	0	0	0	0	0
cg00084184	SLC10A2|6555	-1.76265	0.00708295	1.27535e-05	0	0	0	0	0
cg00084184	SLC16A1|6566	-1.84605	0.0167754	5.92737e-14	0	0	0	0	0
cg00084184	SLC17A3|10786	-2.0402	0.00633737	3.77404e-08	0	0	0	0	0
cg00084184	SLC17A4|10050	-1.96454	0.00885368	2.06925e-12	0	0	0	0	0
cg00084184	SLC22A11|55867	-2.18112	0.00624418	5.95173e-07	0	0	0	0	0
cg00084184	SLC22A4|6583	-1.90487	0.00307549	1.91013e-09	0	0	0	0	0
cg00084184	SLC25A43|203427	-1.92561	0.00205033	1.98088e-13	0	0	0	0	0
cg00084184	SLC28A1|9154	-2.36319	0.023206	1.26379e-12	0	0	0	0	0
cg00084184	SLC2A2|6514	-2.12274	0.00428705	2.7299e-06	0	0	0	0	0
cg00084184	SLC2A5|6518	-2.00724	0.00726934	1.56037e-11	0	0	0	0	0
cg00084184	SLC37A4|2542	-1.86825	0.00438024	3.78919e-09	0	0	0	0	0
cg00084184	SLC39A5|283375	-1.95963	0.00792171	0.000190388	0	0	0	0	0
cg00084184	SLC47A1|55244	-1.9823	0.0100652	6.05161e-08	0	0	0	0	0
cg00084184	SLC5A10|125206	-1.97685	0.00717614	1.05863e-06	0	0	0	0	0
cg00084184	SLC6A13|6540	-1.88749	0.0111836	7.90707e-08	0	0	0	0	0
cg00084184	SLC7A9|11136	-2.20664	0.00493942	0.000168727	0	0	0	0	0
cg00084184	SLC9A3R1|9368	-2.09209	0.00242311	4.6525e-08	0	0	1	0	0
cg00084184	SMPDL3A|10924	-1.76533	0.00810811	3.01476e-13	0	0	0	0	0
cg00084184	STAMBPL1|57559	-1.6705	0.00941286	8.26046e-14	0	0	0	0	0
cg00084184	STC2|8614	-2.17816	0.0163094	5.92737e-14	0	0	0	0	0
cg00084184	TFEC|22797	-2.2872	0.00456664	3.75464e-08	1	0	0	0	0
cg00084184	TINAG|27283	-1.87824	0.00447344	6.39293e-05	0	0	0	0	0
cg00084184	TM4SF5|9032	-2.02901	0.00456664	8.07855e-06	0	0	0	0	0
cg00084184	TMCC1|23023	-1.69888	0.0116496	6.04193e-14	0	0	0	0	0
cg00084184	TMEM133|83935	-1.81567	0.0133271	1.26375e-13	0	0	0	0	0
cg00084184	TMEM176A|55365	-1.67496	0.00857409	4.47427e-12	0	0	0	0	0
cg00084184	TMEM176B|28959	-1.65283	0.00792171	4.90101e-11	0	0	0	0	0
cg00084184	TMEM200A|114801	-2.41325	0.00232992	9.88362e-12	0	0	0	0	0
cg00084184	TMEM27|57393	-1.67711	0.00950606	7.49804e-05	0	0	0	0	0
cg00084184	TNFAIP6|7130	-2.00584	0.0133271	5.92737e-14	0	0	0	0	0
cg00084184	TNFSF9|8744	-1.8533	0.00726934	6.09708e-14	0	0	0	0	0
cg00084184	TRIM10|10107	-2.17379	0.00708295	7.81318e-07	0	0	0	0	0
cg00084184	TRIM14|9830	-1.98923	0.00540541	1.05799e-11	0	0	0	0	0
cg00084184	TRIM15|89870	-2.34995	0.00680336	3.28892e-10	1	0	0	0	0
cg00084184	TRPA1|8989	-1.8555	0.00521901	6.97126e-14	0	0	0	0	0
cg00084184	TSPAN18|90139	-1.86012	0.0202237	3.41872e-12	0	0	0	0	0
cg00084184	TTYH3|80727	-2.02653	0.00904007	6.91718e-14	0	0	0	0	0
cg00084184	TYMS|7298	-2.35221	0.00596459	5.92737e-14	0	0	0	0	0
cg00084184	UGT2A3|79799	-1.66212	0.0123952	3.90616e-06	0	0	0	1	0
cg00084184	UPB1|51733	-2.17379	0.00857409	8.07855e-06	0	0	0	0	0
cg00084184	USH1C|10083	-2.19486	0.0228332	2.34839e-10	0	0	0	0	0
cg00084184	VCAM1|7412	-1.81274	0.00661696	6.05986e-12	0	0	0	0	0
cg00084184	VIM|7431	-1.9204	0.0164026	5.92737e-14	0	0	0	0	0
cg00084184	XYLB|9942	-1.68747	0.00177074	0.00141974	0	0	0	0	0
cg00093688	ACTB|60	-2.01183	0.00223672	0.000642599	0	0	0	0	0
cg00093688	ADAM12|8038	-1.90038	0.00512582	5.23046e-08	0	0	0	0	0
cg00093688	ADAM19|8728	-1.86471	0.00214352	1.68461e-07	0	0	0	0	0
cg00093688	ADAMTS12|81792	-1.65448	0.00531221	4.17735e-06	0	0	0	0	0
cg00093688	ANAPC5|51433	-1.69404	0.00456664	6.36772e-07	0	0	0	0	0
cg00093688	ANKLE2|23141	-1.68167	0.00242311	2.68072e-08	0	0	0	0	0
cg00093688	ANXA2|302	-2.34096	0.00624418	1.68461e-07	0	0	0	0	0
cg00093688	AP2S1|1175	-1.67985	0.00484623	2.68072e-08	0	0	0	0	0
cg00093688	ARPC1B|10095	-2.46553	0.00242311	2.68072e-08	0	0	0	0	0
cg00093688	C11orf84|144097	-1.86904	0.00521901	4.13854e-07	0	0	0	0	0
cg00093688	C17orf96|100170841	-1.78723	0.00205033	4.13854e-07	0	0	0	0	0
cg00093688	C1orf216|127703	-1.91858	0.00102516	2.65371e-07	0	0	0	0	0
cg00093688	C6orf81|221481	-2.01439	0.00121156	2.68072e-08	0	0	0	0	0
cg00093688	C9orf109|286333	-1.91606	0.00316869	1.42375e-07	0	0	0	1	0
cg00093688	CASP3|836	-1.92209	0.0027959	2.68072e-08	0	0	0	0	0
cg00093688	CBFB|865	-2.14422	0.00167754	2.68072e-08	1	1	0	0	0
cg00093688	CCNF|899	-1.9147	0.00195713	2.68072e-08	0	0	0	0	0
cg00093688	CDC7|8317	-1.99072	0.00149115	4.13854e-07	0	0	0	0	0
cg00093688	CDK5R1|8851	-2.07615	0.00121156	5.23046e-08	0	0	0	0	0
cg00093688	CDKN3|1033	-1.69487	0.00307549	2.68072e-08	0	0	0	0	0
cg00093688	CERCAM|51148	-1.95945	0.00177074	2.68072e-08	0	0	0	1	0
cg00093688	CHFR|55743	-1.80359	0.0027027	2.68072e-08	0	0	1	0	0
cg00093688	CHSY3|337876	-1.88376	0.00363467	2.68072e-08	0	0	0	0	0
cg00093688	CKAP4|10970	-1.83116	0.00335508	2.68072e-08	0	0	0	0	0
cg00093688	CKLF|51192	-1.66517	0.00139795	1.68461e-07	0	0	0	0	0
cg00093688	COL11A1|1301	-1.78554	0.00214352	3.85712e-08	0	0	0	0	0
cg00093688	COL6A2|1292	-1.75792	0.0028891	9.83655e-08	0	0	0	0	0
cg00093688	COL7A1|1294	-2.0349	0.00307549	6.36772e-07	0	0	0	0	0
cg00093688	CTHRC1|115908	-2.09722	0.00111836	2.68072e-08	0	0	0	0	0
cg00093688	DIMT1L|27292	-1.72849	0.000186393	4.03349e-05	0	0	0	0	0
cg00093688	DOK1|1796	-1.98698	0.0027027	2.68072e-08	0	0	1	0	0
cg00093688	DPYSL3|1809	-2.08527	0.00232992	6.36772e-07	0	0	0	0	0
cg00093688	DSCC1|79075	-2.53583	0.000465983	2.68072e-08	0	0	0	0	0
cg00093688	DTX2|113878	-2.16734	0.00139795	2.68072e-08	0	0	0	0	0
cg00093688	DUSP10|11221	-1.96772	0.00195713	2.68072e-08	0	0	0	0	0
cg00093688	E2F3|1871	-1.72781	0.0027027	4.17735e-06	1	1	0	0	0
cg00093688	EMP3|2014	-1.78734	0.00894688	2.68072e-08	0	0	0	0	0
cg00093688	FAM126A|84668	-1.64625	0.00242311	8.63882e-07	0	0	0	0	0
cg00093688	FAM72B|653820	-1.93761	0.00205033	2.68072e-08	0	0	0	0	0
cg00093688	FAM72D|728833	-1.75432	0.00139795	2.68072e-08	0	0	0	0	0
cg00093688	FAP|2191	-2.82557	0.00055918	1.68461e-07	0	0	0	0	0
cg00093688	FASN|2194	-1.86073	0.00438024	5.48188e-06	0	0	0	0	0
cg00093688	FHL3|2275	-1.77057	0.00149115	1.78559e-06	0	0	0	0	0
cg00093688	FKBP10|60681	-1.7069	0.0103448	2.68072e-08	0	0	0	0	0
cg00093688	FXYD5|53827	-2.25343	0.00354147	2.68072e-08	0	0	0	0	0
cg00093688	GALNT2|2590	-1.73633	0.00540541	2.68072e-08	0	0	0	0	0
cg00093688	GLIPR2|152007	-1.92784	0.00055918	1.27166e-06	0	0	0	1	0
cg00093688	GLT25D1|79709	-2.77424	0.000465983	2.68072e-08	0	0	0	0	0
cg00093688	GPR153|387509	-2.22545	0.00130475	4.13854e-07	0	0	0	0	0
cg00093688	GPR172A|79581	-1.7153	0.00885368	9.83655e-08	0	0	0	0	0
cg00093688	GPSM1|26086	-1.98407	0.00540541	4.13854e-07	0	0	0	1	1
cg00093688	GPSM3|63940	-1.80707	0.00232992	2.68072e-08	0	0	0	0	0
cg00093688	IGDCC4|57722	-2.00224	0.00876048	1.68461e-07	0	0	0	0	0
cg00093688	IMPDH1|3614	-2.518	0.000465983	2.68072e-08	0	0	0	0	0
cg00093688	ITGA5|3678	-1.87993	0.00372787	2.68072e-08	0	0	1	0	0
cg00093688	ITPKA|3706	-2.53895	0.00167754	2.68072e-08	0	0	0	0	0
cg00093688	KCTD17|79734	-3.22079	0.00083877	2.68072e-08	0	0	0	0	0
cg00093688	KIAA1949|170954	-2.29822	0.00251631	2.68072e-08	0	0	0	0	0
cg00093688	KIF4A|24137	-1.65224	0.00587139	2.68072e-08	0	0	0	0	0
cg00093688	KLF17|128209	-2.31785	0.000655063	2.58223e-05	0	0	0	0	0
cg00093688	LGALS1|3956	-2.44498	0.00149115	2.68072e-08	0	0	0	0	0
cg00093688	LIMK1|3984	-1.70271	0.00764212	9.83655e-08	0	0	0	0	0
cg00093688	LOC100272146|100272146	-1.78329	0.00121156	2.68072e-08	0	0	0	0	0
cg00093688	LY96|23643	-1.74582	0.00596459	2.68072e-08	0	0	0	0	0
cg00093688	MAP7D1|55700	-1.73219	0.0027959	9.83655e-08	0	0	0	0	0
cg00093688	MC1R|4157	-2.11128	0.00326188	2.68072e-08	0	0	0	0	0
cg00093688	MDK|4192	-1.84833	0.00680336	9.83655e-08	0	0	0	0	0
cg00093688	MIIP|60672	-1.6494	0.00633737	1.27166e-06	0	0	0	0	0
cg00093688	MMP9|4318	-1.72651	0.00335508	2.68072e-08	0	0	0	0	0
cg00093688	MTA2|9219	-1.90103	0.00419385	9.83655e-08	1	0	0	0	0
cg00093688	MTHFD2|10797	-1.707	0.00260951	4.13854e-07	0	0	0	0	0
cg00093688	NAV3|89795	-1.76592	0.00307549	2.49128e-06	0	0	0	0	0
cg00093688	NCRNA00152|112597	-1.84367	0.00298229	1.68461e-07	0	0	0	0	0
cg00093688	NFKBIZ|64332	-2.28996	0.000186393	2.62496e-05	1	0	0	0	0
cg00093688	NUMBL|9253	-2.54274	0.00195713	1.68461e-07	0	0	0	0	0
cg00093688	OSCAR|126014	-1.65805	0.00503262	2.68072e-08	0	0	0	0	0
cg00093688	PARVG|64098	-1.75089	0.0082013	2.68072e-08	0	0	0	0	0
cg00093688	PCOLCE|5118	-1.86511	0.00167754	8.63882e-07	0	0	0	0	0
cg00093688	PDAP1|11333	-2.04652	0.00195713	9.83655e-08	0	0	0	0	0
cg00093688	PDLIM7|9260	-1.84448	0.00232992	3.04979e-06	0	0	0	0	0
cg00093688	PHF19|26147	-2.04027	0.00027959	1.68461e-07	1	0	0	1	0
cg00093688	PIAS3|10401	-1.89626	0.00167754	2.68072e-08	1	0	0	0	0
cg00093688	PLAUR|5329	-1.91577	0.0027027	2.65371e-07	0	0	0	0	0
cg00093688	PLB1|151056	-2.0441	0.00205033	2.68072e-08	0	0	0	0	0
cg00093688	PLP2|5355	-2.02988	0.00540541	1.27166e-06	0	0	0	0	0
cg00093688	PLTP|5360	-1.77624	0.00661696	1.00712e-05	0	0	0	0	0
cg00093688	PMEPA1|56937	-2.27374	0.00167754	2.68072e-08	0	0	0	0	0
cg00093688	PML|5371	-1.66965	0.00577819	2.68072e-08	1	1	1	0	0
cg00093688	PODNL1|79883	-1.77248	0.0082013	1.68461e-07	0	0	0	0	0
cg00093688	POSTN|10631	-1.79034	0.00186393	8.63882e-07	0	0	0	0	0
cg00093688	PPP1R14B|26472	-2.21377	0.00587139	9.83655e-08	0	0	0	0	0
cg00093688	PRR16|51334	-1.8316	0.00149115	2.68072e-08	0	0	0	0	0
cg00093688	PRRX1|5396	-2.0248	0.00055918	3.04979e-06	1	1	0	0	0
cg00093688	PRTFDC1|56952	-2.19208	0.00102516	8.63882e-07	0	0	0	0	0
cg00093688	PTPRH|5794	-1.67214	0.00503262	4.03349e-05	0	0	0	0	0
cg00093688	PYCR1|5831	-1.86381	0.00484623	2.68072e-08	0	0	0	0	0
cg00093688	REEP4|80346	-1.98299	0.005685	2.68072e-08	0	0	0	0	0
cg00093688	RELT|84957	-2.01983	0.00214352	2.68072e-08	0	0	0	0	0
cg00093688	RGS19|10287	-2.09649	0.00167754	2.68072e-08	0	0	0	0	0
cg00093688	RIN1|9610	-2.79961	0.00223672	2.68072e-08	0	0	0	0	0
cg00093688	RUNX1|861	-1.81259	0.00950606	2.68072e-08	1	1	0	0	0
cg00093688	S100A3|6274	-1.86836	0.00223672	2.62496e-05	0	0	0	0	0
cg00093688	SLC17A9|63910	-1.72244	0.00698975	2.68072e-08	0	0	0	0	0
cg00093688	SLC2A6|11182	-2.01395	0.000745573	4.17735e-06	0	0	0	1	0
cg00093688	SLC43A3|29015	-2.28149	0.00223672	2.68072e-08	0	0	0	0	0
cg00093688	SLC4A5|57835	-1.92956	0.00242311	9.83655e-08	0	0	0	0	0
cg00093688	SMC4|10051	-1.70984	0.00167754	2.68072e-08	0	0	0	0	0
cg00093688	SPHK1|8877	-2.09023	0.00121156	5.23046e-08	0	0	0	0	0
cg00093688	SPOCD1|90853	-2.37567	0.000652377	5.23046e-08	1	0	0	0	0
cg00093688	STX1A|6804	-1.98274	0.00111836	1.27166e-06	0	0	0	0	0
cg00093688	TAGLN2|8407	-2.18567	0.00363467	2.68072e-08	0	0	0	0	0
cg00093688	TDG|6996	-2.19288	0.00149115	8.63882e-07	0	0	0	0	0
cg00093688	TDO2|6999	-1.68763	0.00354147	2.68072e-08	0	0	0	0	0
cg00093688	TGFB1|7040	-1.94156	0.00587139	2.68072e-08	0	0	1	0	0
cg00093688	TIMP1|7076	-1.70758	0.00139795	2.68072e-08	0	0	0	0	0
cg00093688	TMEM87B|84910	-1.73744	0.00139795	4.93033e-05	0	0	0	0	0
cg00093688	TNNT1|7138	-1.65302	0.00232992	1.03248e-06	0	0	0	0	0
cg00093688	TTC39C|125488	-2.19205	0.00428705	5.23046e-08	0	0	0	0	0
cg00093688	TUBA1A|7846	-1.80454	0.00251631	4.13854e-07	0	0	0	0	0
cg00093688	TUBB3|10381	-2.6165	0.00223672	2.68072e-08	0	0	0	0	0
cg00093688	TUBB6|84617	-2.29566	0.000465983	9.83655e-08	0	0	0	0	0
cg00093688	TYRO3|7301	-1.69015	0.00410065	0.0131247	0	0	0	0	0
cg00093688	UBE2S|27338	-1.75052	0.00484623	6.36772e-07	0	0	0	0	0
cg00093688	UCK2|7371	-2.29285	0.00130475	5.23046e-08	0	0	0	0	0
cg00093688	ZNF365|22891	-2.39615	0.00158434	1.68461e-07	0	0	0	0	0
cg00093688	ZNF643|65243	-1.70947	0.00121156	2.68072e-08	0	0	0	0	0
cg00093688	ZNF668|79759	-1.87488	0.00372787	2.68072e-08	0	0	0	0	0
cg00093688	ZYX|7791	-2.01894	0.00214352	4.17735e-06	0	0	1	0	0
cg00098175	CCDC147|159686	-1.73694	0.000465983	1.47103e-06	0	0	0	0	0
cg00098175	RINL|126432	-1.69901	0.00242311	1.47103e-06	0	0	0	0	0
cg00098175	STL|7955	-1.85053	0.00027959	0.0206836	0	1	0	0	0
cg00108694	ACIN1|22985	-1.73219	0.00167754	0.000512134	0	0	0	0	0
cg00108694	AKAP8L|26993	-2.14402	0.000186393	0.000182334	0	0	0	0	0
cg00108694	C16orf3|750	-2.48693	9.31966e-05	5.85329e-05	0	0	0	0	0
cg00108694	C19orf62|29086	-3.40545	0.00027959	2.82962e-05	0	0	0	0	0
cg00108694	C20orf46|55321	-2.18268	9.31966e-05	8.07855e-06	0	0	0	0	0
cg00108694	C3orf49|132200	-2.76273	0.00018655	0.0333455	0	0	0	0	0
cg00108694	C6orf163|206412	-2.02381	9.31966e-05	8.07855e-06	0	0	0	0	0
cg00108694	C7orf53|286006	-2.34657	0.000931966	8.07855e-06	0	0	0	0	0
cg00108694	C8orf59|401466	-1.66238	0.00186393	8.07855e-06	0	0	0	0	0
cg00108694	C9orf173|441476	-2.16597	9.31966e-05	4.07905e-05	0	0	0	0	0
cg00108694	CATSPER2|117155	-1.80508	0.00055918	2.82962e-05	0	0	0	0	0
cg00108694	CCDC78|124093	-1.81491	0.00149115	8.07855e-06	0	0	0	0	0
cg00108694	CD2BP2|10421	-2.34216	0.000186393	2.82962e-05	0	0	0	0	0
cg00108694	CHAF1A|10036	-1.7683	0.000465983	8.07855e-06	1	0	0	0	0
cg00108694	CNOT3|4849	-2.08263	0.00083877	8.07855e-06	1	0	0	0	0
cg00108694	CTU1|90353	-1.82583	0.00475303	1.50045e-05	0	0	0	0	0
cg00108694	CTU2|348180	-1.74334	0.00372787	8.07855e-06	0	0	0	0	0
cg00108694	DLL1|28514	-1.95399	0.000652377	4.71677e-05	0	0	0	0	0
cg00108694	DND1|373863	-3.11734	0.000465983	8.07855e-06	0	0	0	1	0
cg00108694	DNLZ|728489	-1.70631	0.00475303	0.00011947	0	0	0	0	0
cg00108694	DPY19L2|283417	-1.86877	0.000745573	2.82962e-05	0	0	0	0	0
cg00108694	EBPL|84650	-1.65125	0.00121156	1.50045e-05	0	0	0	0	0
cg00108694	EIF3G|8666	-2.18473	0.000186393	1.50045e-05	0	0	0	0	0
cg00108694	EXOSC8|11340	-1.65473	0.000745573	8.07855e-06	0	0	0	0	0
cg00108694	GFER|2671	-2.25498	0.000465983	8.07855e-06	0	0	0	0	0
cg00108694	HAUS5|23354	-2.25074	0.000186393	8.07855e-06	0	0	0	0	0
cg00108694	HCG26|352961	-2.62433	0.00027959	8.07855e-06	0	0	0	0	0
cg00108694	HDDC3|374659	-1.79259	0.00167754	0.000924888	0	0	0	0	0
cg00108694	HSPE1|3336	-2.47706	0.00027959	4.71677e-05	0	0	0	0	0
cg00108694	ILF3|3609	-2.0946	0.00055918	4.71677e-05	1	0	0	0	0
cg00108694	KDELR1|10945	-2.15484	0.00158434	7.78177e-05	0	0	0	0	0
cg00108694	LENG1|79165	-2.63502	0.00111836	7.78177e-05	0	0	0	0	0
cg00108694	LOC100129387|100129387	-2.61031	0.000186393	0.000182334	0	0	0	0	0
cg00108694	LOC100130015|100130015	-1.81951	0.00083877	0.00011947	0	0	0	0	0
cg00108694	LOC100132247|100132247	-1.78492	0.000372787	8.07855e-06	0	0	0	0	0
cg00108694	LOC100270804|100270804	-2.38781	0.000186393	0.00011947	0	0	0	0	0
cg00108694	LOC388789|388789	-3.2843	9.31966e-05	8.07855e-06	0	0	0	0	0
cg00108694	LOC407835|407835	-2.0768	0.000652377	0.00600822	0	0	0	0	0
cg00108694	LOC80154|80154	-1.67076	0.00298229	0.00011947	0	0	0	0	0
cg00108694	MCOLN1|57192	-1.91759	0.00027959	0.000512134	0	0	0	0	0
cg00108694	MEF2B|100271849	-1.85704	0.00083877	8.07855e-06	0	0	0	0	0
cg00108694	MRPL42P5|359821	-1.67531	0.00102516	4.71677e-05	0	0	0	0	0
cg00108694	MUM1|84939	-3.11156	0.000186393	8.07855e-06	0	0	0	0	0
cg00108694	MYST1|84148	-2.02019	0.000465983	1.50045e-05	0	0	0	0	0
cg00108694	NOL12|79159	-1.94123	0.0027959	8.07855e-06	0	0	0	0	0
cg00108694	NPIP|9284	-1.88872	0.00354147	8.07855e-06	0	0	0	0	0
cg00108694	OGFOD2|79676	-1.98338	0.00055918	8.07855e-06	0	0	0	0	0
cg00108694	OGFR|11054	-2.38363	9.31966e-05	8.07855e-06	0	0	0	0	0
cg00108694	OXA1L|5018	-1.74093	0.00438024	8.07855e-06	0	0	0	0	0
cg00108694	PFDN6|10471	-1.81011	0.0027027	1.50045e-05	0	0	0	0	0
cg00108694	PIGL|9487	-1.64818	0.00130475	8.07855e-06	0	0	0	0	0
cg00108694	PIN4|5303	-2.30125	0.000186393	8.07855e-06	0	0	0	0	0
cg00108694	PLD3|23646	-1.66505	0.000372787	8.07855e-06	0	0	0	0	0
cg00108694	PPDPF|79144	-1.81304	0.00335508	7.78177e-05	0	0	0	0	0
cg00108694	RNPS1|10921	-1.96905	0.00195713	8.07855e-06	1	0	0	0	0
cg00108694	RRP7B|91695	-2.52415	0.00195713	4.71677e-05	0	0	0	0	0
cg00108694	SAMD1|90378	-1.80239	0.00400746	0.00202801	0	0	0	0	0
cg00108694	SDCCAG3|10807	-1.7419	0.005685	8.07855e-06	0	0	0	0	0
cg00108694	SEPT7P2|641977	-1.73461	0.00428705	1.50045e-05	0	0	0	0	0
cg00108694	SEPW1|6415	-1.99217	9.31966e-05	4.71677e-05	0	0	0	0	0
cg00108694	SGTA|6449	-1.7167	0.000465983	0.00011947	0	0	0	0	0
cg00108694	SMN2|6607	-2.00387	0.000931966	0.00011947	0	0	0	1	0
cg00108694	SNHG1|23642	-2.15512	0.00186393	8.07855e-06	0	0	0	0	0
cg00108694	TFAP4|7023	-4.49316	0.000186393	0.00880687	1	0	0	0	0
cg00108694	TMEM186|25880	-1.97477	0.000372787	4.71677e-05	0	0	0	0	0
cg00108694	TMEM208|29100	-1.691	0.00121156	8.07855e-06	0	0	0	0	0
cg00108694	TOP3B|8940	-2.36393	0.000931966	1.50045e-05	0	0	0	0	0
cg00108694	TRIM28|10155	-1.65328	0.00344828	0.00011947	1	0	0	0	0
cg00108694	TSC2|7249	-1.863	0.00186393	4.71677e-05	0	1	1	0	0
cg00108694	TUBB2C|10383	-2.28623	0.0027959	2.82962e-05	0	0	0	0	0
cg00108694	UBE2MP1|606551	-3.15374	0.00027959	8.07855e-06	0	0	0	0	0
cg00108694	WDR24|84219	-2.575	9.31966e-05	8.07855e-06	0	0	0	0	0
cg00108694	WFIKKN1|117166	-1.68661	0.000186393	0.000371375	0	0	0	0	0
cg00108694	XAB2|56949	-2.1001	0.000745573	0.000182334	1	0	0	0	0
cg00108694	YJEFN3|374887	-2.48469	0.00111836	8.07855e-06	0	0	0	0	0
cg00108694	YTHDF1|54915	-1.82934	0.00428705	4.71677e-05	0	0	0	0	0
cg00108694	ZDHHC11|79844	-2.19696	0.000652377	2.82962e-05	0	0	0	1	0
cg00108694	ZGPAT|84619	-1.91265	0.00130475	0.0012231	0	0	0	0	0
cg00108694	ZNF133|7692	-1.68192	0.00354147	8.07855e-06	1	0	0	0	0
cg00108694	ZNF534|147658	-2.66024	9.31966e-05	0.00011947	0	0	0	0	0
cg00108694	ZSWIM1|90204	-3.29835	9.31966e-05	4.71677e-05	0	0	0	0	0
cg00121374	ADRM1|11047	-2.27482	0.000931966	8.07855e-06	0	0	0	0	0
cg00121374	AKT1S1|84335	-2.31721	0.00167754	8.07855e-06	0	0	0	0	0
cg00121374	ALG3|10195	-2.32617	0.0027959	8.07855e-06	0	0	0	0	0
cg00121374	AMIGO3|386724	-1.75425	0.00251631	4.71677e-05	0	0	0	0	0
cg00121374	ANXA2P2|304	-1.77151	0.00689655	7.78177e-05	0	0	0	0	0
cg00121374	ANXA2|302	-1.67891	0.0148183	4.71677e-05	0	0	0	0	0
cg00121374	AP2M1|1173	-1.77565	0.00195713	0.000697605	0	0	0	0	0
cg00121374	APLP1|333	-1.72091	0.00139795	0.0105571	0	0	0	0	0
cg00121374	APOC4|346	-1.71848	0.000465983	0.00626916	0	0	0	0	0
cg00121374	ARFGAP1|55738	-1.81165	0.00363467	1.50045e-05	0	0	0	0	0
cg00121374	ARPC3|10094	-1.74879	0.00298229	8.07855e-06	0	0	0	0	0
cg00121374	ATAD3A|55210	-1.83695	0.00167754	8.07855e-06	0	0	0	1	0
cg00121374	AZI1|22994	-1.90054	0.00354147	8.07855e-06	0	0	0	0	0
cg00121374	C14orf80|283643	-1.71385	0.00186393	8.07855e-06	0	0	0	0	0
cg00121374	C16orf59|80178	-1.77977	0.00326188	8.07855e-06	0	0	0	0	0
cg00121374	C17orf49|124944	-2.25901	0.000652377	8.07855e-06	0	0	0	0	0
cg00121374	C17orf70|80233	-2.24928	0.00232992	8.07855e-06	0	0	0	0	0
cg00121374	C1R|715	-1.78894	0.0082945	0.000261509	0	0	0	0	0
cg00121374	C6orf129|154467	-1.7464	0.00354147	8.07855e-06	0	0	0	0	0
cg00121374	C6orf1|221491	-2.31415	0.00205033	8.07855e-06	0	0	0	0	0
cg00121374	C8orf30A|51236	-2.54542	0.00195713	8.07855e-06	0	0	0	0	0
cg00121374	CABLES2|81928	-1.83109	0.00493942	8.07855e-06	0	0	1	0	0
cg00121374	CCDC109B|55013	-2.14029	0.0055918	8.07855e-06	0	0	0	0	0
cg00121374	CCDC137|339230	-1.7691	0.00242311	8.07855e-06	0	0	0	0	0
cg00121374	CCDC22|28952	-2.55591	0.000186393	8.07855e-06	0	0	0	0	0
cg00121374	CDK5R1|8851	-1.94636	0.00195713	8.07855e-06	0	0	0	0	0
cg00121374	CDKN2A|1029	-1.76187	0.0082013	8.07855e-06	0	1	1	0	0
cg00121374	CEP250|11190	-2.03899	0.00121156	1.50045e-05	0	0	0	0	0
cg00121374	CFL1|1072	-2.10342	0.00177074	1.50045e-05	0	0	0	0	0
cg00121374	CHEK2|11200	-1.91144	0.00111836	8.07855e-06	0	1	1	0	0
cg00121374	CNO|55330	-3.75729	0.00055918	8.07855e-06	0	0	0	0	0
cg00121374	CRAT|1384	-2.19242	0.000931966	0.0424073	0	0	0	0	0
cg00121374	CSTB|1476	-1.85141	0.000652377	0.00202801	0	0	0	0	0
cg00121374	CTBP1|1487	-5.10271	9.31966e-05	8.07855e-06	1	0	1	0	0
cg00121374	CTSA|5476	-2.16226	0.000186393	0.00157956	0	0	0	0	0
cg00121374	CTSZ|1522	-2.19467	0.00223672	8.07855e-06	0	0	0	0	0
cg00121374	DBNL|28988	-1.8058	0.00186393	0.000924888	0	0	0	0	0
cg00121374	DLGAP4|22839	-1.828	0.0027959	1.50045e-05	0	0	0	0	0
cg00121374	DPM2|8818	-2.20997	0.00149115	8.07855e-06	0	0	0	0	0
cg00121374	DUSP10|11221	-1.96936	0.00186393	8.07855e-06	0	0	0	1	0
cg00121374	EDEM2|55741	-1.95336	0.00083877	8.07855e-06	0	0	0	0	0
cg00121374	EIF3B|8662	-2.00317	0.00083877	8.07855e-06	0	0	0	0	0
cg00121374	FAM109A|144717	-1.97037	0.00307549	1.50045e-05	0	0	0	0	0
cg00121374	FAM127A|8933	-1.92678	0.00493942	7.78177e-05	0	0	0	0	0
cg00121374	FAM195B|348262	-1.68306	0.00102516	0.000182334	0	0	0	0	0
cg00121374	FBXO22OS|692224	-2.27877	0.00242311	4.71677e-05	0	0	0	0	0
cg00121374	FBXO41|150726	-1.7822	0.0130475	4.71677e-05	0	0	0	0	0
cg00121374	G6PD|2539	-2.17224	0.00139795	8.07855e-06	0	0	0	0	0
cg00121374	GALNS|2588	-2.0038	0.00027959	1.50045e-05	0	0	0	0	0
cg00121374	GALNT5|11227	-2.9766	0.000465983	4.36676e-05	0	0	0	0	0
cg00121374	GNA12|2768	-1.86928	0.000745573	1.50045e-05	0	0	0	0	0
cg00121374	GPR153|387509	-2.3289	0.00121156	2.82962e-05	0	0	0	1	0
cg00121374	GPR172A|79581	-2.06067	0.00382106	8.07855e-06	0	0	0	0	0
cg00121374	GPR183|1880	-2.0038	0.00111836	1.50045e-05	0	0	0	0	0
cg00121374	GRB2|2885	-2.09083	9.31966e-05	8.07855e-06	0	0	0	0	0
cg00121374	GRN|2896	-2.53653	0.00027959	8.07855e-06	0	0	0	0	0
cg00121374	HEATR2|54919	-2.00077	0.00149115	2.82962e-05	0	0	0	0	0
cg00121374	HIVEP3|59269	-1.76902	0.0027959	8.07855e-06	1	0	0	1	0
cg00121374	HM13|81502	-2.01997	0.00223672	8.07855e-06	0	0	0	0	0
cg00121374	IKBKE|9641	-2.57324	0.00027959	0.000261509	0	0	0	1	0
cg00121374	IMPDH1|3614	-2.2738	0.00121156	8.07855e-06	0	0	0	0	0
cg00121374	IRAK1|3654	-2.22234	0.000465983	8.07855e-06	0	0	0	0	0
cg00121374	KCTD17|79734	-1.78726	0.00633737	2.82962e-05	0	0	0	0	0
cg00121374	KLHDC7B|113730	-2.12285	0.00195713	0.00321469	0	0	0	0	0
cg00121374	LBX2|85474	-1.88941	0.00326188	8.07855e-06	0	0	0	0	0
cg00121374	LGALS3BP|3959	-2.99227	0.00027959	8.07855e-06	0	0	0	0	0
cg00121374	LIMK1|3984	-1.88968	0.00512582	8.07855e-06	0	0	0	0	0
cg00121374	LSP1|4046	-1.75651	0.00382106	8.07855e-06	0	0	0	0	0
cg00121374	LZTS2|84445	-2.43445	0.00027959	8.07855e-06	0	0	0	0	0
cg00121374	MAD1L1|8379	-1.76282	0.00363467	2.82962e-05	0	0	1	0	0
cg00121374	MANF|7873	-2.06583	0.00177074	7.78177e-05	0	0	0	0	0
cg00121374	MBD3|53615	-4.85513	0.000745573	1.50045e-05	1	0	0	0	0
cg00121374	MEN1|4221	-2.97681	0.00027959	8.07855e-06	1	1	1	0	0
cg00121374	METTL1|4234	-1.74943	0.00354147	0.000371375	0	0	0	0	0
cg00121374	MNT|4335	-2.07645	0.00214352	8.07855e-06	1	0	0	0	0
cg00121374	MPV17|4358	-1.8989	0.00027959	8.07855e-06	0	0	0	0	0
cg00121374	MRPL17|63875	-2.59838	0.00027959	8.07855e-06	0	0	0	0	0
cg00121374	MYBBP1A|10514	-2.62387	0.000465983	8.07855e-06	1	0	1	0	0
cg00121374	MYPOP|339344	-2.39449	0.00326188	0.000182334	0	0	0	0	0
cg00121374	NANS|54187	-1.69387	0.00540541	8.07855e-06	0	0	0	0	0
cg00121374	NAV3|89795	-1.98367	0.00139795	7.78177e-05	0	0	0	0	0
cg00121374	NCLN|56926	-1.6959	0.00764212	8.07855e-06	0	0	0	0	0
cg00121374	NME1-NME2|654364	-2.92848	0.000465983	8.07855e-06	0	0	0	0	0
cg00121374	NME1|4830	-1.70494	0.00792171	1.50045e-05	0	0	1	0	0
cg00121374	NPLOC4|55666	-3.2457	0.000465983	7.78177e-05	0	0	0	0	0
cg00121374	NUTF2|10204	-2.4708	0.00102516	8.07855e-06	0	0	0	0	0
cg00121374	NXT1|29107	-1.88036	0.0027959	8.07855e-06	0	0	0	0	0
cg00121374	PAQR4|124222	-1.65678	0.00726934	8.07855e-06	0	0	0	0	0
cg00121374	PCNXL2|80003	-1.92687	0.00232992	0.000924888	0	0	0	1	0
cg00121374	PCSK7|9159	-2.82483	0.000652377	2.82962e-05	0	1	0	0	0
cg00121374	PDXP|57026	-2.30602	0.00214352	0.000261509	0	0	0	0	0
cg00121374	PFN1|5216	-1.77006	0.00121156	8.07855e-06	0	0	1	0	0
cg00121374	PHF12|57649	-2.44001	0.00195713	4.71677e-05	1	0	0	0	0
cg00121374	PIP5K1C|23396	-1.64725	0.0082945	0.00011947	0	0	0	0	0
cg00121374	PLEKHM2|23207	-2.3885	0.00251631	8.07855e-06	0	0	0	1	0
cg00121374	PLTP|5360	-2.06412	0.00382106	0.00011947	0	0	0	0	0
cg00121374	POP7|10248	-2.00737	0.00307549	8.07855e-06	0	0	0	0	0
cg00121374	PPP2R3B|28227	-2.12693	0.00186393	8.07855e-06	0	0	0	0	0
cg00121374	PQLC2|54896	-2.06561	0.000745573	8.07855e-06	0	0	0	1	0
cg00121374	PRPF19|27339	-1.99156	0.000745573	4.71677e-05	0	0	0	0	0
cg00121374	PSMD14|10213	-1.82944	0.00382106	2.82962e-05	0	0	0	0	0
cg00121374	PUSL1|126789	-3.19566	0.000186393	8.07855e-06	0	0	0	1	0
cg00121374	RACGAP1P|83956	-1.81196	0.00111836	2.45082e-05	0	0	0	0	0
cg00121374	RAP2B|5912	-1.89922	0.00027959	0.000371375	0	0	0	0	0
cg00121374	RBX1|9978	-2.26255	0.000372787	0.000924888	0	0	1	0	0
cg00121374	RCC1|1104	-1.96882	0.00298229	4.71677e-05	0	0	0	1	0
cg00121374	REEP4|80346	-2.1452	0.00438024	8.07855e-06	0	0	0	0	0
cg00121374	RGS19|10287	-2.58981	0.00055918	8.07855e-06	0	0	0	0	0
cg00121374	RIC8A|60626	-2.34382	0.000372787	8.07855e-06	0	0	0	0	0
cg00121374	RNASEH2C|84153	-2.44501	0.00111836	0.00880687	0	0	0	0	0
cg00121374	RPL28|6158	-1.735	0.0027959	8.07855e-06	0	0	0	0	0
cg00121374	RPS6KA4|8986	-2.17056	0.00149115	8.07855e-06	0	0	0	0	0
cg00121374	RPS6KB2|6199	-1.6852	0.00186393	8.07855e-06	0	0	0	0	0
cg00121374	RPUSD1|113000	-1.68325	0.00372787	4.71677e-05	0	0	0	0	0
cg00121374	RRBP1|6238	-2.0732	0.00083877	1.50045e-05	0	0	0	0	0
cg00121374	RRP12|23223	-2.08167	0.00055918	1.50045e-05	0	0	0	0	0
cg00121374	SAC3D1|29901	-1.8247	0.00419385	1.50045e-05	0	0	0	0	0
cg00121374	SART1|9092	-1.97537	0.00512582	4.71677e-05	0	0	0	0	0
cg00121374	SCAF1|58506	-2.85966	0.00354147	0.00011947	1	0	0	0	0
cg00121374	SDS|10993	-2.7849	0.00027959	8.07855e-06	0	0	0	0	0
cg00121374	SEC61A1|29927	-1.68755	0.00251631	1.50045e-05	0	0	0	0	0
cg00121374	SERPINF1|5176	-1.78412	0.00223672	0.000182334	0	0	0	0	0
cg00121374	SLC19A1|6573	-1.64877	0.00531221	8.07855e-06	0	0	0	0	0
cg00121374	SLC2A6|11182	-1.65153	0.00177074	0.000924888	0	0	0	0	0
cg00121374	SLC35C1|55343	-1.8998	0.00167754	8.07855e-06	0	0	0	0	0
cg00121374	SLC35C2|51006	-1.66907	0.00205033	8.07855e-06	0	0	0	0	0
cg00121374	SSNA1|8636	-2.16716	0.00102516	0.00011947	0	0	0	0	0
cg00121374	STOML1|9399	-2.0438	0.00158434	8.07855e-06	0	0	0	0	0
cg00121374	SUN3|256979	-1.69989	0.000186706	0.00444526	0	0	0	0	0
cg00121374	TAF10|6881	-2.15373	0.00158434	1.50045e-05	1	0	0	0	0
cg00121374	TAGLN2|8407	-2.04694	0.00465983	8.07855e-06	0	0	0	1	0
cg00121374	TEKT4|150483	-2.79768	0.00083877	1.50045e-05	0	0	0	0	0
cg00121374	TESK1|7016	-1.7195	0.00251631	8.07855e-06	0	0	0	0	0
cg00121374	TIMM10|26519	-2.42124	0.00139795	8.07855e-06	0	0	0	0	0
cg00121374	TM9SF4|9777	-1.66024	0.00475303	8.07855e-06	0	0	0	0	0
cg00121374	TMEM132A|54972	-1.82277	0.00708295	4.71677e-05	0	0	0	0	0
cg00121374	TMEM138|51524	-1.66533	0.00661696	0.000371375	0	0	0	0	0
cg00121374	TMEM189|387521	-2.33283	0.00139795	2.82962e-05	0	0	0	0	0
cg00121374	TMSB10|9168	-1.9715	0.00223672	8.07855e-06	0	0	0	0	0
cg00121374	TNFRSF1A|7132	-1.84727	0.00531221	8.07855e-06	0	0	0	0	0
cg00121374	TOR2A|27433	-2.62358	0.000745573	8.07855e-06	0	0	0	0	0
cg00121374	TRAPPC1|58485	-1.69951	0.000931966	4.71677e-05	0	0	0	0	0
cg00121374	TRPC4AP|26133	-1.64871	0.00130475	1.50045e-05	0	0	0	0	0
cg00121374	TRPM8|79054	-2.06049	0.000465983	8.67474e-05	0	0	0	0	0
cg00121374	TSEN34|79042	-1.72928	0.00083877	0.000512134	0	0	0	0	0
cg00121374	TSKU|25987	-1.84794	0.00205033	0.00256646	0	0	0	0	0
cg00121374	TUBB3|10381	-1.67109	0.0137931	1.50045e-05	0	0	0	0	0
cg00121374	TXNDC17|84817	-2.57561	0.00111836	0.000261509	0	0	0	0	0
cg00121374	UBE2J2|118424	-2.14751	0.000465983	8.07855e-06	0	0	0	1	0
cg00121374	YIF1A|10897	-1.88478	0.00316869	1.50045e-05	0	0	0	0	0
cg00121374	ZC3H3|23144	-1.97684	0.00400746	8.07855e-06	0	0	0	0	0
cg00121374	ZDHHC8|29801	-1.7245	0.0027959	0.000697605	0	0	0	0	0
cg00121374	ZFPL1|7542	-1.80826	0.00540541	7.78177e-05	1	0	0	0	0
cg00121374	ZNF213|7760	-1.70408	0.000745573	0.00202801	1	0	0	0	0
cg00121374	ZNF534|147658	-2.56623	0.000186393	0.000924888	0	0	0	0	0
cg00121374	ZNF668|79759	-1.78448	0.00456664	8.07855e-06	0	0	0	0	0
cg00121374	ZYX|7791	-1.90836	0.00307549	0.00011947	0	0	1	0	0
cg00127070	ADPGK|83440	-1.75087	0.00298229	8.07855e-06	0	0	0	0	0
cg00127070	ALG3|10195	-3.21633	0.00055918	8.07855e-06	0	0	0	0	0
cg00127070	ANAPC5|51433	-1.78883	0.00363467	2.82962e-05	0	0	0	0	0
cg00127070	BCAS4|55653	-1.97784	0.000745573	2.82962e-05	0	0	0	0	0
cg00127070	BOLA2|552900	-2.32424	0.000745573	2.82962e-05	1	0	0	0	0
cg00127070	C11orf31|280636	-1.71519	0.00512582	8.07855e-06	0	0	0	0	0
cg00127070	C11orf73|51501	-3.6034	9.31966e-05	8.07855e-06	0	0	0	0	0
cg00127070	C11orf83|790955	-3.95133	9.31966e-05	4.71677e-05	0	0	0	0	0
cg00127070	C19orf10|56005	-1.78417	0.00214352	8.07855e-06	0	0	0	0	0
cg00127070	C9orf91|203197	-2.00556	0.00205033	8.07855e-06	0	0	0	0	0
cg00127070	CABLES2|81928	-1.65378	0.00736253	2.82962e-05	0	0	1	0	0
cg00127070	CALU|813	-1.66694	0.00167754	8.07855e-06	0	0	0	0	0
cg00127070	CARS|833	-1.82912	0.00195713	8.07855e-06	0	1	0	0	0
cg00127070	CBX3|11335	-2.73846	0.00083877	8.07855e-06	1	0	0	0	0
cg00127070	CCDC86|79080	-1.84201	0.00214352	8.07855e-06	0	0	0	0	0
cg00127070	CCDC90B|60492	-2.2497	0.000186393	1.50045e-05	0	0	0	0	0
cg00127070	COMMD4|54939	-1.80853	0.00484623	0.000924888	0	0	0	0	0
cg00127070	COPS6|10980	-1.91602	0.00139795	1.50045e-05	0	0	0	0	0
cg00127070	CPOX|1371	-1.74709	0.00186393	8.07855e-06	0	0	0	0	0
cg00127070	CTTN|2017	-2.78953	0.00027959	4.71677e-05	0	0	0	0	0
cg00127070	CTU2|348180	-2.05067	0.00149115	8.07855e-06	0	0	0	0	0
cg00127070	DNAJC2|27000	-1.65096	0.00410065	8.07855e-06	1	0	0	0	0
cg00127070	ERGIC2|51290	-1.89005	0.000186393	2.82962e-05	0	0	0	0	0
cg00127070	FAM40B|57464	-2.42371	0.00223672	0.00730185	0	0	0	0	0
cg00127070	FBXO22OS|692224	-3.10853	0.000372787	2.82962e-05	0	0	0	0	0
cg00127070	GEMIN7|79760	-1.97579	0.000372787	8.07855e-06	0	0	0	0	0
cg00127070	GLRX2|51022	-1.96751	0.00410065	1.50045e-05	0	0	0	0	0
cg00127070	GPSM2|29899	-1.71073	0.00307549	8.07855e-06	0	0	0	0	0
cg00127070	GPX1|2876	-1.87064	0.00111836	8.07855e-06	0	0	0	0	0
cg00127070	H2AFY|9555	-1.8144	0.00149115	0.00011947	0	0	0	0	0
cg00127070	H2AFZ|3015	-1.95288	0.00316869	0.000371375	0	0	0	0	0
cg00127070	HTATIP2|10553	-1.68888	0.00512582	8.07855e-06	1	0	1	0	0
cg00127070	IGF2BP3|10643	-2.54564	0.00223672	8.07855e-06	0	0	0	0	0
cg00127070	KIAA0415|9907	-3.20625	0.000465983	8.07855e-06	0	0	0	0	0
cg00127070	LAGE3|8270	-1.92518	0.00214352	1.50045e-05	0	0	0	0	0
cg00127070	METTL1|4234	-2.0625	0.00177074	0.000182334	0	0	0	0	0
cg00127070	MRPL11|65003	-2.70186	0.000186393	8.07855e-06	0	0	0	0	0
cg00127070	MT1L|4500	-1.95038	0.00027959	2.82962e-05	0	0	0	0	0
cg00127070	MYPOP|339344	-2.21912	0.00456664	0.000261509	0	0	0	0	0
cg00127070	NAA38|51691	-3.16109	0.000465983	8.07855e-06	0	0	0	0	0
cg00127070	NAMPT|10135	-1.69549	0.000931966	0.00256646	0	0	0	0	0
cg00127070	NCLN|56926	-3.24389	0.00027959	8.07855e-06	0	0	0	0	0
cg00127070	NCRNA00116|205251	-2.46391	9.31966e-05	1.50045e-05	0	0	0	0	0
cg00127070	NDUFAF2|91942	-1.97856	0.00307549	8.07855e-06	0	0	0	0	0
cg00127070	NINJ2|4815	-1.70814	0.00055918	8.07855e-06	0	0	0	0	0
cg00127070	NME2P1|283458	-2.62347	0.000652377	0.00011947	0	0	0	0	0
cg00127070	NOP10|55505	-1.83619	0.00475303	8.07855e-06	0	0	0	0	0
cg00127070	NPC1|4864	-1.85524	0.000931966	0.000371375	0	0	0	0	0
cg00127070	NUDT1|4521	-1.87356	0.00456664	8.07855e-06	0	0	0	0	0
cg00127070	PNKP|11284	-2.86979	0.00149115	4.71677e-05	0	0	0	0	0
cg00127070	POP7|10248	-1.85763	0.00410065	8.07855e-06	0	0	0	0	0
cg00127070	PPHLN1|51535	-1.99811	0.000465983	8.07855e-06	0	0	0	0	0
cg00127070	PPIA|5478	-2.01504	0.000465983	8.07855e-06	0	0	0	0	0
cg00127070	PPP1R14B|26472	-3.30972	0.00149115	8.07855e-06	0	0	0	0	0
cg00127070	PRMT3|10196	-1.84561	0.00149115	7.78177e-05	0	0	0	0	0
cg00127070	PRPF31|26121	-1.68576	0.00102516	4.71677e-05	0	0	0	0	0
cg00127070	PRR4|11272	-2.06876	0.000465983	8.07855e-06	0	0	0	0	0
cg00127070	PSMA1|5682	-2.15252	0.00083877	8.07855e-06	0	0	0	0	0
cg00127070	PSMA2|5683	-2.90947	0.000372787	2.82962e-05	0	0	0	0	0
cg00127070	PSMD8|5714	-2.53275	0.00055918	8.07855e-06	0	0	0	0	0
cg00127070	PVR|5817	-1.65493	0.00167754	0.000697605	0	0	0	0	0
cg00127070	RAB22A|57403	-1.84316	0.00205033	8.07855e-06	0	0	0	0	0
cg00127070	ROMO1|140823	-1.73717	0.00242311	2.82962e-05	0	0	0	0	0
cg00127070	RPS28|6234	-2.74613	0.00652377	0.00321469	0	0	0	0	0
cg00127070	SAAL1|113174	-1.74854	0.00232992	1.50045e-05	0	0	0	0	0
cg00127070	SAPS1|22870	-2.71813	0.000186393	8.07855e-06	0	0	0	0	0
cg00127070	SCAF1|58506	-2.61685	0.00503262	0.000261509	1	0	0	0	0
cg00127070	SCYL1|57410	-1.8197	0.00232992	8.07855e-06	0	0	0	0	0
cg00127070	SEC61A1|29927	-2.15344	0.00055918	8.07855e-06	0	0	0	0	0
cg00127070	SHFM1|7979	-2.5842	0.00102516	8.07855e-06	0	0	0	0	0
cg00127070	SLC35C1|55343	-2.03039	0.00139795	8.07855e-06	0	0	0	0	0
cg00127070	SNX8|29886	-2.00082	0.00391426	2.82962e-05	0	0	0	0	0
cg00127070	SRP19|6728	-2.88296	0.000186393	8.07855e-06	0	0	0	0	0
cg00127070	STT3A|3703	-2.05913	0.00130475	7.78177e-05	0	0	0	0	0
cg00127070	TAF10|6881	-2.3731	0.000652377	8.07855e-06	1	0	0	0	0
cg00127070	TIMM50|92609	-2.01911	0.00158434	7.78177e-05	0	0	0	0	0
cg00127070	TIMM8B|26521	-2.22527	0.000186393	0.000182334	0	0	0	0	0
cg00127070	TMEM126A|84233	-1.71324	0.000465983	1.50045e-05	0	0	0	0	0
cg00127070	TNFRSF12A|51330	-1.90496	0.00121156	0.000924888	0	0	0	0	0
cg00127070	TXNDC17|84817	-2.05337	0.00335508	0.000924888	0	0	0	0	0
cg00127070	UXT|8409	-1.70388	0.00307549	8.07855e-06	0	0	0	0	0
cg00127070	WDR45|11152	-1.69903	0.00186393	7.78177e-05	0	0	0	0	0
cg00127070	YIF1A|10897	-1.89314	0.00307549	1.50045e-05	0	0	0	0	0
cg00127070	ZFPL1|7542	-1.79746	0.0055918	4.71677e-05	1	0	0	0	0
cg00127070	ZNF787|126208	-1.82904	0.000931966	8.07855e-06	0	0	0	0	0
cg00127070	ZNHIT2|741	-3.47856	0.00708295	0.0268547	0	0	0	0	0
cg00133857	ALPK2|115701	-1.75761	0.0287978	3.66978e-12	0	0	0	0	0
cg00133857	COL23A1|91522	-1.78428	0.0414725	4.12661e-12	0	0	0	0	0
cg00133857	ENPP3|5169	-1.77718	0.0396086	3.66978e-12	0	0	0	0	0
cg00133857	FAM150B|285016	-1.79415	0.0027959	2.62722e-10	0	0	0	0	0
cg00133857	GLIS1|148979	-1.93381	0.0193849	3.46091e-12	1	0	0	0	0
cg00133857	SLC28A1|9154	-1.92685	0.0408201	9.97813e-12	0	0	0	0	0
cg00141688	IDO1|3620	-2.27684	0.00177074	2.28053e-10	0	0	0	0	0
cg00145438	ZC3H11A|9877	-1.69881	0.00083877	0.000170616	0	0	0	0	0
cg00156230	ABCC3|8714	-1.99152	0.00726934	8.8386e-14	0	0	0	0	0
cg00156230	ABLIM3|22885	-2.93879	0.00615098	6.6927e-14	0	0	0	0	0
cg00156230	ACAD11|84129	-1.6497	0.0160298	5.42001e-11	0	0	0	0	0
cg00156230	ACMSD|130013	-2.08594	0.00801491	1.01008e-05	0	0	0	0	0
cg00156230	ACSM2A|123876	-1.6855	0.0149115	3.48954e-05	0	0	0	0	0
cg00156230	ACSM5|54988	-2.16628	0.00671016	1.34259e-10	0	0	0	0	0
cg00156230	ACY3|91703	-1.78147	0.0131407	3.22474e-05	0	0	0	0	0
cg00156230	ADM2|79924	-1.78189	0.015657	4.96643e-10	0	0	0	0	0
cg00156230	ADM|133	-1.82231	0.00531221	2.36078e-13	0	0	0	0	0
cg00156230	AKR1C3|8644	-1.81444	0.00326188	1.27663e-07	0	0	0	0	0
cg00156230	ALPK2|115701	-2.58964	0.00848089	2.71604e-13	0	0	0	0	0
cg00156230	ANGPT2|285	-1.81895	0.0028891	1.63135e-13	0	0	0	0	0
cg00156230	ANGPTL4|51129	-3.06735	0.00223672	5.92737e-14	0	0	0	0	0
cg00156230	ANG|283	-1.84543	0.0112768	4.71878e-13	0	0	0	0	0
cg00156230	ANXA4|307	-1.66432	0.0083877	6.38152e-14	0	0	0	0	0
cg00156230	APBB1IP|54518	-1.96738	0.0155638	1.65474e-13	0	0	0	0	0
cg00156230	APLN|8862	-2.32904	0.00307549	5.92737e-14	0	0	0	0	0
cg00156230	ARHGAP22|58504	-1.75387	0.00736253	5.92737e-14	0	0	0	0	0
cg00156230	BHLHE41|79365	-2.11885	0.00335508	6.59141e-14	1	0	1	0	0
cg00156230	BTBD16|118663	-1.7407	0.00428705	3.40721e-11	0	0	0	0	0
cg00156230	C10orf54|64115	-1.70409	0.00465983	1.23443e-12	0	0	0	0	0
cg00156230	C22orf45|646023	-2.21366	0.00577819	2.52124e-09	0	0	0	0	0
cg00156230	C4A|720	-2.60071	0.00587139	1.65438e-12	0	0	0	0	0
cg00156230	C4orf6|10141	-1.99687	0.00242311	4.69983e-10	0	0	0	0	0
cg00156230	C7orf68|29923	-2.35747	0.00587139	5.92737e-14	0	0	0	1	0
cg00156230	CA9|768	-3.65489	0.00848089	5.92737e-14	0	0	0	0	0
cg00156230	CCND1|595	-1.64577	0.00633737	8.09964e-14	0	1	0	0	0
cg00156230	CD1D|912	-2.0176	0.00689655	6.63274e-14	0	0	0	0	0
cg00156230	CD247|919	-1.70235	0.0100652	8.09964e-14	0	0	0	0	0
cg00156230	CD70|970	-1.76363	0.0145387	7.08955e-14	0	0	0	0	0
cg00156230	CDCA2|157313	-2.56279	0.00885368	5.92737e-14	0	0	0	0	0
cg00156230	CDH2|1000	-1.85731	0.0138863	1.51698e-12	0	0	0	0	0
cg00156230	CDH6|1004	-2.0705	0.0083877	2.51125e-13	0	0	0	0	0
cg00156230	CDHR3|222256	-1.76971	0.0083877	8.29547e-13	0	0	0	1	0
cg00156230	CDHR5|53841	-1.73501	0.016123	7.74239e-09	0	0	0	0	0
cg00156230	CDK18|5129	-2.18988	0.005685	1.31979e-13	0	0	0	0	0
cg00156230	CGREF1|10669	-2.43276	0.00587139	7.13386e-14	0	0	0	0	0
cg00156230	CLEC18A|348174	-1.70516	0.0101584	2.56709e-11	0	0	0	0	0
cg00156230	CLRN3|119467	-2.4171	0.0148183	2.52426e-11	0	0	0	0	0
cg00156230	COL23A1|91522	-3.22825	0.00400746	5.92737e-14	0	0	0	0	0
cg00156230	CREB3L3|84699	-1.83892	0.00857409	2.91058e-08	1	0	0	0	0
cg00156230	CSPG4|1464	-1.80609	0.0120224	2.21919e-13	0	0	0	0	0
cg00156230	CUBN|8029	-1.65381	0.0152842	1.77943e-05	0	0	0	0	0
cg00156230	CXCR4|7852	-2.00766	0.00857409	5.92737e-14	0	0	0	0	0
cg00156230	CYP2J2|1573	-1.92805	0.0191985	1.91647e-13	0	0	0	0	0
cg00156230	DGCR10|26222	-1.6843	0.00931966	8.25177e-11	0	0	0	0	0
cg00156230	DGCR5|26220	-3.07374	0.00596459	5.92737e-14	0	0	0	0	0
cg00156230	DGCR9|25787	-2.3241	0.00698975	5.92737e-14	0	0	0	0	0
cg00156230	DGKD|8527	-1.70076	0.00959925	5.92955e-14	0	0	0	0	0
cg00156230	DIRAS2|54769	-1.84167	0.00503262	2.07225e-12	0	0	0	0	0
cg00156230	DLL4|54567	-1.69735	0.00531221	2.43475e-13	0	0	0	0	0
cg00156230	DPEP2|64174	-1.67986	0.0109972	6.95737e-14	0	0	0	0	0
cg00156230	DPYS|1807	-1.73797	0.0148183	0.000350569	0	0	0	0	0
cg00156230	EGLN3|112399	-3.10564	0.00251631	5.92737e-14	0	0	1	0	0
cg00156230	EHD2|30846	-1.81412	0.0128611	1.07599e-13	0	0	0	0	0
cg00156230	ELMO1|9844	-1.83178	0.00866729	6.33341e-14	0	0	0	1	0
cg00156230	ENPEP|2028	-2.85924	0.00344828	4.20171e-09	0	0	0	0	0
cg00156230	ENPP3|5169	-3.29102	0.005685	6.18005e-14	0	0	0	0	0
cg00156230	ESM1|11082	-2.72473	0.00251631	5.92737e-14	0	0	0	0	0
cg00156230	FABP6|2172	-2.0016	0.00698975	1.57772e-13	0	0	0	0	0
cg00156230	FAM78A|286336	-1.77789	0.00959925	5.92737e-14	0	0	0	0	0
cg00156230	FATE1|89885	-2.18462	0.0027959	3.69801e-13	0	0	0	0	0
cg00156230	FBXO17|115290	-1.85066	0.010904	8.72887e-14	0	0	0	0	0
cg00156230	FCN3|8547	-1.73627	0.00661696	5.70824e-10	0	0	0	0	0
cg00156230	FLT1|2321	-1.7922	0.0109972	5.98166e-13	0	0	0	0	0
cg00156230	FZD1|8321	-1.66467	0.0130475	5.22229e-13	0	0	0	1	0
cg00156230	GABRD|2563	-2.60186	0.0055918	5.92737e-14	0	0	0	0	0
cg00156230	GAL3ST1|9514	-1.72876	0.0082945	4.71878e-13	0	0	0	0	0
cg00156230	GALNT14|79623	-2.14911	0.00298229	2.18325e-12	0	0	0	0	0
cg00156230	GGT1|2678	-1.75343	0.0082945	2.05731e-08	0	0	0	0	0
cg00156230	GGTA1|2681	-1.76847	0.00773532	1.51698e-12	0	0	0	0	0
cg00156230	GIMAP4|55303	-1.65228	0.00615098	1.05753e-12	0	0	0	1	0
cg00156230	GLIS1|148979	-2.22523	0.0115564	6.08591e-13	1	0	0	0	0
cg00156230	GMFG|9535	-1.68276	0.00810811	6.6927e-14	0	0	0	0	0
cg00156230	GPR4|2828	-1.71624	0.00540541	2.07225e-12	0	0	0	0	0
cg00156230	GRIK3|2899	-2.42899	0.00344828	2.4922e-12	0	0	0	0	0
cg00156230	HAAO|23498	-1.83077	0.0131407	2.08673e-09	0	0	0	0	0
cg00156230	HHLA2|11148	-1.9097	0.016589	9.36356e-13	0	0	0	0	0
cg00156230	HK2|3099	-1.77049	0.0105312	5.92737e-14	0	0	0	0	0
cg00156230	HMOX1|3162	-2.13264	0.0105312	5.93426e-14	0	0	0	0	0
cg00156230	HOXA4|3201	-1.73146	0.00158434	2.29717e-10	1	0	0	1	0
cg00156230	HPCAL1|3241	-1.85934	0.00717614	1.16742e-13	0	0	0	0	0
cg00156230	HSF4|3299	-1.72301	0.00959925	5.92737e-14	1	0	0	0	0
cg00156230	HSPB8|26353	-2.4452	0.00419385	9.25386e-14	0	0	0	0	0
cg00156230	IL32|9235	-2.16049	0.00810811	6.74813e-14	0	0	0	0	0
cg00156230	INHBB|3625	-1.90808	0.005685	7.0168e-14	0	0	0	0	0
cg00156230	INSR|3643	-1.99007	0.00438024	8.36245e-14	0	0	0	0	0
cg00156230	IRX3|79191	-1.75078	0.000931966	4.13351e-08	1	0	0	0	0
cg00156230	KCNE3|10008	-2.00428	0.00344828	6.43002e-14	0	0	0	0	0
cg00156230	KIAA1274|27143	-1.67789	0.00652377	6.49736e-14	0	0	0	0	0
cg00156230	KRBA1|84626	-1.90421	0.00456664	5.98757e-14	1	0	0	1	0
cg00156230	LAMA4|3910	-1.65673	0.0131407	9.83342e-14	0	0	0	0	0
cg00156230	LGALS2|3957	-1.86417	0.0188257	9.52316e-08	0	0	0	0	0
cg00156230	LILRB1|10859	-1.90464	0.00922647	5.92737e-14	0	0	0	0	0
cg00156230	LOC100129034|100129034	-2.50063	0.0129543	5.92737e-14	0	0	0	0	0
cg00156230	LOC100131551|100131551	-2.9944	0.00382106	5.92737e-14	0	0	0	0	0
cg00156230	LOC151534|151534	-1.89976	0.0138863	3.87448e-13	0	0	0	0	0
cg00156230	LOC283314|283314	-1.77067	0.0102516	4.34522e-13	0	0	0	0	0
cg00156230	MAF|4094	-2.26757	0.00745573	1.53394e-10	1	1	1	0	0
cg00156230	MAOB|4129	-2.75878	0.00260951	2.18726e-09	0	0	0	0	0
cg00156230	MCAM|4162	-1.65401	0.00689655	2.00171e-12	0	0	0	0	0
cg00156230	MCTP2|55784	-1.77289	0.00363467	5.80196e-11	0	0	0	0	0
cg00156230	METTL7B|196410	-1.95102	0.00931966	1.0066e-08	0	0	0	0	0
cg00156230	MGST1|4257	-1.68566	0.0115564	1.18848e-07	0	0	0	0	0
cg00156230	MLKL|197259	-1.79985	0.00969245	6.14455e-14	0	0	0	0	0
cg00156230	MYO3A|53904	-2.56011	0.00577819	7.12622e-14	0	0	0	0	0
cg00156230	N4BP2L1|90634	-1.91446	0.00540541	8.62787e-14	0	0	0	0	0
cg00156230	NAT8|9027	-1.664	0.0166822	2.58736e-05	0	0	0	0	0
cg00156230	NDUFA4L2|56901	-3.25917	0.00223672	5.93426e-14	0	0	0	0	0
cg00156230	NEK6|10783	-2.6337	0.012302	5.92955e-14	0	0	0	0	0
cg00156230	NETO2|81831	-2.06412	0.00671016	5.92737e-14	0	0	0	0	0
cg00156230	NLGN1|22871	-1.81075	0.00773532	8.44123e-13	0	0	0	0	0
cg00156230	NOL3|8996	-2.45935	0.00503262	5.92737e-14	0	0	0	0	0
cg00156230	NOSTRIN|115677	-1.75956	0.00615098	6.72085e-08	0	0	0	0	0
cg00156230	NOVA2|4858	-1.66057	0.00754893	3.93724e-13	0	0	0	0	0
cg00156230	NR1H4|9971	-1.80036	0.00465983	1.37842e-09	1	0	0	0	0
cg00156230	NRG3|10718	-1.82492	0.00493942	3.57185e-13	0	0	0	0	0
cg00156230	NRP1|8829	-1.66932	0.0120224	1.93401e-12	0	0	0	0	0
cg00156230	NRXN2|9379	-1.67058	0.012302	3.1567e-11	0	0	0	0	0
cg00156230	ODF3B|440836	-1.82549	0.00866729	5.92737e-14	0	0	0	0	0
cg00156230	OLFML2A|169611	-1.70407	0.00997204	8.91956e-14	0	0	0	0	0
cg00156230	PCSK6|5046	-1.97841	0.00223672	2.21919e-13	0	0	0	0	0
cg00156230	PDLIM1|9124	-1.66288	0.00904007	3.51323e-13	1	0	0	0	0
cg00156230	PDZK1IP1|10158	-1.7185	0.00587139	3.80429e-06	0	0	0	0	0
cg00156230	PECAM1|5175	-1.70166	0.00493942	1.21334e-12	0	0	0	0	0
cg00156230	PHKA2|5256	-2.18411	0.00624418	6.54422e-14	0	0	0	0	0
cg00156230	PLIN2|123	-1.93326	0.00950606	6.14455e-14	0	0	0	0	0
cg00156230	PNMA2|10687	-2.31875	0.0103448	8.72887e-14	0	0	0	0	0
cg00156230	PPFIA4|8497	-1.67614	0.00950606	1.08954e-13	0	0	0	0	0
cg00156230	PRF1|5551	-1.66262	0.00913327	6.43002e-14	0	1	0	0	0
cg00156230	PTPRE|5791	-1.8017	0.00726934	7.2658e-14	0	0	0	0	0
cg00156230	PVT1|5820	-2.71001	0.00624418	5.92737e-14	0	0	0	0	0
cg00156230	PYGL|5836	-1.7536	0.0162162	5.92737e-14	0	0	0	0	0
cg00156230	RAB37|326624	-1.74566	0.00922647	9.48829e-14	0	0	0	0	0
cg00156230	RASAL3|64926	-1.71632	0.0101584	6.11722e-14	0	0	0	0	0
cg00156230	RASSF4|83937	-1.90174	0.00652377	1.70367e-13	0	0	1	0	0
cg00156230	RBP5|83758	-1.89579	0.00643057	3.05835e-06	0	0	0	0	0
cg00156230	RDH5|5959	-1.65444	0.0117428	2.62206e-10	0	0	0	0	0
cg00156230	RGL1|23179	-1.69359	0.0157502	6.26078e-09	0	0	0	0	0
cg00156230	RHOBTB1|9886	-1.90134	0.00894688	1.83194e-08	0	0	0	0	0
cg00156230	RIMKLA|284716	-1.6488	0.00484623	3.34659e-13	0	0	0	0	0
cg00156230	SAP30|8819	-2.42713	0.00465983	5.92737e-14	1	0	0	0	0
cg00156230	SCARB1|949	-2.2901	0.00680336	5.92737e-14	0	0	0	0	0
cg00156230	SCD|6319	-1.81448	0.0106244	6.95737e-14	0	0	0	0	0
cg00156230	SEMA5B|54437	-2.4732	0.0055918	8.72887e-14	0	0	0	0	0
cg00156230	SEMA6A|57556	-1.71263	0.0136067	2.06611e-13	0	0	0	0	0
cg00156230	SH3BP2|6452	-1.9517	0.00512582	7.2658e-14	0	0	0	0	0
cg00156230	SHMT2|6472	-2.07383	0.0101584	5.92737e-14	0	0	0	0	0
cg00156230	SLC16A1|6566	-1.98518	0.0129543	5.92737e-14	0	0	0	0	0
cg00156230	SLC16A3|9123	-1.8275	0.00913327	6.85919e-14	0	0	0	0	0
cg00156230	SLC17A3|10786	-1.73153	0.011836	4.7875e-08	0	0	0	0	0
cg00156230	SLC17A4|10050	-1.7088	0.0181733	2.13172e-12	0	0	0	0	0
cg00156230	SLC22A11|55867	-1.69593	0.0158434	7.71594e-07	0	0	0	0	0
cg00156230	SLC28A1|9154	-3.0582	0.00904007	5.58723e-13	0	0	0	0	0
cg00156230	SLC2A5|6518	-1.72949	0.0121156	1.43769e-11	0	0	0	0	0
cg00156230	SLC6A3|6531	-1.88344	0.0181733	1.93401e-12	0	0	0	0	0
cg00156230	SLC7A9|11136	-1.65038	0.0148183	0.000179673	0	0	0	0	0
cg00156230	SMPDL3A|10924	-1.6624	0.0107176	2.51125e-13	0	0	0	0	0
cg00156230	SPAG4|6676	-1.7512	0.00950606	5.92737e-14	0	0	0	0	0
cg00156230	SPATA18|132671	-2.00118	0.00708295	5.49239e-13	0	0	0	0	0
cg00156230	ST8SIA4|7903	-1.78533	0.0123952	5.92737e-14	0	0	0	0	0
cg00156230	STAMBPL1|57559	-1.66956	0.00950606	9.72522e-14	0	0	0	0	0
cg00156230	STC2|8614	-2.94789	0.0055918	5.92737e-14	0	0	0	0	0
cg00156230	STOM|2040	-1.65077	0.00904007	4.64137e-13	0	0	0	0	0
cg00156230	TMCC1|23023	-1.87658	0.00801491	5.93426e-14	0	0	0	0	0
cg00156230	TMEM133|83935	-1.99099	0.00913327	8.72887e-14	0	0	0	0	0
cg00156230	TMEM176A|55365	-1.7929	0.00680336	5.07815e-12	0	0	0	1	0
cg00156230	TMEM176B|28959	-1.64985	0.0082013	8.14008e-11	0	0	0	1	0
cg00156230	TNFAIP6|7130	-2.24779	0.00885368	5.92955e-14	0	0	0	0	0
cg00156230	TRIM10|10107	-1.70925	0.0157502	1.15787e-06	0	0	0	0	0
cg00156230	TRIM15|89870	-1.96798	0.0136067	3.23553e-10	1	0	0	0	0
cg00156230	TRIM55|84675	-2.00149	0.00121156	4.32668e-06	0	0	0	0	0
cg00156230	TSPAN18|90139	-1.95376	0.0167754	1.44102e-12	0	0	0	0	0
cg00156230	TTYH3|80727	-1.8488	0.0121156	7.2658e-14	0	0	0	1	0
cg00156230	TYMS|7298	-1.77924	0.0146319	5.92737e-14	0	0	0	0	0
cg00156230	UGT2A3|79799	-1.73082	0.0111836	6.79189e-06	0	0	0	0	0
cg00156230	UPB1|51733	-2.43661	0.00503262	3.95088e-06	0	0	0	0	0
cg00156230	USH1C|10083	-2.609	0.0136999	3.88958e-10	0	0	0	0	0
cg00156230	VCAM1|7412	-1.86656	0.00605778	4.90505e-12	0	0	0	0	0
cg00156230	VEGFA|7422	-2.35497	0.00419385	5.92737e-14	0	0	0	0	0
cg00156230	VIM|7431	-2.35169	0.00969245	5.92737e-14	0	0	0	0	0
cg00156230	VWF|7450	-1.74661	0.00857409	2.36078e-13	0	0	0	0	0
cg00156230	WIPF1|7456	-1.64959	0.00987884	5.92737e-14	0	0	0	0	0
cg00156230	ZNF395|55893	-2.35862	0.00465983	5.92737e-14	1	0	0	0	0
cg00157864	CCDC9|26093	-2.03265	0.00447344	0.000182334	0	0	0	0	0
cg00157864	CIZ1|25792	-1.70299	0.00298229	1.23727e-05	0	0	0	0	0
cg00157864	DNAJC17|55192	-2.03745	0.000745573	2.49128e-06	0	0	0	0	0
cg00157864	FIZ1|84922	-1.69648	0.00111836	0.00175988	1	0	0	0	0
cg00157864	HIST2H2AA3|8337	-1.68101	0.0027027	9.55125e-05	0	0	0	0	0
cg00157864	ILK|3611	-2.61199	9.31966e-05	6.73791e-05	0	0	0	0	0
cg00157864	LIN37|55957	-2.06071	0.00344828	2.49128e-06	0	0	0	0	0
cg00157864	LMF2|91289	-2.99246	0.00195713	2.49128e-06	0	0	0	0	0
cg00157864	MRM1|79922	-1.87124	0.00400746	1.9929e-05	0	0	0	0	0
cg00157864	NCAPH2|29781	-1.77895	0.00475303	2.49128e-06	0	0	0	0	0
cg00157864	PARP16|54956	-2.27163	0.000186393	2.49128e-06	0	0	0	0	0
cg00157864	PDXP|57026	-1.9043	0.00596459	4.65618e-05	0	0	0	0	0
cg00157864	RNASEH2A|10535	-2.0554	0.000652377	1.23727e-05	0	0	0	0	0
cg00157864	RPS19BP1|91582	-2.19054	0.00158434	2.49128e-06	0	0	0	0	0
cg00157864	SAMD1|90378	-1.99884	0.0027027	0.00175988	0	0	0	0	0
cg00157864	SELS|55829	-1.91412	0.00167754	6.73791e-05	0	0	0	0	0
cg00157864	ST20|400410	-3.18298	0.000186393	2.49128e-06	0	0	1	0	0
cg00157864	SUSD2|56241	-2.4961	0.000186393	0.0194942	0	0	0	0	0
cg00157864	TAB1|10454	-3.31869	9.31966e-05	2.49128e-06	0	0	0	0	0
cg00157864	TRAF2|7186	-1.9708	0.00298229	2.49128e-06	0	0	0	0	0
cg00157864	UBE2M|9040	-1.93763	0.0055918	4.73316e-06	0	0	0	0	0
cg00157864	WDR74|54663	-1.78659	0.00139795	2.49128e-06	0	0	0	0	0
cg00178877	ABCC2|1244	-2.35579	0.0027027	8.07855e-06	0	0	0	0	0
cg00178877	ATOX1|475	-1.95128	9.31966e-05	3.56122e-09	0	0	0	0	0
cg00178877	B3GNT4|79369	-1.70507	0.00205033	2.97367e-08	0	0	0	0	0
cg00178877	C10orf99|387695	-1.70109	0.000652377	2.06335e-08	0	0	0	0	0
cg00178877	C1orf186|440712	-2.93594	0.000372787	5.5103e-10	0	0	0	1	0
cg00178877	CA9|768	-2.66315	0.0280522	5.5103e-10	0	0	0	0	0
cg00178877	CASP8|841	-1.65293	0.00195713	1.08057e-09	0	0	1	0	0
cg00178877	CCL5|6352	-1.7157	0.00326188	5.5103e-10	0	0	0	0	0
cg00178877	CD27|939	-1.86253	0.00102516	1.08057e-09	0	0	0	0	0
cg00178877	CD3E|916	-1.69616	0.00512582	1.08057e-09	0	0	0	0	0
cg00178877	CD68|968	-1.94925	0.00764212	5.5103e-10	0	0	0	0	0
cg00178877	CD70|970	-2.00878	0.00913327	8.82805e-10	0	0	0	0	0
cg00178877	CDKN2A|1029	-1.66224	0.0107176	5.5103e-10	0	1	1	0	0
cg00178877	CLRN3|119467	-1.84435	0.0296365	2.08836e-08	0	0	0	0	0
cg00178877	CMIP|80790	-1.72985	0.00158434	5.5103e-10	0	0	0	0	0
cg00178877	CP|1356	-1.75332	0.0054986	5.5103e-10	0	0	0	0	0
cg00178877	CRTAM|56253	-1.71925	0.00298229	8.82805e-10	0	0	0	0	0
cg00178877	CTLA4|1493	-2.01023	0.00102516	5.5103e-10	0	0	0	0	0
cg00178877	CXCL13|10563	-1.86282	0.00139795	3.90082e-08	0	0	0	0	0
cg00178877	DEGS1|8560	-1.78992	0.000186393	5.5103e-10	0	0	0	1	0
cg00178877	DPP9|91039	-1.65455	0.00149115	5.5103e-10	0	0	0	0	0
cg00178877	ETV7|51513	-2.0077	0.00260951	5.5103e-10	1	0	0	0	0
cg00178877	FABP6|2172	-3.10258	0.000465983	1.4132e-09	0	0	0	0	0
cg00178877	FAH|2184	-2.022	0.000372787	1.85684e-05	0	0	0	0	0
cg00178877	FLAD1|80308	-1.87188	0.00158434	2.02167e-07	0	0	0	1	0
cg00178877	FTL|2512	-1.71994	0.00177074	2.18936e-05	0	0	0	0	0
cg00178877	GAL3ST1|9514	-2.97367	0.000465983	5.5103e-10	0	0	0	0	0
cg00178877	GJB2|2706	-2.00615	0.00177074	2.97367e-08	0	0	1	0	0
cg00178877	GPI|2821	-1.97823	0.00102516	2.97367e-08	0	0	0	0	0
cg00178877	GPR35|2859	-1.68343	0.000652377	2.08836e-08	0	0	0	0	0
cg00178877	GPRIN1|114787	-2.13856	0.00167754	5.5103e-10	0	0	0	0	0
cg00178877	GZMA|3001	-1.89997	0.00186393	5.5103e-10	0	0	0	0	0
cg00178877	GZMK|3003	-2.08619	0.000372787	5.5103e-10	0	0	0	0	0
cg00178877	HK2|3099	-1.93939	0.00708295	5.5103e-10	0	0	0	0	0
cg00178877	HSPB8|26353	-2.56768	0.00316869	5.5103e-10	0	0	0	0	0
cg00178877	IFI27|3429	-1.65311	0.000652377	5.5103e-10	0	0	0	0	0
cg00178877	IMP4|92856	-1.68048	0.00139795	5.95893e-09	0	0	0	0	0
cg00178877	JAKMIP1|152789	-1.72558	0.000931966	5.5103e-10	0	0	0	0	0
cg00178877	LGALS3BP|3959	-2.25775	0.00121156	5.5103e-10	0	0	0	0	0
cg00178877	LOC650368|650368	-1.75626	0.00158434	5.5103e-10	0	0	0	0	0
cg00178877	MAP3K14|9020	-1.66696	0.00465983	1.73068e-06	0	0	0	0	0
cg00178877	METTL7B|196410	-1.80692	0.0130475	1.09758e-06	0	0	0	0	0
cg00178877	MGST1|4257	-1.81815	0.0082945	7.27922e-07	0	0	0	0	0
cg00178877	OCIAD2|132299	-1.77259	0.00139795	2.08836e-08	0	0	0	0	0
cg00178877	P4HA2|8974	-1.73009	0.00540541	5.5103e-10	0	0	0	0	0
cg00178877	PDCD1|5133	-1.94682	0.000745573	5.5103e-10	0	0	0	0	0
cg00178877	PKM2|5315	-1.71769	0.00102516	0.00287404	0	0	0	0	0
cg00178877	PLCXD2|257068	-2.20141	0.00121156	2.02167e-07	0	0	0	0	0
cg00178877	PMCH|5367	-1.98198	0.000745573	4.75901e-06	0	0	0	0	0
cg00178877	PNCK|139728	-1.94811	0.00344828	5.5103e-10	0	0	0	0	0
cg00178877	PSMB8|5696	-1.97593	0.000465983	5.5103e-10	0	0	0	0	0
cg00178877	PSMB9|5698	-2.33685	0.00027959	5.5103e-10	0	0	0	0	0
cg00178877	PVT1|5820	-1.794	0.0216216	5.5103e-10	0	0	0	0	0
cg00178877	RGS14|10636	-1.71152	0.00121156	5.5103e-10	1	0	0	0	0
cg00178877	RNF135|84282	-2.35072	0.00083877	5.95893e-09	0	0	0	0	0
cg00178877	RNF181|51255	-1.77259	0.00102516	5.5103e-10	0	0	0	0	0
cg00178877	RNPEP|6051	-1.67446	0.000372787	2.02167e-07	0	0	0	1	0
cg00178877	SERPINF2|5345	-1.68353	0.00689655	8.03737e-08	0	0	0	0	0
cg00178877	SIL1|64374	-1.71518	0.00111836	5.95893e-09	0	0	0	0	0
cg00178877	SIRPG|55423	-2.13818	0.000465983	5.5103e-10	0	0	0	0	0
cg00178877	SIT1|27240	-1.74109	0.00316869	5.5103e-10	0	0	0	0	0
cg00178877	SLC16A3|9123	-1.88151	0.00782852	5.5103e-10	0	0	0	0	0
cg00178877	SLC2A5|6518	-1.9772	0.00792171	5.5103e-10	0	0	0	1	0
cg00178877	SLC6A8|6535	-1.81332	0.00130475	5.5103e-10	0	0	0	0	0
cg00178877	SYVN1|84447	-1.71097	0.00083877	5.5103e-10	0	0	0	0	0
cg00178877	TXNDC17|84817	-1.66314	0.005685	2.93903e-06	0	0	0	0	0
cg00178877	USH1C|10083	-1.68363	0.0425909	1.73068e-06	0	0	0	0	0
cg00178877	XCL1|6375	-2.2041	0.000745573	1.08057e-09	0	0	0	1	0
cg00185189	PARP16|54956	-1.66379	0.0027959	9.5655e-09	0	0	0	0	0
cg00197993	ANXA2P2|304	-2.46718	0.00232992	4.13854e-07	0	0	0	0	0
cg00197993	ANXA2|302	-3.5092	0.00139795	5.23046e-08	0	0	0	0	0
cg00197993	B3GAT3|26229	-2.0638	0.00596459	2.49128e-06	0	0	0	0	0
cg00197993	CBR3|874	-2.26479	0.00121156	5.23046e-08	0	0	0	0	0
cg00197993	COL7A1|1294	-1.64793	0.005685	7.54378e-05	0	0	0	0	0
cg00197993	GXYLT2|727936	-2.28287	0.00214352	2.68072e-08	0	0	0	0	0
cg00197993	IGDCC4|57722	-1.68475	0.0142591	3.04979e-06	0	0	0	0	0
cg00197993	KIF7|374654	-1.69349	0.00428705	8.63882e-07	0	0	0	0	0
cg00197993	KRT15|3866	-2.20361	0.0027959	2.62496e-05	0	0	0	0	0
cg00197993	MDK|4192	-1.70042	0.00876048	2.65371e-07	0	0	0	0	0
cg00197993	NMU|10874	-2.08734	0.00121167	1.25118e-05	0	0	0	0	0
cg00197993	PLXNA3|55558	-1.92067	0.00661696	2.68072e-08	0	0	0	0	0
cg00197993	PPP2R3B|28227	-1.68417	0.00503262	1.68461e-07	0	0	0	0	0
cg00197993	RIN1|9610	-2.00784	0.0082945	2.68072e-08	0	0	0	0	0
cg00197993	RUNX1|861	-1.65476	0.0140727	2.68072e-08	1	1	0	0	0
cg00197993	TFR2|7036	-1.70058	0.00493942	2.68072e-08	0	0	0	0	0
cg00197993	TMEM132A|54972	-1.74572	0.0082945	8.63882e-07	0	0	0	0	0
cg00197993	TTC39C|125488	-1.87154	0.00913327	9.83655e-08	0	0	0	0	0
cg00197993	ZNF365|22891	-1.87301	0.00428705	5.48188e-06	0	0	0	0	0
cg00197993	ZNHIT2|741	-3.07179	0.011836	0.0458823	0	0	0	0	0
cg00201275	ANGPTL4|51129	-1.6886	0.0259087	6.57187e-14	0	0	0	0	0
cg00201275	CA9|768	-2.73633	0.0258155	5.92737e-14	0	0	0	0	0
cg00201275	DGCR5|26220	-1.69874	0.0329916	5.92737e-14	0	0	0	0	0
cg00201275	EGLN3|112399	-1.91414	0.0186393	6.14455e-14	0	0	1	0	0
cg00201275	GABRD|2563	-1.77491	0.0244175	5.92737e-14	0	0	0	0	0
cg00201275	NDUFA4L2|56901	-1.91551	0.0315005	7.5513e-14	0	0	0	0	0
cg00201275	STC2|8614	-1.86363	0.0231128	5.92955e-14	0	0	0	0	0
cg00201275	SYNPO|11346	-1.69735	0.00773532	4.8341e-13	0	0	0	0	0
cg00206063	ABCB6|10058	-1.74018	0.00577819	3.33388e-13	0	0	0	0	0
cg00206063	ABCC3|8714	-2.75254	0.000745573	8.73753e-14	0	0	0	0	0
cg00206063	ABLIM3|22885	-2.25329	0.015657	1.93139e-13	0	0	0	0	0
cg00206063	ACAP1|9744	-1.77524	0.00335508	3.8765e-13	0	0	0	0	0
cg00206063	ACLY|47	-2.19211	0.00512582	6.05876e-14	0	0	0	0	0
cg00206063	ADAMTS7|11173	-1.69244	0.00698975	6.00878e-14	0	0	0	0	0
cg00206063	ADAP2|55803	-2.04085	0.00531221	5.92737e-14	0	0	0	0	0
cg00206063	ADM|133	-1.70161	0.00876048	6.37036e-13	0	0	0	0	0
cg00206063	ADORA3|140	-1.83726	0.00382106	7.98567e-14	0	0	0	0	0
cg00206063	AGAP2|116986	-2.14852	0.00307549	5.98757e-14	0	0	1	0	0
cg00206063	AHNAK2|113146	-1.775	0.00307549	9.54495e-14	0	0	0	0	0
cg00206063	AK3L1|205	-1.9129	0.00372787	2.82962e-05	0	0	0	0	0
cg00206063	ALDH3B1|221	-1.81651	0.00410065	5.82107e-10	0	0	0	0	0
cg00206063	ALPK2|115701	-2.11343	0.0167754	2.96621e-12	0	0	0	0	0
cg00206063	ANGPT2|285	-1.69533	0.00531221	4.17998e-13	0	0	0	0	0
cg00206063	ANGPTL4|51129	-3.15305	0.00177074	5.9401e-14	0	0	0	0	0
cg00206063	ANG|283	-1.97043	0.00810811	1.3739e-12	0	0	0	0	0
cg00206063	ANPEP|290	-1.77732	0.0136067	8.11006e-06	0	0	0	0	0
cg00206063	AOAH|313	-1.68155	0.00661696	6.78881e-13	0	0	0	0	0
cg00206063	AP3S1|1176	-1.80134	0.00186393	9.87015e-14	0	0	0	0	0
cg00206063	APBB1IP|54518	-2.30568	0.00950606	2.12116e-13	0	0	0	1	0
cg00206063	APLN|8862	-1.7779	0.0119292	1.02265e-13	0	0	0	0	0
cg00206063	APOBEC3C|27350	-1.73548	0.00410065	4.05648e-13	0	0	0	0	0
cg00206063	APOC1|341	-1.81313	0.00493942	5.92737e-14	0	0	0	0	0
cg00206063	ARHGAP15|55843	-2.10317	0.00391426	1.44105e-12	0	0	0	0	0
cg00206063	ARHGAP22|58504	-2.23243	0.00260951	5.92737e-14	0	0	0	1	0
cg00206063	ARHGAP25|9938	-1.84366	0.00596459	9.44367e-14	0	0	0	0	0
cg00206063	ARHGDIB|397	-1.89682	0.00260951	8.8386e-14	0	0	0	0	0
cg00206063	ARRDC2|27106	-1.90864	0.00298229	1.3831e-11	0	0	0	0	0
cg00206063	ASPHD1|253982	-1.95	0.00298229	1.8023e-13	0	0	0	0	0
cg00206063	AXL|558	-1.68812	0.00195713	2.44504e-13	0	0	0	0	0
cg00206063	BATF|10538	-1.64666	0.0027959	3.18795e-13	1	0	0	0	0
cg00206063	BHLHE41|79365	-2.15211	0.00298229	9.33268e-14	1	0	1	0	0
cg00206063	BID|637	-1.87276	0.00326188	5.92737e-14	0	0	0	0	0
cg00206063	BIRC3|330	-1.7055	0.00186393	3.99485e-13	0	1	0	0	0
cg00206063	BMP1|649	-1.78993	0.00512582	1.03525e-13	0	0	0	0	0
cg00206063	BNIP3L|665	-1.70812	0.00475303	3.76989e-12	0	0	1	0	0
cg00206063	BTBD16|118663	-1.67076	0.00577819	9.46256e-11	0	0	0	1	0
cg00206063	C17orf60|284021	-1.65237	0.00857409	2.44504e-13	0	0	0	0	0
cg00206063	C1orf162|128346	-1.94554	0.00326188	1.41756e-13	0	0	0	0	0
cg00206063	C22orf36|388886	-1.91815	0.00363467	3.89176e-12	0	0	0	0	0
cg00206063	C3|718	-2.52581	0.00149115	1.8023e-13	0	0	0	0	0
cg00206063	C4A|720	-2.7236	0.00438024	3.37309e-12	0	0	0	0	0
cg00206063	C4orf47|441054	-2.14931	0.00158434	1.32745e-13	0	0	0	0	0
cg00206063	C4orf6|10141	-1.65452	0.00848089	8.66252e-10	0	0	0	0	0
cg00206063	C7orf68|29923	-2.60589	0.00316869	5.92737e-14	0	0	0	0	0
cg00206063	C9orf100|84904	-1.8347	0.00372787	5.92737e-14	0	0	0	0	0
cg00206063	CA9|768	-5.23545	0.00121156	5.92737e-14	0	0	0	0	0
cg00206063	CARD16|114769	-2.13824	0.00167754	1.11238e-13	0	0	0	0	0
cg00206063	CASP1|834	-2.16646	0.00111836	1.64057e-13	0	0	0	0	0
cg00206063	CAV1|857	-1.90312	0.00205033	1.01404e-12	0	0	1	0	0
cg00206063	CAV2|858	-2.06463	0.00232992	8.8386e-14	0	0	1	0	0
cg00206063	CBLB|868	-1.65933	0.00475303	6.39977e-12	0	1	0	0	0
cg00206063	CCL5|6352	-1.71907	0.00316869	1.43554e-13	0	0	0	0	0
cg00206063	CD1D|912	-2.41736	0.00223672	6.12013e-14	0	0	0	0	0
cg00206063	CD200|4345	-1.86792	0.00540541	3.23668e-13	0	0	0	0	0
cg00206063	CD244|51744	-1.69953	0.00540541	4.87487e-13	0	0	0	0	0
cg00206063	CD247|919	-2.01111	0.00503262	1.15641e-13	0	0	0	0	0
cg00206063	CD2|914	-1.85061	0.00438024	3.04791e-13	0	0	0	0	0
cg00206063	CD300A|11314	-2.12869	0.00195713	5.92737e-14	0	0	0	0	0
cg00206063	CD300LF|146722	-1.91146	0.00391426	5.92737e-14	0	0	0	0	0
cg00206063	CD37|951	-1.86653	0.00475303	1.2956e-13	0	0	0	0	0
cg00206063	CD3D|915	-1.8148	0.00298229	5.52796e-13	0	0	0	0	0
cg00206063	CD3E|916	-1.79931	0.00391426	1.66486e-12	0	0	0	0	0
cg00206063	CD40|958	-2.50432	0.00121156	5.92737e-14	0	0	0	0	0
cg00206063	CD48|962	-1.79924	0.00615098	4.01984e-12	0	0	0	0	0
cg00206063	CD52|1043	-1.71875	0.00419385	3.06343e-12	0	0	0	0	0
cg00206063	CD5|921	-1.72319	0.00438024	1.28835e-12	0	0	0	0	0
cg00206063	CD68|968	-2.22898	0.00419385	5.97464e-14	0	0	0	0	0
cg00206063	CD6|923	-1.73351	0.00465983	2.70571e-13	0	0	0	0	0
cg00206063	CD70|970	-2.45995	0.00391426	8.07207e-14	0	0	0	0	0
cg00206063	CD96|10225	-1.83879	0.00512582	6.07843e-13	0	0	0	0	0
cg00206063	CDC45|8318	-1.67371	0.00475303	1.08504e-13	0	0	0	0	0
cg00206063	CDCA2|157313	-2.65322	0.00717614	5.92737e-14	0	0	0	0	0
cg00206063	CDH6|1004	-2.22542	0.00661696	5.98166e-13	0	0	0	0	0
cg00206063	CDHR3|222256	-1.68026	0.0110904	3.2659e-12	0	0	0	0	0
cg00206063	CDK18|5129	-1.79276	0.0180801	5.11104e-13	0	0	0	0	0
cg00206063	CDKN2A|1029	-2.33841	0.00195713	5.92737e-14	0	1	1	0	0
cg00206063	CGREF1|10669	-2.13555	0.0107176	2.51641e-13	0	0	0	0	0
cg00206063	CHSY3|337876	-1.78504	0.00475303	3.00308e-13	0	0	0	0	0
cg00206063	CLEC2B|9976	-1.71742	0.0028891	8.15745e-14	0	0	0	0	0
cg00206063	CLEC2D|29121	-1.64876	0.00177074	5.97464e-14	0	0	0	0	0
cg00206063	COL23A1|91522	-2.45855	0.016123	1.2956e-13	0	0	0	0	0
cg00206063	COL5A3|50509	-1.78899	0.00643057	6.2938e-14	0	0	0	0	0
cg00206063	CORO1A|11151	-1.76201	0.00493942	1.51358e-13	0	0	0	0	0
cg00206063	CP|1356	-1.9392	0.00363467	4.0853e-12	0	0	0	0	0
cg00206063	CREB3L3|84699	-1.64626	0.0134203	9.66212e-08	1	0	0	0	0
cg00206063	CSDA|8531	-1.90635	0.00177074	1.27914e-13	1	0	0	0	0
cg00206063	CSF3R|1441	-1.93514	0.00447344	5.93426e-14	0	0	0	0	0
cg00206063	CSPG4|1464	-1.68251	0.0160298	6.78881e-13	0	0	0	0	0
cg00206063	CST7|8530	-1.77837	0.00400746	9.54495e-14	0	0	0	0	0
cg00206063	CTSW|1521	-1.77509	0.00354147	2.62665e-13	0	0	0	0	0
cg00206063	CXCL9|4283	-1.67265	0.00316869	2.25928e-12	0	0	0	0	0
cg00206063	CXCR4|7852	-2.64171	0.00251631	5.92737e-14	0	0	0	0	0
cg00206063	CYP2J2|1573	-1.80015	0.0232992	8.36468e-13	0	0	0	0	0
cg00206063	CYTH4|27128	-1.71645	0.0055918	1.37965e-13	0	0	0	0	0
cg00206063	DDB2|1643	-2.04774	0.00326188	5.97464e-14	1	1	0	0	0
cg00206063	DEF6|50619	-1.7404	0.00419385	1.8023e-13	0	0	0	0	0
cg00206063	DEPDC7|91614	-1.80057	0.0135135	2.44276e-07	0	0	0	0	0
cg00206063	DGCR10|26222	-2.02568	0.00354147	1.35113e-10	0	0	0	0	0
cg00206063	DGCR5|26220	-3.26483	0.00410065	5.92737e-14	0	0	0	0	0
cg00206063	DGCR9|25787	-2.45272	0.00521901	5.92737e-14	0	0	0	0	0
cg00206063	DGKD|8527	-2.11807	0.00335508	5.92737e-14	0	0	0	0	0
cg00206063	DISC1|27185	-1.94535	0.00493942	7.74892e-14	0	0	0	0	0
cg00206063	DNAH11|8701	-1.64684	0.00764212	2.96833e-11	0	0	0	0	0
cg00206063	DOK2|9046	-1.70352	0.0054986	7.71695e-13	0	0	1	0	0
cg00206063	DOK3|79930	-2.01229	0.00251631	5.92737e-14	0	0	1	0	0
cg00206063	DPEP2|64174	-2.06063	0.00596459	8.47904e-14	0	0	0	0	0
cg00206063	E2F2|1870	-1.72052	0.00698975	5.92737e-14	1	0	0	0	0
cg00206063	EBI3|10148	-1.74768	0.00251631	1.37965e-13	0	0	0	0	0
cg00206063	EFNA3|1944	-1.81093	0.00205033	8.5588e-14	0	0	0	0	0
cg00206063	EGLN3|112399	-2.75462	0.00484623	7.98567e-14	0	0	1	0	0
cg00206063	EHBP1L1|254102	-1.88369	0.00167754	5.27241e-12	0	0	0	0	0
cg00206063	EHD2|30846	-2.72077	0.00195713	6.37323e-14	0	0	0	0	0
cg00206063	ELMO1|9844	-1.78146	0.00959925	1.05947e-13	0	0	0	0	0
cg00206063	EMR2|30817	-1.67769	0.00205033	1.70696e-13	0	0	0	0	0
cg00206063	ENO2|2026	-2.00949	0.00326188	1.09942e-13	0	0	0	0	0
cg00206063	ENPEP|2028	-1.89514	0.0193849	2.35053e-08	0	0	0	0	0
cg00206063	ENPP3|5169	-1.9413	0.0313141	3.44853e-13	0	0	0	0	0
cg00206063	ESM1|11082	-2.17262	0.0108108	6.03954e-14	0	0	0	0	0
cg00206063	ETV7|51513	-1.8876	0.00363467	1.33028e-12	1	0	0	0	0
cg00206063	FABP6|2172	-2.44769	0.00260951	2.84959e-13	0	0	0	0	0
cg00206063	FABP7|2173	-1.79507	0.00484623	1.6068e-13	0	0	0	0	0
cg00206063	FAM111B|374393	-1.66023	0.00335508	5.92737e-14	0	0	0	0	0
cg00206063	FAM115C|285966	-2.03083	0.00195713	6.76357e-14	0	0	0	0	0
cg00206063	FAM78A|286336	-2.32029	0.00354147	5.92737e-14	0	0	0	0	0
cg00206063	FATE1|89885	-1.91278	0.00698975	6.04154e-13	0	0	0	0	0
cg00206063	FBXO17|115290	-1.78811	0.012302	2.31023e-13	0	0	0	0	0
cg00206063	FCER1G|2207	-1.67318	0.00493942	6.71218e-14	0	0	0	0	0
cg00206063	FCGR3A|2214	-2.01338	0.00307549	5.92737e-14	0	0	0	0	0
cg00206063	FCRL6|343413	-1.75101	0.00438024	1.24712e-13	0	0	0	0	0
cg00206063	FER1L4|80307	-1.91499	0.00223672	5.92737e-14	0	0	0	0	0
cg00206063	FERMT3|83706	-1.80845	0.00447344	1.21359e-13	0	0	0	0	0
cg00206063	FMNL1|752	-1.97099	0.00307549	6.03954e-14	0	0	0	0	0
cg00206063	GAB3|139716	-1.91413	0.00251631	2.47994e-13	0	0	0	0	0
cg00206063	GABRD|2563	-2.80817	0.00363467	5.92737e-14	0	0	0	0	0
cg00206063	GALNT14|79623	-1.69464	0.00885368	8.41343e-12	0	0	0	0	0
cg00206063	GBP2|2634	-1.69418	0.00130475	2.5898e-13	0	0	0	0	0
cg00206063	GGTA1|2681	-1.80397	0.00726934	2.4845e-12	0	0	0	0	0
cg00206063	GIT2|9815	-1.72	0.0055918	5.92737e-14	0	0	0	0	0
cg00206063	GJC1|10052	-1.7138	0.00484623	9.87015e-14	0	0	0	0	0
cg00206063	GLT25D1|79709	-2.11144	0.00410065	5.92737e-14	0	0	0	0	0
cg00206063	GMFG|9535	-1.98741	0.00447344	7.53729e-14	0	0	0	0	0
cg00206063	GNLY|10578	-1.65714	0.0027959	2.37714e-13	0	0	0	0	0
cg00206063	GPSM3|63940	-1.74768	0.0027959	8.15745e-14	0	0	0	0	0
cg00206063	GRIK3|2899	-1.80176	0.016589	9.80281e-12	0	0	0	0	0
cg00206063	GZMA|3001	-1.67421	0.00428705	2.40973e-13	0	0	0	0	0
cg00206063	GZMB|3002	-1.83047	0.00316869	8.06928e-14	0	0	0	0	0
cg00206063	GZMH|2999	-1.85588	0.00372787	1.43554e-13	0	0	0	0	0
cg00206063	HCLS1|3059	-2.07365	0.00372787	7.47431e-14	1	0	0	0	0
cg00206063	HHLA2|11148	-2.03243	0.0128611	2.31533e-12	0	0	0	0	0
cg00206063	HK2|3099	-2.63863	0.00205033	5.92737e-14	0	0	0	0	0
cg00206063	HLA-B|3106	-1.73382	0.00372787	1.27914e-13	0	0	0	0	0
cg00206063	HLA-F|3134	-1.86605	0.00242311	7.67329e-14	0	0	0	0	0
cg00206063	HMOX1|3162	-2.03951	0.0115564	8.47904e-14	0	0	0	0	0
cg00206063	HPCAL1|3241	-2.06833	0.00447344	1.90486e-13	0	0	0	0	0
cg00206063	HSD3B7|80270	-1.69552	0.00400746	3.81777e-13	0	0	0	0	0
cg00206063	HSF4|3299	-2.14646	0.00242311	5.92737e-14	1	0	0	0	0
cg00206063	IDO1|3620	-1.82254	0.00587139	9.65482e-14	0	0	0	0	0
cg00206063	IFI16|3428	-1.9731	0.00372787	9.44367e-14	1	0	0	0	0
cg00206063	IFNAR2|3455	-2.08805	0.00121156	1.17142e-13	0	0	0	0	0
cg00206063	IGFBP3|3486	-2.02166	0.00242311	1.37965e-13	0	0	1	0	0
cg00206063	IKBIP|121457	-2.24671	0.0027027	5.92737e-14	0	0	0	0	0
cg00206063	IKZF1|10320	-1.86325	0.00577819	7.59699e-13	1	1	0	0	0
cg00206063	IL12RB1|3594	-1.72462	0.00438024	1.2956e-13	0	0	0	0	0
cg00206063	IL16|3603	-1.83973	0.00521901	3.33388e-13	0	0	0	0	0
cg00206063	IL18BP|10068	-1.65668	0.00186393	5.11104e-13	0	0	0	0	0
cg00206063	IL21R|50615	-1.78954	0.00307549	1.21359e-13	0	1	0	0	0
cg00206063	IL2RB|3560	-2.10424	0.00456664	5.92955e-14	0	0	0	0	0
cg00206063	IL32|9235	-2.38982	0.0055918	1.03525e-13	0	0	0	0	0
cg00206063	IL4R|3566	-2.19176	0.00223672	1.70696e-13	0	0	0	0	0
cg00206063	INHBB|3625	-1.90997	0.0055918	1.27914e-13	0	0	0	0	0
cg00206063	IQGAP3|128239	-1.76473	0.00959925	5.92737e-14	0	0	0	0	0
cg00206063	IRX3|79191	-1.67945	0.00139795	2.61176e-07	1	0	0	0	0
cg00206063	ISG20|3669	-1.82188	0.00195713	7.8287e-14	0	0	0	0	0
cg00206063	ITGA5|3678	-1.68726	0.00680336	2.55209e-13	0	0	1	0	0
cg00206063	ITGAL|3683	-1.8901	0.00475303	1.47392e-13	0	0	0	0	0
cg00206063	ITGAX|3687	-1.88544	0.00382106	5.92737e-14	0	0	0	0	0
cg00206063	ITGB2|3689	-1.88052	0.00316869	6.3276e-14	0	0	0	0	0
cg00206063	ITK|3702	-1.71654	0.00493942	8.54948e-12	0	1	0	0	0
cg00206063	JAK3|3718	-1.77794	0.00456664	1.00993e-13	0	1	0	0	0
cg00206063	KCNE3|10008	-1.70369	0.00987884	1.72956e-13	0	0	0	0	0
cg00206063	KIAA0802|23255	-2.22922	0.0027959	6.45287e-14	0	0	0	0	0
cg00206063	KIAA1274|27143	-1.84691	0.00419385	6.57187e-14	0	0	0	1	0
cg00206063	KIAA1751|85452	-1.7319	0.00326188	2.57213e-09	0	0	0	0	0
cg00206063	KIAA1949|170954	-2.17871	0.00400746	6.4175e-14	0	0	0	0	0
cg00206063	KIF21B|23046	-1.83605	0.00307549	1.32722e-13	0	0	0	0	0
cg00206063	KIF4A|24137	-1.70164	0.00512582	5.92737e-14	0	0	0	0	0
cg00206063	KISS1R|84634	-1.76863	0.00400746	3.24284e-11	0	0	0	0	0
cg00206063	KLHL6|89857	-1.96784	0.00400746	7.01074e-14	0	0	0	0	0
cg00206063	KLRD1|3824	-1.75707	0.00363467	1.36205e-13	0	0	0	0	0
cg00206063	LAIR1|3903	-1.93802	0.00465983	8.40084e-14	0	0	0	0	0
cg00206063	LAMA4|3910	-2.28252	0.0027959	7.01074e-14	0	0	0	0	0
cg00206063	LAPTM5|7805	-2.06275	0.00344828	5.92737e-14	0	0	0	0	0
cg00206063	LAT2|7462	-1.77034	0.00419385	8.47904e-14	0	0	0	0	0
cg00206063	LAT|27040	-1.73672	0.00391426	1.37965e-13	0	0	0	0	0
cg00206063	LCP2|3937	-1.89257	0.00419385	6.37323e-14	0	0	0	0	0
cg00206063	LDHA|3939	-2.39036	0.000931966	1.72956e-13	0	0	0	0	0
cg00206063	LGALS9|3965	-1.69726	0.00344828	1.51358e-13	0	0	0	0	0
cg00206063	LILRB1|10859	-2.49685	0.00316869	5.92737e-14	0	0	0	0	0
cg00206063	LILRB2|10288	-2.01352	0.00354147	6.9529e-14	0	0	0	0	0
cg00206063	LILRB4|11006	-1.67006	0.00484623	8.15745e-14	0	0	0	0	0
cg00206063	LIX1L|128077	-1.67088	0.00633737	5.18776e-12	0	0	0	0	0
cg00206063	LOC100129034|100129034	-2.98532	0.00633737	5.92737e-14	0	0	0	0	0
cg00206063	LOC100131551|100131551	-2.04458	0.0233924	1.75367e-13	0	0	0	0	0
cg00206063	LOC151534|151534	-1.77708	0.0172414	1.28835e-12	0	0	0	0	0
cg00206063	LOC154761|154761	-1.83947	0.00214352	3.4361e-13	0	0	0	0	0
cg00206063	LOC283267|283267	-1.65372	0.00540541	7.59699e-13	0	0	0	0	0
cg00206063	LOC283314|283314	-1.9917	0.00493942	7.83993e-13	0	0	0	0	0
cg00206063	LOC541471|541471	-1.82238	0.00167754	8.15745e-14	0	0	0	0	0
cg00206063	LOC84856|84856	-2.32116	0.00083877	1.05535e-07	0	0	0	1	0
cg00206063	LOXL2|4017	-1.84576	0.00465983	1.90486e-13	0	0	0	0	0
cg00206063	LOX|4015	-2.19938	0.00149115	8.9173e-14	0	0	1	0	0
cg00206063	LPCAT1|79888	-2.15423	0.00177074	5.92737e-14	0	0	0	0	0
cg00206063	LSP1|4046	-1.75456	0.00391426	2.34301e-13	0	0	0	0	0
cg00206063	MAF|4094	-1.76406	0.0163094	4.01972e-10	1	1	1	0	0
cg00206063	MAP3K14|9020	-1.78043	0.0028891	8.59841e-10	0	0	0	0	0
cg00206063	MAP4K1|11184	-1.76394	0.00354147	8.50009e-13	0	0	1	0	0
cg00206063	MAP4K4|9448	-1.81871	0.00335508	5.92737e-14	0	0	0	0	0
cg00206063	MATK|4145	-2.02503	0.00316869	2.55209e-13	0	0	0	0	0
cg00206063	MCAM|4162	-1.64543	0.00708295	3.65376e-12	0	0	0	0	0
cg00206063	MCTP2|55784	-1.64908	0.0055918	1.24873e-10	0	0	0	0	0
cg00206063	METTL7B|196410	-1.82172	0.0127679	2.79609e-08	0	0	0	0	0
cg00206063	MKI67|4288	-1.70126	0.00661696	5.92737e-14	0	0	0	1	0
cg00206063	MLKL|197259	-2.30227	0.00298229	5.92737e-14	0	0	0	0	0
cg00206063	MOBKL2A|126308	-2.01334	0.00344828	9.65482e-14	0	0	0	0	0
cg00206063	MS4A6A|64231	-1.65355	0.00624418	3.09301e-13	0	0	0	0	0
cg00206063	MSC|9242	-1.87196	0.00251631	3.28464e-13	1	0	0	0	0
cg00206063	MTMR11|10903	-1.78518	0.0082945	1.95538e-12	0	0	0	0	0
cg00206063	MYO15B|80022	-1.74369	0.00857409	8.54948e-12	0	0	0	0	0
cg00206063	MYO1F|4542	-2.14249	0.00428705	5.92955e-14	0	0	0	0	0
cg00206063	MYO1G|64005	-2.14596	0.00410065	8.40084e-14	0	0	0	0	0
cg00206063	MYO3A|53904	-2.18332	0.0130475	1.22885e-13	0	0	0	1	0
cg00206063	N4BP2L1|90634	-1.72899	0.00913327	2.37714e-13	0	0	0	0	0
cg00206063	NCF1|653361	-1.66759	0.00438024	4.11668e-13	0	0	0	0	0
cg00206063	NDC80|10403	-1.73719	0.00652377	6.0157e-14	0	0	0	0	0
cg00206063	NDUFA4L2|56901	-2.93696	0.00419385	1.26297e-13	0	0	0	0	0
cg00206063	NEK6|10783	-3.64572	0.00363467	5.92737e-14	0	0	0	0	0
cg00206063	NETO2|81831	-2.09185	0.00643057	5.9401e-14	0	0	0	0	0
cg00206063	NKG7|4818	-1.88922	0.00298229	6.86298e-14	0	0	0	0	0
cg00206063	NLRC4|58484	-1.69267	0.00456664	1.36205e-13	0	0	0	0	0
cg00206063	NMI|9111	-1.99634	0.00121156	5.7967e-13	1	0	0	0	0
cg00206063	NNMT|4837	-2.92102	0.00111836	5.92737e-14	0	0	0	0	0
cg00206063	NOL3|8996	-2.71638	0.00214352	5.92737e-14	0	0	0	0	0
cg00206063	NPTX2|4885	-1.65223	0.00577819	6.08968e-14	0	0	0	0	0
cg00206063	NRP1|8829	-1.9193	0.00596459	2.18767e-12	0	0	0	1	0
cg00206063	NUSAP1|51203	-1.96163	0.00540541	5.92737e-14	0	0	0	0	0
cg00206063	ODF3B|440836	-2.50202	0.00223672	5.92737e-14	0	0	0	0	0
cg00206063	OLFML2A|169611	-1.74278	0.00904007	1.47392e-13	0	0	0	0	0
cg00206063	OR51E1|143503	-1.86263	0.00493942	3.83047e-12	0	0	0	0	0
cg00206063	OSCAR|126014	-1.68668	0.00410065	6.4175e-14	0	0	0	0	0
cg00206063	P2RX7|5027	-1.93691	0.00689655	7.53729e-14	0	0	0	0	0
cg00206063	P4HA1|5033	-1.99462	0.00223672	7.356e-14	0	0	0	1	0
cg00206063	P4HA2|8974	-2.05394	0.00177074	2.70571e-13	0	0	0	0	0
cg00206063	PAG1|55824	-1.88883	0.0027027	1.64057e-13	0	0	0	0	0
cg00206063	PARVG|64098	-1.87621	0.00643057	6.25445e-14	0	0	0	0	0
cg00206063	PCDHB10|56126	-1.9505	0.00177074	2.34301e-13	0	0	0	0	0
cg00206063	PCDHB9|56127	-1.73227	0.00083877	3.38487e-13	0	0	0	0	0
cg00206063	PDK1|5163	-1.83475	0.00232992	1.8785e-13	0	0	0	0	0
cg00206063	PDLIM1|9124	-2.23115	0.00242311	3.93555e-13	1	0	0	1	0
cg00206063	PFKFB4|5210	-2.22994	0.00158434	1.82702e-13	0	0	0	0	0
cg00206063	PFKP|5214	-2.15781	0.00354147	1.63818e-12	0	0	0	1	1
cg00206063	PHKA2|5256	-2.12663	0.00726934	1.95809e-13	0	0	0	0	0
cg00206063	PIK3R5|23533	-2.19607	0.00447344	5.92737e-14	0	0	0	0	0
cg00206063	PLEKHG2|64857	-1.66414	0.00428705	2.55209e-13	0	0	1	0	0
cg00206063	PLEKHO1|51177	-1.72376	0.00363467	2.01422e-13	0	0	1	0	0
cg00206063	PLK2|10769	-2.14923	0.00186393	6.10485e-14	0	0	1	0	0
cg00206063	PLOD1|5351	-1.8023	0.00260951	1.08559e-13	0	0	0	0	0
cg00206063	PMEPA1|56937	-1.94114	0.00503262	1.01404e-12	0	0	0	0	0
cg00206063	PML|5371	-1.89674	0.0027027	6.2938e-14	1	1	1	0	0
cg00206063	PNCK|139728	-1.87705	0.00484623	8.72887e-14	0	0	0	0	0
cg00206063	PNMA2|10687	-2.39865	0.00885368	1.53442e-13	0	0	0	0	0
cg00206063	PPFIA4|8497	-2.12146	0.00335508	1.34477e-13	0	0	0	0	0
cg00206063	PPP1R13L|10848	-1.75054	0.00177074	2.40585e-12	0	0	0	0	0
cg00206063	PPP1R3G|648791	-1.71542	0.00410065	1.24712e-13	0	0	0	0	0
cg00206063	PRAM1|84106	-1.65629	0.00456664	8.6396e-14	0	0	0	0	0
cg00206063	PRDM1|639	-1.82718	0.00577819	1.24712e-13	1	1	1	0	0
cg00206063	PRELID2|153768	-2.128	0.00139795	8.73753e-14	0	0	0	0	0
cg00206063	PRF1|5551	-1.95546	0.00438024	8.15745e-14	0	1	0	1	0
cg00206063	PRKCDBP|112464	-1.93458	0.00167754	1.49404e-13	0	0	1	0	0
cg00206063	PSMB9|5698	-1.73978	0.00298229	1.08559e-13	0	0	0	0	0
cg00206063	PSORS1C1|170679	-1.73314	0.00400746	2.93717e-13	0	0	0	0	0
cg00206063	PSTPIP1|9051	-1.74925	0.00400746	3.33388e-13	0	0	0	0	0
cg00206063	PTPN7|5778	-1.70198	0.00428705	4.38202e-11	0	0	0	0	0
cg00206063	PTPRE|5791	-2.08503	0.00456664	8.64921e-14	0	0	0	1	0
cg00206063	PVT1|5820	-3.7172	0.00149115	5.92737e-14	0	0	0	0	0
cg00206063	PYGL|5836	-2.89851	0.00121156	5.92737e-14	0	0	0	0	0
cg00206063	PYHIN1|149628	-1.7278	0.00493942	4.97802e-13	0	0	1	0	0
cg00206063	RAB37|326624	-1.90086	0.00726934	3.09301e-13	0	0	0	0	0
cg00206063	RASA3|22821	-2.0966	0.00680336	2.09708e-13	0	0	0	0	0
cg00206063	RASAL3|64926	-2.1832	0.00382106	6.57187e-14	0	0	0	0	0
cg00206063	RASD2|23551	-1.79147	0.00363467	9.33268e-14	0	0	0	0	0
cg00206063	RASSF2|9770	-1.74853	0.00503262	2.21289e-13	0	0	1	0	0
cg00206063	RASSF4|83937	-2.06938	0.00484623	3.09301e-13	0	0	1	1	0
cg00206063	RHBDF2|79651	-1.87692	0.00214352	5.97464e-14	0	0	0	0	0
cg00206063	RHOBTB1|9886	-1.74	0.0132339	3.20655e-08	0	0	0	1	0
cg00206063	RHOH|399	-1.72217	0.00456664	2.91875e-12	0	1	0	0	0
cg00206063	RIN3|79890	-1.9742	0.00307549	9.65482e-14	0	0	0	0	0
cg00206063	RNF149|284996	-2.00722	0.00121156	5.92737e-14	0	0	0	0	0
cg00206063	RUNX3|864	-2.34502	0.00242311	5.92737e-14	1	0	1	0	0
cg00206063	SAMD3|154075	-2.13251	0.00410065	3.07688e-13	0	0	0	0	0
cg00206063	SAP30|8819	-2.85437	0.00167754	5.92737e-14	1	0	0	0	0
cg00206063	SASH3|54440	-2.00264	0.00456664	7.53729e-14	0	0	0	0	0
cg00206063	SCARB1|949	-2.29827	0.00652377	5.92737e-14	0	0	0	0	0
cg00206063	SCD|6319	-1.70306	0.0136067	1.47392e-13	0	0	0	1	0
cg00206063	SELPLG|6404	-1.90366	0.00531221	1.53442e-13	0	0	0	0	0
cg00206063	SEMA5B|54437	-2.41049	0.00661696	1.90486e-13	0	0	0	0	0
cg00206063	SEMA6A|57556	-1.71478	0.0135135	6.37036e-13	0	0	0	0	0
cg00206063	SERPINB9|5272	-1.71988	0.00372787	1.93139e-13	0	0	0	0	0
cg00206063	SEZ6L2|26470	-2.02466	0.00391426	2.66676e-13	0	0	0	0	0
cg00206063	SFXN3|81855	-2.31114	0.0027959	1.27914e-13	0	0	0	1	0
cg00206063	SH3BP2|6452	-2.46329	0.00111836	6.9529e-14	0	0	0	0	0
cg00206063	SHMT2|6472	-2.54258	0.00316869	5.92737e-14	0	0	0	0	0
cg00206063	SIGLEC10|89790	-1.89096	0.00428705	6.0157e-14	0	0	0	0	0
cg00206063	SIGLEC8|27181	-2.01531	0.00456664	4.12661e-12	0	0	0	0	0
cg00206063	SIRPA|140885	-1.76953	0.00493942	9.44367e-14	0	0	0	0	0
cg00206063	SIT1|27240	-1.69997	0.00400746	2.36705e-12	0	0	0	0	0
cg00206063	SLA2|84174	-1.92799	0.00298229	7.01074e-14	1	0	0	0	0
cg00206063	SLAMF6|114836	-1.70441	0.00493942	4.0853e-12	0	0	0	0	0
cg00206063	SLC15A4|121260	-1.858	0.00372787	5.92737e-14	0	0	0	0	0
cg00206063	SLC16A1|6566	-2.62155	0.00438024	5.92737e-14	0	0	0	0	0
cg00206063	SLC16A3|9123	-2.90564	0.00111836	5.92737e-14	0	0	0	0	0
cg00206063	SLC1A4|6509	-1.8055	0.00633737	6.03487e-14	0	0	0	0	0
cg00206063	SLC28A1|9154	-1.89731	0.0424045	6.93652e-12	0	0	0	0	0
cg00206063	SLC2A5|6518	-2.02173	0.00689655	2.64814e-11	0	0	0	0	0
cg00206063	SLFN11|91607	-1.8224	0.00223672	5.03129e-13	0	0	0	0	0
cg00206063	SLFN13|146857	-1.67727	0.00316869	1.36205e-13	0	0	0	0	0
cg00206063	SNX33|257364	-1.9459	0.0054986	7.47431e-14	0	0	0	0	0
cg00206063	SPAG4|6676	-2.62312	0.00139795	5.92737e-14	0	0	0	0	0
cg00206063	SPARC|6678	-1.77494	0.00605778	1.93139e-13	0	0	0	0	0
cg00206063	SPN|6693	-1.74405	0.0054986	2.04246e-13	0	0	0	0	0
cg00206063	ST8SIA4|7903	-2.56722	0.0027959	5.92737e-14	0	0	0	0	0
cg00206063	STAC3|246329	-1.79298	0.00493942	6.2938e-14	0	0	0	0	0
cg00206063	STAT4|6775	-1.95104	0.00316869	1.90486e-13	1	0	0	0	0
cg00206063	STC2|8614	-3.3724	0.00205033	5.92737e-14	0	0	0	0	0
cg00206063	TAP1|6890	-1.678	0.00260951	6.86298e-14	0	0	0	0	0
cg00206063	TAPBP|6892	-2.03817	0.00139795	5.92737e-14	0	0	0	0	0
cg00206063	TBX21|30009	-1.84858	0.00475303	1.34477e-13	1	0	0	0	0
cg00206063	TBXAS1|6916	-1.72419	0.00503262	7.90838e-14	0	0	0	0	0
cg00206063	TET3|200424	-1.7232	0.00447344	6.2938e-14	0	0	0	0	0
cg00206063	TMC8|147138	-1.6634	0.00354147	8.73753e-14	0	0	0	0	0
cg00206063	TMCC1|23023	-1.96906	0.00615098	6.25445e-14	0	0	0	0	0
cg00206063	TMEM133|83935	-1.83534	0.0126747	1.95809e-13	0	0	0	0	0
cg00206063	TMEM155|132332	-1.66214	0.0027027	3.55582e-11	0	0	0	0	0
cg00206063	TMEM200A|114801	-1.71312	0.0133271	6.2943e-11	0	0	0	0	0
cg00206063	TMEM200B|399474	-1.79955	0.00521901	5.82107e-10	0	0	0	0	0
cg00206063	TMEM91|641649	-1.88776	0.00316869	4.31097e-13	0	0	0	0	0
cg00206063	TMSB10|9168	-2.0446	0.00149115	5.92737e-14	0	0	0	0	0
cg00206063	TNFAIP6|7130	-2.45183	0.00624418	5.92737e-14	0	0	0	0	0
cg00206063	TNFRSF1A|7132	-1.86918	0.00503262	1.3739e-12	0	0	0	0	0
cg00206063	TNFRSF4|7293	-1.68727	0.00335508	8.39341e-14	0	0	0	0	0
cg00206063	TNFRSF6B|8771	-1.6893	0.00195713	3.70223e-13	0	0	0	0	0
cg00206063	TNFSF9|8744	-2.00042	0.00484623	1.1851e-13	0	0	0	0	0
cg00206063	TRADD|8717	-1.79176	0.00456664	9.01841e-14	0	0	0	0	0
cg00206063	TREM2|54209	-1.96649	0.00587139	5.92737e-14	0	0	0	0	0
cg00206063	TRIM14|9830	-2.28678	0.00307549	1.19705e-11	0	0	0	0	0
cg00206063	TRIM9|114088	-2.38402	0.00130475	5.92737e-14	0	0	0	0	0
cg00206063	TRPA1|8989	-1.70091	0.00792171	9.32706e-14	0	0	0	0	0
cg00206063	TRPV2|51393	-2.1276	0.00447344	8.5588e-14	0	0	0	0	0
cg00206063	TSPAN18|90139	-1.65451	0.0287046	8.41343e-12	0	0	0	0	0
cg00206063	TTYH3|80727	-2.50401	0.00363467	7.01074e-14	0	0	0	0	0
cg00206063	TYMP|1890	-2.35773	0.00167754	5.92955e-14	0	0	0	0	0
cg00206063	TYMS|7298	-2.74552	0.00307549	5.92737e-14	0	0	0	0	0
cg00206063	TYROBP|7305	-1.80089	0.00419385	7.0664e-14	0	0	0	0	0
cg00206063	UHRF1|29128	-1.90221	0.00410065	5.92737e-14	0	0	0	0	0
cg00206063	UNC13D|201294	-1.71425	0.00316869	1.43554e-13	0	0	0	0	0
cg00206063	VASH1|22846	-1.79116	0.00410065	6.03487e-14	0	0	0	0	0
cg00206063	VAV1|7409	-1.86928	0.00456664	1.57595e-13	0	0	0	0	0
cg00206063	VEGFA|7422	-2.18837	0.00698975	9.65482e-14	0	0	0	0	0
cg00206063	VIM|7431	-3.6999	0.000931966	5.92737e-14	0	0	0	1	0
cg00206063	VSIG1|340547	-1.95897	0.00205033	6.21196e-14	0	0	0	0	0
cg00206063	WAS|7454	-1.8421	0.00465983	9.33268e-14	0	1	0	0	0
cg00206063	WDR54|84058	-1.77642	0.00102516	6.00506e-11	0	0	0	0	0
cg00206063	WIPF1|7456	-1.98224	0.00531221	6.18577e-14	0	0	0	0	0
cg00206063	WWC3|55841	-1.69179	0.00512582	3.09301e-13	0	0	0	0	0
cg00206063	ZAP70|7535	-1.84951	0.00410065	1.07296e-13	0	0	0	0	0
cg00206063	ZNF395|55893	-2.24825	0.00643057	1.02265e-13	1	0	0	0	0
cg00225830	ADAM12|8038	-1.65545	0.00894688	1.50045e-05	0	0	0	0	0
cg00225830	ALDH1L2|160428	-2.06116	0.00130475	1.50045e-05	0	0	0	0	0
cg00225830	BGLAP|632	-1.73939	0.0027959	0.00399045	0	0	0	0	0
cg00225830	C3orf59|151963	-3.10182	0.000465983	0.000512134	0	0	0	0	0
cg00225830	CABLES2|81928	-1.75199	0.00577819	1.50045e-05	0	0	1	0	0
cg00225830	CABYR|26256	-2.39434	0.00027959	8.07855e-06	0	0	0	0	0
cg00225830	CAP2|10486	-2.9676	0.000186393	0.000371375	0	0	0	0	0
cg00225830	CASP3|836	-1.6594	0.00615098	8.07855e-06	0	0	0	0	0
cg00225830	CORO1C|23603	-2.05438	0.00177074	1.50045e-05	0	0	0	0	0
cg00225830	CTPS|1503	-2.10263	0.000465983	8.07855e-06	0	0	0	0	0
cg00225830	DKK3|27122	-2.52181	0.00055918	0.000261509	0	0	1	0	0
cg00225830	DLX2|1746	-1.95912	0.000652377	0.000426977	1	0	0	0	0
cg00225830	DNAJB5|25822	-1.88668	0.00223672	0.000697605	0	0	0	0	0
cg00225830	DNASE1L1|1774	-3.34642	0.000186393	2.82962e-05	0	0	0	0	0
cg00225830	EFCAB4B|84766	-1.67521	0.0027959	8.07855e-06	0	0	0	0	0
cg00225830	ELF4|2000	-1.67693	0.00344828	1.50045e-05	1	1	0	0	0
cg00225830	EN1|2019	-2.023	0.000372787	0.000284056	1	0	0	0	0
cg00225830	ENAH|55740	-1.87327	0.000931966	0.000261509	0	0	0	0	0
cg00225830	FAM126A|84668	-1.69538	0.00195713	2.82962e-05	0	0	0	0	0
cg00225830	FUT4|2526	-2.30734	0.000465983	2.82962e-05	0	0	0	0	0
cg00225830	GABPB1|2553	-2.12925	0.00102516	2.82962e-05	1	0	0	0	0
cg00225830	GALNT1|2589	-1.72853	0.000931966	8.07855e-06	0	0	0	0	0
cg00225830	GDI1|2664	-1.6876	0.00335508	2.82962e-05	0	0	0	0	0
cg00225830	GNB4|59345	-1.78442	0.00111836	4.71677e-05	0	0	0	0	0
cg00225830	GPR137C|283554	-1.95988	0.000372787	1.50045e-05	0	0	0	0	0
cg00225830	IGDCC4|57722	-2.11506	0.00726934	1.50045e-05	0	0	0	0	0
cg00225830	IKBKE|9641	-1.79547	0.00354147	0.00202801	0	0	0	0	0
cg00225830	KIAA1644|85352	-1.71836	0.00177074	0.000182334	0	0	0	0	0
cg00225830	LGMN|5641	-2.46256	0.000372787	0.00880687	0	0	0	0	0
cg00225830	LHFPL2|10184	-2.03162	0.00354147	8.07855e-06	0	0	0	0	0
cg00225830	LOC90784|90784	-2.05723	0.000931966	0.000182334	0	0	0	0	0
cg00225830	LPPR4|9890	-2.00919	0.00111836	0.00011947	0	0	0	0	0
cg00225830	MFGE8|4240	-1.9254	0.000652377	0.000182334	0	0	0	0	0
cg00225830	MGAT2|4247	-1.788	0.000372787	8.07855e-06	0	0	0	0	0
cg00225830	MTF2|22823	-2.01223	0.000465983	2.82962e-05	1	0	0	0	0
cg00225830	MX2|4600	-2.7413	0.000186393	8.07855e-06	0	0	0	0	0
cg00225830	NID2|22795	-1.6776	0.00102516	8.07855e-06	0	0	0	0	0
cg00225830	NIN|51199	-1.81626	0.000745573	8.07855e-06	0	1	0	0	0
cg00225830	NOL9|79707	-2.44681	0.000931966	7.78177e-05	0	0	0	0	0
cg00225830	NPR2|4882	-1.98917	0.000931966	0.000261509	0	0	0	0	0
cg00225830	PARVB|29780	-1.67529	0.00848089	8.07855e-06	0	0	0	0	0
cg00225830	PODNL1|79883	-2.44095	0.00149115	8.07855e-06	0	0	0	0	0
cg00225830	PRCD|768206	-1.7272	0.00167754	0.00011947	0	0	0	0	0
cg00225830	PRICKLE2|166336	-1.67361	0.00121156	0.000371375	0	0	0	0	0
cg00225830	RBM24|221662	-2.71497	0.00055918	0.000261509	0	0	0	0	0
cg00225830	RPS6KA4|8986	-1.71997	0.00493942	8.07855e-06	0	0	0	0	0
cg00225830	RQCD1|9125	-1.92517	0.00139795	0.000261509	0	0	0	0	0
cg00225830	SDC3|9672	-2.03467	0.00102516	1.50045e-05	0	0	0	0	0
cg00225830	SEC24D|9871	-1.90155	0.000931966	8.07855e-06	0	0	0	0	0
cg00225830	SH3KBP1|30011	-2.09625	0.00055918	8.07855e-06	0	0	0	0	0
cg00225830	TUBA1A|7846	-2.88875	0.000465983	1.50045e-05	0	0	0	0	0
cg00225830	TUBB2C|10383	-1.69682	0.00717614	0.00321469	0	0	0	0	0
cg00225830	UPK3BL|100134938	-1.81217	0.00801491	0.00196126	0	0	0	0	0
cg00225830	YTHDF1|54915	-2.84963	0.000745573	1.50045e-05	0	0	0	0	0
cg00225830	ZNF365|22891	-1.76357	0.0054986	7.78177e-05	0	0	0	0	0
cg00225830	ZNF469|84627	-1.90435	0.00167754	8.07855e-06	1	0	0	1	0
cg00228738	?|8225	-2.39835	0.00121156	7.01724e-05	0	0	0	0	0
cg00228738	C1orf174|339448	-1.99961	0.000652377	4.24928e-06	0	0	0	0	0
cg00228738	CDK11B|984	-2.11846	0.000931966	2.75197e-05	0	0	1	0	0
cg00228738	CNO|55330	-2.51023	0.00177074	1.47103e-06	0	0	0	0	0
cg00228738	E2F3|1871	-1.83992	0.00205033	2.75197e-05	1	1	0	0	0
cg00228738	FBXO22OS|692224	-1.70285	0.00810811	0.000339732	0	0	0	0	0
cg00228738	GJA9|81025	-2.16976	0.000931966	0.000667047	0	0	0	0	0
cg00228738	HSPB11|51668	-1.97799	0.00149115	7.71594e-07	0	0	0	0	0
cg00228738	LENG1|79165	-1.76231	0.00615098	0.000821043	0	0	0	0	0
cg00228738	LIN37|55957	-1.99308	0.00382106	7.71594e-07	0	0	0	0	0
cg00228738	LMF2|91289	-1.78499	0.00913327	7.71594e-07	0	0	0	0	0
cg00228738	MAGOH|4116	-1.86921	0.0027027	7.71594e-07	0	0	0	0	0
cg00228738	NCAPH2|29781	-1.80103	0.00447344	7.71594e-07	0	0	0	0	0
cg00228738	NELF|26012	-2.33414	0.00121156	0.000122954	0	0	0	1	0
cg00228738	SCAF1|58506	-1.97636	0.0132339	5.14628e-05	1	0	0	0	0
cg00228738	SUPT5H|6829	-1.88313	0.00177074	8.60216e-06	1	0	0	0	0
cg00228738	TRMT2A|27037	-2.16823	0.00083877	7.71594e-07	0	0	0	0	0
cg00228738	ZBTB17|7709	-1.99884	0.00121156	7.71594e-07	1	0	0	0	0
cg00228738	ZC3H3|23144	-1.82629	0.00484623	7.71594e-07	0	0	0	0	0
cg00238815	ASF1B|55723	-1.86385	0.0028891	7.71594e-07	0	0	0	0	0
cg00238815	CDR1|1038	-2.49296	0.000652377	3.04321e-06	0	0	0	0	0
cg00238815	CDT1|81620	-1.76753	0.00465983	7.71594e-07	0	0	0	0	0
cg00238815	COPG|22820	-2.04232	0.00186393	7.71594e-07	0	0	0	0	0
cg00238815	E2F1|1869	-1.6813	0.00438024	1.47103e-06	1	0	1	0	0
cg00238815	FAM109A|144717	-1.72532	0.00521901	1.47103e-06	0	0	0	0	0
cg00238815	HIST1H2BK|85236	-1.96573	0.00242311	8.60216e-06	0	0	0	0	0
cg00238815	MCM2|4171	-2.00458	0.000372787	6.9732e-06	1	0	0	0	0
cg00238815	PAQR4|124222	-2.77786	0.00102516	7.71594e-07	0	0	0	0	0
cg00238815	PKMYT1|9088	-1.657	0.00764212	7.71594e-07	0	0	0	0	0
cg00238815	SHKBP1|92799	-1.71132	0.00316869	0.00428227	0	0	0	0	0
cg00238815	SKA3|221150	-1.65895	0.0055918	7.71594e-07	0	0	0	0	0
cg00238815	SLC16A1|6566	-2.00194	0.0123952	7.71594e-07	0	0	0	0	0
cg00238815	SPAG5|10615	-2.82831	0.00083877	0.000265956	0	0	0	0	0
cg00238815	SPC25|57405	-1.99378	0.00307549	7.71594e-07	0	0	0	0	0
cg00238815	TK1|7083	-1.91403	0.00531221	0.000265956	0	0	0	0	0
cg00238815	TRAF2|7186	-2.10007	0.00242311	7.71594e-07	0	0	0	0	0
cg00238815	WASF1|8936	-2.2122	0.00027959	7.71594e-07	0	0	0	0	0
cg00238815	ZWINT|11130	-1.79086	0.00121156	4.24928e-06	0	0	0	0	0
cg00239117	COL10A1|1300	-1.67238	0.00055918	1.08553e-05	0	0	0	0	0
cg00239117	CTHRC1|115908	-1.70796	0.00484623	2.9119e-11	0	0	0	0	0
cg00245075	C4A|720	-1.87195	0.0171482	2.80587e-12	0	0	0	0	0
cg00245075	ENPEP|2028	-1.80288	0.0211556	8.20791e-09	0	0	0	0	0
cg00245075	HHLA2|11148	-1.67085	0.0240447	9.42839e-13	0	0	0	0	0
cg00245075	LOC100129034|100129034	-2.27708	0.0166822	5.92955e-14	0	0	0	0	0
cg00245075	MYO3A|53904	-1.71663	0.0282386	1.51267e-13	0	0	0	0	0
cg00245075	NEK6|10783	-1.70994	0.0324324	6.87031e-14	0	0	0	0	0
cg00245075	SLC28A1|9154	-2.10978	0.032712	1.23801e-12	0	0	0	0	0
cg00245075	TSPAN18|90139	-1.84757	0.0204101	1.28328e-12	0	0	0	0	0
cg00245896	DENND5A|23258	-1.76218	0.00260951	2.49128e-06	0	0	0	0	0
cg00245896	DNM1|1759	-1.69703	0.00885368	2.49128e-06	0	0	0	0	0
cg00245896	DUSP7|1849	-2.64995	0.00130475	4.73316e-06	0	0	0	0	0
cg00245896	NFIX|4784	-1.71172	0.00540541	4.65618e-05	1	0	0	0	0
cg00245896	PDXP|57026	-2.08433	0.00382106	0.000245587	0	0	0	0	0
cg00245896	PLCG1|5335	-1.80524	0.00335508	2.49128e-06	0	0	0	0	0
cg00245896	RARG|5916	-3.34741	0.000465983	2.49128e-06	1	0	0	0	0
cg00245896	TNFRSF9|3604	-2.01591	0.000745573	4.12434e-06	0	0	0	0	0
cg00259097	A1CF|29974	-1.68189	0.0101584	1.50045e-05	0	0	0	0	0
cg00259097	AGXT2|64902	-1.78421	0.00848089	0.000176993	0	0	0	0	0
cg00259097	BBOX1|8424	-1.99991	0.00531221	1.31856e-05	0	0	0	0	0
cg00259097	BHMT|635	-1.86722	0.0082013	0.00016814	0	0	0	0	0
cg00259097	CUBN|8029	-1.74344	0.0127679	2.04398e-06	0	0	0	0	0
cg00259097	DDC|1644	-1.7056	0.0101584	0.000517431	0	0	0	0	0
cg00259097	DPYS|1807	-1.64711	0.0171482	0.000188072	0	0	0	0	0
cg00259097	FMO1|2326	-1.79963	0.00922647	0.000193073	0	0	0	0	0
cg00259097	GBA3|57733	-2.15186	0.00205033	7.96198e-06	0	0	0	0	0
cg00259097	GIPC2|54810	-2.09153	0.00671016	7.06191e-06	0	0	0	0	0
cg00259097	LGALS2|3957	-1.64771	0.0253495	3.81277e-08	0	0	0	0	0
cg00259097	LRP2|4036	-1.79566	0.0128611	1.13677e-07	0	0	0	0	0
cg00259097	NAT8|9027	-2.01015	0.0103448	2.86889e-06	0	0	0	0	0
cg00259097	SLC10A2|6555	-1.74263	0.00782852	7.9184e-07	0	0	0	0	0
cg00259097	SLC22A11|55867	-1.81999	0.0128611	3.81277e-08	0	0	0	0	0
cg00259097	SLC28A1|9154	-1.84861	0.044548	1.28005e-12	0	0	0	0	0
cg00259097	SLC47A1|55244	-2.14562	0.00745573	5.09899e-10	0	0	0	0	0
cg00259097	SLC5A10|125206	-1.82534	0.00978565	3.81277e-08	0	0	0	0	0
cg00259097	SLC6A13|6540	-1.96675	0.00941286	6.23074e-10	0	0	0	0	0
cg00259097	USH1C|10083	-2.02722	0.0282386	7.35618e-10	0	0	0	0	0
cg00280609	NDUFA4L2|56901	-1.7842	0.037931	7.59712e-14	0	0	0	0	0
cg00281100	ANXA2|302	-2.2459	0.00698975	1.47172e-09	0	0	0	0	0
cg00281100	IGDCC4|57722	-1.8416	0.0108108	6.42758e-08	0	0	0	0	0
cg00281100	KRT15|3866	-2.16833	0.00316869	6.30148e-07	0	0	0	0	0
cg00281100	LOXL2|4017	-1.97643	0.00372787	2.28053e-10	0	0	0	0	0
cg00281100	MDK|4192	-2.02068	0.00503262	3.82546e-09	0	0	0	0	0
cg00281100	NLGN2|57555	-1.74891	0.005685	4.75884e-08	0	0	0	0	0
cg00281100	PLP2|5355	-1.79938	0.00848089	6.42758e-08	0	0	0	0	0
cg00281100	PMEPA1|56937	-1.71549	0.0105312	2.28053e-10	0	0	0	0	0
cg00281100	PODNL1|79883	-2.0287	0.00391426	2.28053e-10	0	0	0	0	0
cg00281100	RIN1|9610	-1.85409	0.0119292	2.28053e-10	0	0	0	0	0
cg00281100	RUNX1|861	-1.95291	0.00633737	4.46657e-10	1	1	0	0	0
cg00281100	TFR2|7036	-1.87851	0.00354147	2.28053e-10	0	0	0	0	0
cg00285902	CDCA2|157313	-1.7902	0.0252563	4.35019e-11	0	0	0	0	0
cg00302160	ABLIM3|22885	-1.94933	0.0247903	8.50153e-14	0	0	0	0	0
cg00302160	ACAD11|84129	-1.76697	0.0120224	7.50534e-12	0	0	0	0	0
cg00302160	ACE2|59272	-1.74633	0.00521901	2.11198e-06	0	0	0	0	0
cg00302160	ACMSD|130013	-1.72671	0.0133271	4.30796e-06	0	0	0	0	0
cg00302160	ACSM2A|123876	-1.83823	0.01137	1.2614e-05	0	0	0	0	0
cg00302160	ACSM2B|348158	-1.79936	0.00941286	1.58434e-05	0	0	0	0	0
cg00302160	ACSM5|54988	-1.89103	0.0120224	9.47904e-11	0	0	0	0	0
cg00302160	ACY3|91703	-1.65606	0.0160298	1.93352e-05	0	0	0	0	0
cg00302160	ADM2|79924	-1.91448	0.0110904	2.17029e-10	0	0	0	0	0
cg00302160	ALPK2|115701	-2.36224	0.011836	2.02615e-13	0	0	0	0	0
cg00302160	ANKS4B|257629	-1.74029	0.0124884	1.13967e-05	0	0	0	0	0
cg00302160	BBOX1|8424	-1.97337	0.00577819	4.85068e-05	0	0	0	0	0
cg00302160	C14orf73|91828	-1.6851	0.0146319	1.00937e-12	0	0	0	0	0
cg00302160	C22orf45|646023	-1.97658	0.00876048	8.77871e-10	0	0	0	0	0
cg00302160	C4A|720	-2.21056	0.0112768	1.26331e-12	0	0	0	0	0
cg00302160	CDCA2|157313	-2.20171	0.0148183	5.92737e-14	0	0	0	1	0
cg00302160	CDH2|1000	-2.60265	0.00363467	3.86873e-13	0	0	0	0	0
cg00302160	CDHR5|53841	-1.77458	0.0148183	2.48158e-09	0	0	0	0	0
cg00302160	CDK18|5129	-1.76678	0.0187325	1.36565e-13	0	0	0	0	0
cg00302160	CES3|23491	-1.66438	0.0101584	4.62533e-10	0	0	0	0	0
cg00302160	CGREF1|10669	-1.86323	0.0176142	7.84579e-14	0	0	0	0	0
cg00302160	CLDN2|9075	-1.66921	0.00810811	4.47714e-07	0	0	0	0	0
cg00302160	CLEC18A|348174	-1.86532	0.00587139	9.75163e-12	0	0	0	0	0
cg00302160	CLEC18C|283971	-1.70467	0.00698975	1.64492e-10	0	0	0	0	0
cg00302160	CLRN3|119467	-2.19841	0.0191053	1.55999e-11	0	0	0	0	0
cg00302160	COL23A1|91522	-2.19311	0.0232992	7.51064e-14	0	0	0	0	0
cg00302160	CUBN|8029	-1.97225	0.00726934	8.03954e-06	0	0	0	0	0
cg00302160	CYP2J2|1573	-2.07801	0.0139795	1.0481e-13	0	0	0	0	0
cg00302160	DGCR5|26220	-1.72635	0.0313141	6.47111e-14	0	0	0	0	0
cg00302160	EGLN3|112399	-1.6524	0.0289842	6.10485e-14	0	0	1	0	0
cg00302160	ENPEP|2028	-2.51179	0.00736253	3.77881e-09	0	0	0	0	0
cg00302160	ENPP3|5169	-2.60494	0.0131407	5.92737e-14	0	0	0	0	0
cg00302160	ESM1|11082	-2.00844	0.0144455	5.92737e-14	0	0	0	0	0
cg00302160	FMO1|2326	-1.87024	0.00773532	0.000303305	0	0	0	0	0
cg00302160	GABRD|2563	-1.65292	0.0300093	5.92737e-14	0	0	0	0	0
cg00302160	GBA3|57733	-1.68141	0.00754893	0.000340254	0	0	0	0	0
cg00302160	GDF6|392255	-1.78285	0.00624418	1.45211e-13	0	0	0	1	0
cg00302160	GIPC2|54810	-2.11482	0.00624418	2.82962e-05	0	0	0	0	0
cg00302160	GLIS1|148979	-2.44373	0.00922647	1.64471e-13	1	0	0	0	0
cg00302160	GLYATL1|92292	-1.73511	0.00698975	0.00390137	0	0	0	0	0
cg00302160	GLYAT|10249	-1.71227	0.0120224	0.00122517	0	0	0	0	0
cg00302160	GRIK3|2899	-1.938	0.0128611	2.67185e-12	0	0	0	0	0
cg00302160	GSTA1|2938	-1.70027	0.00698975	3.11151e-06	0	0	0	0	0
cg00302160	HAAO|23498	-2.23401	0.00596459	6.76527e-10	0	0	0	0	0
cg00302160	HHLA2|11148	-1.95211	0.0153774	4.3049e-13	0	0	0	0	0
cg00302160	HMOX1|3162	-1.82333	0.0155638	5.92737e-14	0	0	0	0	0
cg00302160	INSR|3643	-1.69129	0.0119292	8.40898e-14	0	0	0	0	0
cg00302160	LGALS2|3957	-2.17823	0.0112768	2.74299e-08	0	0	0	0	0
cg00302160	LOC100129034|100129034	-2.41907	0.0141659	5.92737e-14	0	0	0	0	0
cg00302160	LOC100131551|100131551	-1.97746	0.0253495	5.94455e-14	0	0	0	0	0
cg00302160	LOC145837|145837	-1.66319	0.00503262	6.43691e-07	0	0	0	0	0
cg00302160	LOC151534|151534	-1.9473	0.0127679	1.86808e-13	0	0	0	0	0
cg00302160	LOC283314|283314	-1.70791	0.0117428	3.02463e-13	0	0	0	0	0
cg00302160	LRP2|4036	-1.82285	0.0125815	5.73599e-07	0	0	0	0	0
cg00302160	MAF|4094	-1.73592	0.0166822	1.60013e-10	1	1	1	0	0
cg00302160	MAOB|4129	-1.65038	0.0148183	5.98454e-10	0	0	0	0	0
cg00302160	MAPT|4137	-2.27172	0.00438024	1.08378e-09	0	0	0	0	0
cg00302160	MYO3A|53904	-2.0934	0.0160298	6.0793e-14	0	0	0	0	0
cg00302160	NAT8|9027	-2.13773	0.00810811	6.24251e-06	0	0	0	0	0
cg00302160	NDUFA4L2|56901	-1.88987	0.033178	5.92737e-14	0	0	0	0	0
cg00302160	NEK6|10783	-2.03852	0.0229264	6.08968e-14	0	0	0	0	0
cg00302160	NFIA|4774	-1.98861	0.00195713	3.10736e-12	1	0	0	0	0
cg00302160	NRXN2|9379	-1.76791	0.00922647	1.17715e-11	0	0	0	0	0
cg00302160	PHKA2|5256	-1.66533	0.0199441	6.73585e-14	0	0	0	0	0
cg00302160	PLIN2|123	-1.80557	0.0129543	7.59013e-14	0	0	0	0	0
cg00302160	PNMA2|10687	-2.19061	0.0124884	7.75003e-14	0	0	0	1	0
cg00302160	PRUNE2|158471	-1.85036	0.00652377	5.17344e-11	0	0	0	0	0
cg00302160	RGL1|23179	-1.89395	0.00959925	2.05419e-09	0	0	0	0	0
cg00302160	RHOBTB1|9886	-1.87384	0.00969245	1.13587e-08	0	0	0	0	0
cg00302160	RIT1|6016	-1.6749	0.00615098	8.22964e-14	0	0	0	0	0
cg00302160	SEMA5B|54437	-1.65633	0.027959	1.15965e-13	0	0	0	0	0
cg00302160	SEMA6A|57556	-1.73174	0.0127679	1.83769e-13	0	0	0	0	0
cg00302160	SHMT2|6472	-1.73211	0.0189189	5.92737e-14	0	0	0	0	0
cg00302160	SLC17A3|10786	-1.92723	0.00782852	1.26429e-08	0	0	0	0	0
cg00302160	SLC17A4|10050	-1.99584	0.00745573	9.18998e-13	0	0	0	0	0
cg00302160	SLC22A11|55867	-2.08275	0.00810811	1.94917e-07	0	0	0	0	0
cg00302160	SLC28A1|9154	-2.2577	0.0272134	5.55015e-13	0	0	0	0	0
cg00302160	SLC47A1|55244	-1.95188	0.0107176	5.7384e-09	0	0	0	0	0
cg00302160	SLC5A10|125206	-1.74742	0.0110904	3.77493e-07	0	0	0	0	0
cg00302160	SLC5A12|159963	-1.64649	0.00410065	0.000711264	0	0	0	0	0
cg00302160	SLC6A13|6540	-1.66415	0.0171482	2.57373e-08	0	0	0	0	0
cg00302160	SLC6A3|6531	-1.9266	0.016589	2.15304e-13	0	0	0	0	0
cg00302160	SLC7A9|11136	-1.72409	0.0126747	0.000115601	0	0	0	0	0
cg00302160	STC2|8614	-1.7623	0.0269338	5.92737e-14	0	0	0	0	0
cg00302160	TFEC|22797	-1.77503	0.010438	2.65821e-08	1	0	0	0	0
cg00302160	TMEM133|83935	-1.69755	0.016589	8.03864e-14	0	0	0	0	0
cg00302160	TMEM200A|114801	-1.93924	0.00894688	6.96028e-12	0	0	0	0	0
cg00302160	TNFAIP6|7130	-1.9169	0.0146319	5.92737e-14	0	0	0	0	0
cg00302160	TRIM10|10107	-2.08839	0.0082013	6.04407e-07	0	0	0	0	0
cg00302160	TRIM15|89870	-2.11326	0.010904	1.70268e-10	1	0	0	0	0
cg00302160	TSPAN18|90139	-2.25868	0.00764212	5.1588e-13	0	0	0	0	0
cg00302160	UGT2A3|79799	-1.6545	0.0125815	1.7643e-06	0	0	0	0	0
cg00302160	UPB1|51733	-2.20777	0.00801491	2.67737e-06	0	0	0	0	0
cg00302160	USH1C|10083	-2.2032	0.0224604	2.13155e-10	0	0	0	0	0
cg00302160	VEGFA|7422	-1.80062	0.0158434	5.92737e-14	0	0	0	0	0
cg00302160	ZNF395|55893	-1.93257	0.0131407	6.57187e-14	1	0	0	1	0
cg00305740	ABCC2|1244	-1.78305	0.00969245	1.94774e-07	0	0	0	0	0
cg00305740	ABLIM3|22885	-1.96317	0.0241379	1.22885e-13	0	0	0	0	0
cg00305740	ACY3|91703	-1.66698	0.0153774	3.64709e-05	0	0	0	0	0
cg00305740	ADAP2|55803	-1.75451	0.0082013	5.92737e-14	0	0	0	0	0
cg00305740	ADM2|79924	-1.79121	0.0153774	6.41121e-10	0	0	0	0	0
cg00305740	ALPK2|115701	-1.87137	0.0247903	1.06706e-12	0	0	0	0	0
cg00305740	ANPEP|290	-1.68988	0.0157502	7.93539e-06	0	0	0	0	0
cg00305740	APBB1IP|54518	-2.63633	0.00596459	8.84135e-14	0	0	0	0	0
cg00305740	BTK|695	-1.75601	0.00577819	1.02265e-13	0	0	0	0	0
cg00305740	C14orf73|91828	-1.75536	0.0131407	1.91442e-12	0	0	0	0	0
cg00305740	C3|718	-1.71567	0.00913327	2.11693e-13	0	0	0	0	0
cg00305740	C4A|720	-1.83904	0.017987	5.09622e-12	0	0	0	0	0
cg00305740	CD2|914	-1.75352	0.00531221	1.62961e-13	0	0	0	0	0
cg00305740	CD37|951	-1.72636	0.00633737	1.0356e-13	0	0	0	0	0
cg00305740	CD3E|916	-1.64647	0.00596459	1.0126e-12	0	0	0	0	0
cg00305740	CD48|962	-1.76298	0.00643057	2.23596e-12	0	0	0	0	0
cg00305740	CD68|968	-1.94554	0.00782852	5.92737e-14	0	0	0	0	0
cg00305740	CD70|970	-2.00168	0.00941286	8.27103e-14	0	0	0	0	0
cg00305740	CD96|10225	-1.69357	0.00671016	3.61258e-13	0	0	0	0	0
cg00305740	CDCA2|157313	-2.12097	0.0172414	5.92737e-14	0	0	0	0	0
cg00305740	CDH2|1000	-1.82971	0.0148183	1.84919e-12	0	0	0	0	0
cg00305740	CDHR5|53841	-1.66327	0.0182665	9.8425e-09	0	0	0	0	0
cg00305740	CGREF1|10669	-1.82901	0.0182665	1.53894e-13	0	0	0	0	0
cg00305740	CHST13|166012	-1.95632	0.00615098	1.66078e-11	0	0	0	0	0
cg00305740	CLRN3|119467	-2.06933	0.02274	5.1261e-11	0	0	0	0	0
cg00305740	CSF3R|1441	-1.65262	0.00792171	5.92737e-14	0	0	0	0	0
cg00305740	DEPDC7|91614	-1.99719	0.00857409	9.8861e-08	0	0	0	0	0
cg00305740	DGCR5|26220	-1.77336	0.0301025	6.60154e-14	0	0	0	0	0
cg00305740	DPEP2|64174	-1.7084	0.010438	8.37373e-14	0	0	0	0	0
cg00305740	ENPP3|5169	-2.28457	0.0199441	8.09964e-14	0	0	0	0	0
cg00305740	EVI2B|2124	-1.65397	0.00521901	5.55339e-13	0	0	0	0	0
cg00305740	FAM78A|286336	-1.76347	0.0101584	5.92737e-14	0	0	0	0	0
cg00305740	GJB2|2706	-1.71384	0.00382106	9.49502e-09	0	0	1	0	0
cg00305740	GLIS1|148979	-1.99578	0.0176142	3.81064e-13	1	0	0	0	0
cg00305740	HHLA2|11148	-1.75438	0.0212488	1.88115e-12	0	0	0	0	0
cg00305740	HMOX1|3162	-2.46713	0.00633737	5.92737e-14	0	0	0	0	0
cg00305740	IKZF1|10320	-1.79479	0.00661696	4.93483e-13	1	1	0	1	0
cg00305740	IL16|3603	-1.65115	0.0082945	2.74974e-13	0	0	0	0	0
cg00305740	IL22RA1|58985	-1.78	0.00531221	4.22316e-10	0	0	0	0	0
cg00305740	IL2RB|3560	-1.68981	0.00978565	5.92737e-14	0	0	0	0	0
cg00305740	IL32|9235	-1.92501	0.011836	8.64126e-14	0	0	0	0	0
cg00305740	ITGAL|3683	-1.73571	0.00652377	1.0356e-13	0	0	0	0	0
cg00305740	LAIR1|3903	-1.68527	0.00764212	7.02461e-14	0	0	0	0	0
cg00305740	LGALS2|3957	-1.83088	0.0195713	1.23881e-07	0	0	0	0	0
cg00305740	LILRB1|10859	-1.82306	0.0108108	5.92737e-14	0	0	0	0	0
cg00305740	LOC100129034|100129034	-1.75969	0.028891	6.43505e-14	0	0	0	0	0
cg00305740	LOC100131551|100131551	-1.72979	0.0348555	5.92955e-14	0	0	0	0	0
cg00305740	LOC151534|151534	-1.79106	0.0167754	3.85729e-13	0	0	0	0	0
cg00305740	METTL7B|196410	-2.17392	0.00680336	8.69119e-09	0	0	0	0	0
cg00305740	MGST1|4257	-2.23467	0.00400746	5.51358e-08	0	0	0	0	0
cg00305740	MYO1F|4542	-1.8236	0.00801491	5.92737e-14	0	0	0	0	0
cg00305740	MYO1G|64005	-1.72491	0.00904007	9.04248e-14	0	0	0	1	0
cg00305740	NEK6|10783	-2.22148	0.0183597	6.18728e-14	0	0	0	0	0
cg00305740	PIK3R5|23533	-1.80198	0.00913327	5.92737e-14	0	0	0	0	0
cg00305740	PNMA2|10687	-1.71864	0.0220876	1.75204e-13	0	0	0	0	0
cg00305740	PROS1|5627	-1.73336	0.00773532	1.05595e-10	0	0	0	0	0
cg00305740	PVT1|5820	-1.85444	0.0202237	5.92737e-14	0	0	0	0	0
cg00305740	RDH5|5959	-1.76977	0.00922647	2.42874e-10	0	0	0	0	0
cg00305740	SAMD3|154075	-1.78512	0.00745573	2.52654e-13	0	0	0	0	0
cg00305740	SASH3|54440	-1.83833	0.00671016	6.26829e-14	0	0	0	0	0
cg00305740	SCARB1|949	-1.73395	0.0210624	5.92737e-14	0	0	0	0	0
cg00305740	SCD|6319	-1.92147	0.00885368	5.92737e-14	0	0	0	0	0
cg00305740	SELPLG|6404	-1.92062	0.00521901	1.08982e-13	0	0	0	0	0
cg00305740	SHMT2|6472	-1.71778	0.0200373	5.92737e-14	0	0	0	0	0
cg00305740	SLC2A5|6518	-1.78296	0.0108108	1.46181e-11	0	0	0	0	0
cg00305740	STAMBPL1|57559	-1.79031	0.00698975	6.91417e-14	0	0	0	0	0
cg00305740	STC2|8614	-1.6868	0.0297297	5.92737e-14	0	0	0	0	0
cg00305740	TFEC|22797	-1.70351	0.0124884	6.82532e-08	1	0	0	1	0
cg00305740	TNFAIP6|7130	-1.75292	0.0192917	5.92737e-14	0	0	0	0	0
cg00305740	TNFSF9|8744	-1.90284	0.00652377	6.26829e-14	0	0	0	0	0
cg00305740	TRIM15|89870	-1.79058	0.017987	8.88547e-10	1	0	0	0	0
cg00305740	TTYH3|80727	-1.72695	0.0151911	8.11124e-14	0	0	0	1	0
cg00305740	TYMS|7298	-1.81287	0.0136067	5.92737e-14	0	0	0	0	0
cg00305740	USH1C|10083	-2.04543	0.0277726	7.65501e-10	0	0	0	0	0
cg00305740	VAV1|7409	-1.75362	0.00624418	9.72818e-14	0	0	0	0	0
cg00305740	VIM|7431	-1.81969	0.0191985	6.30675e-14	0	0	0	0	0
cg00305740	WAS|7454	-1.69464	0.00652377	6.8061e-14	0	1	0	0	0
cg00308065	COL23A1|91522	-1.77187	0.0422181	1.72268e-13	0	0	0	0	0
cg00308065	SLC28A1|9154	-1.95235	0.039795	1.48791e-12	0	0	0	0	0
cg00308065	USH1C|10083	-2.23739	0.0217148	2.39192e-10	0	0	0	0	0
cg00311371	ACMSD|130013	-1.9116	0.010438	0.00285906	0	0	0	1	1
cg00311371	ACSM2A|123876	-1.74189	0.0137931	0.00285906	0	0	0	0	0
cg00311371	ALPK2|115701	-1.95501	0.0215284	2.40358e-07	0	0	0	0	0
cg00311371	C13orf1|57213	-1.80668	0.000745573	2.40358e-07	0	0	0	0	0
cg00311371	CLRN3|119467	-1.68309	0.0384902	4.82081e-06	0	0	0	0	0
cg00311371	CYP2J2|1573	-1.82336	0.0223672	2.40358e-07	0	0	0	0	0
cg00311371	ENPP3|5169	-2.26208	0.0205965	2.40358e-07	0	0	0	0	0
cg00311371	FGFR1OP|11116	-1.82187	0.00027959	2.40358e-07	0	1	0	0	0
cg00311371	GLIS1|148979	-2.06503	0.0152842	2.40358e-07	1	0	0	0	0
cg00311371	GLYAT|10249	-1.68993	0.0126747	0.0268973	0	0	0	0	0
cg00311371	LRMP|4033	-1.98056	0.00102516	2.40358e-07	0	0	0	0	0
cg00311371	PHKA2|5256	-1.8756	0.0131407	2.40358e-07	0	0	0	0	0
cg00311371	RUNDC3B|154661	-1.75819	0.00055918	0.00104513	0	0	0	0	0
cg00311371	SEMA5B|54437	-1.94609	0.0155638	2.40358e-07	0	0	0	0	0
cg00311371	SLC17A1|6568	-2.20412	0.00242311	0.0169732	0	0	0	0	0
cg00311371	SPATA18|132671	-2.19841	0.00400746	2.40358e-07	0	0	0	0	0
cg00311371	USH1C|10083	-2.06363	0.0272134	3.83732e-05	0	0	0	0	0
cg00318322	ACAD11|84129	-1.8223	0.0106244	8.37723e-13	0	0	0	0	0
cg00318322	C22orf45|646023	-1.67308	0.0176142	6.60534e-10	0	0	0	0	0
cg00318322	CDK18|5129	-1.65485	0.021808	1.37798e-13	0	0	0	0	0
cg00318322	CLRN3|119467	-1.80668	0.0315937	1.37167e-11	0	0	0	0	0
cg00318322	COL23A1|91522	-1.77991	0.0416589	8.62484e-14	0	0	0	0	0
cg00318322	ENPEP|2028	-1.77054	0.0219944	3.84741e-09	0	0	0	0	0
cg00318322	ENPP3|5169	-1.98703	0.0295433	8.62484e-14	0	0	0	0	0
cg00318322	INSR|3643	-1.74665	0.00978565	7.19341e-14	0	0	0	0	0
cg00318322	MAPT|4137	-1.67163	0.0160298	7.83808e-10	0	0	0	0	0
cg00318322	MYO3A|53904	-1.65226	0.0301957	1.07734e-13	0	0	0	0	0
cg00318322	SLC28A1|9154	-2.02109	0.0368127	3.11803e-13	0	0	0	0	0
cg00318322	UPB1|51733	-1.89618	0.016589	1.09811e-06	0	0	0	0	0
cg00318322	USH1C|10083	-1.70216	0.0415657	2.15288e-10	0	0	0	0	0
cg00331677	ABLIM3|22885	-1.79113	0.0301025	1.19761e-13	0	0	0	0	0
cg00331677	ACSM5|54988	-2.0681	0.0082013	8.04225e-11	0	0	0	1	0
cg00331677	ANGPTL4|51129	-1.78771	0.0219944	8.22455e-14	0	0	0	0	0
cg00331677	ANG|283	-1.6906	0.0154706	3.30774e-13	0	0	0	0	0
cg00331677	BBOX1|8424	-1.65251	0.010904	0.000102956	0	0	0	0	0
cg00331677	C22orf45|646023	-1.73506	0.0157502	4.60657e-09	0	0	0	0	0
cg00331677	C4A|720	-2.12663	0.0127679	1.81295e-12	0	0	0	0	0
cg00331677	CLRN3|119467	-1.70402	0.0373719	4.54305e-11	0	0	0	0	0
cg00331677	COL23A1|91522	-2.54288	0.0143523	6.03487e-14	0	0	0	0	0
cg00331677	DGCR5|26220	-2.01226	0.0223672	6.00985e-14	0	0	0	0	0
cg00331677	DGCR9|25787	-1.67054	0.0191985	5.92737e-14	0	0	0	0	0
cg00331677	EGLN3|112399	-1.8489	0.0205033	7.18469e-14	0	0	1	0	0
cg00331677	ENPEP|2028	-2.17778	0.0135135	4.45867e-09	0	0	0	0	0
cg00331677	ENPP3|5169	-1.8254	0.0366263	1.09759e-13	0	0	0	0	0
cg00331677	ESM1|11082	-1.68609	0.0243243	5.97464e-14	0	0	0	0	0
cg00331677	FBXO17|115290	-1.67567	0.015657	8.80029e-14	0	0	0	0	0
cg00331677	GABRD|2563	-1.73461	0.0260019	5.92737e-14	0	0	0	0	0
cg00331677	GGT1|2678	-1.68236	0.00959925	1.19221e-08	0	0	0	0	0
cg00331677	GLIS1|148979	-1.82101	0.0223672	6.548e-13	1	0	0	0	0
cg00331677	GRIK3|2899	-1.72267	0.0198509	4.15952e-12	0	0	0	0	0
cg00331677	HAAO|23498	-2.04359	0.00866729	1.07488e-09	0	0	0	0	0
cg00331677	LGALS2|3957	-1.83629	0.0194781	5.29336e-08	0	0	0	0	0
cg00331677	LOC100129034|100129034	-2.22877	0.0177074	5.92737e-14	0	0	0	0	0
cg00331677	LOC100131551|100131551	-2.12241	0.0207829	6.92662e-14	0	0	0	0	0
cg00331677	LOC151534|151534	-1.67037	0.0205033	4.58787e-13	0	0	0	0	0
cg00331677	MAF|4094	-1.78335	0.0159366	1.65135e-10	1	1	1	1	0
cg00331677	MAOB|4129	-1.67515	0.0142591	2.3974e-09	0	0	0	0	0
cg00331677	NEK6|10783	-2.23074	0.017987	6.02657e-14	0	0	0	0	0
cg00331677	NFIA|4774	-1.75971	0.00512582	1.41819e-11	1	0	0	0	0
cg00331677	NOL3|8996	-1.84129	0.0164026	5.92737e-14	0	0	0	1	0
cg00331677	PNMA2|10687	-1.71509	0.022274	1.53475e-13	0	0	0	0	0
cg00331677	PVT1|5820	-1.84452	0.0206897	5.92737e-14	0	0	0	0	0
cg00331677	SCARB1|949	-1.88352	0.0164026	5.92737e-14	0	0	0	0	0
cg00331677	SEMA5B|54437	-1.66903	0.0269338	2.05878e-13	0	0	0	0	0
cg00331677	SEMA6A|57556	-1.69496	0.0143523	1.84467e-13	0	0	0	0	0
cg00331677	SLC17A4|10050	-1.7123	0.017987	1.39344e-12	0	0	0	0	0
cg00331677	SLC28A1|9154	-3.04977	0.00913327	3.99345e-13	0	0	0	0	0
cg00331677	SPATA18|132671	-1.89233	0.00987884	3.19869e-13	0	0	0	0	0
cg00331677	STC2|8614	-1.76508	0.0267474	5.92737e-14	0	0	0	0	0
cg00331677	TMEM133|83935	-1.70456	0.0159366	9.36006e-14	0	0	0	0	0
cg00331677	TSPAN18|90139	-1.94146	0.0174278	1.21591e-12	0	0	0	0	0
cg00331677	ZNF395|55893	-1.72489	0.0180801	9.98462e-14	1	0	0	0	0
cg00337020	ANPEP|290	-1.75512	0.0141659	0.000666378	0	0	0	0	0
cg00337020	CA9|768	-2.81925	0.023206	5.5103e-10	0	0	0	0	0
cg00337020	CD70|970	-1.83632	0.0125815	8.82805e-10	0	0	0	1	0
cg00337020	CDHR5|53841	-1.84969	0.0127679	8.57547e-07	0	0	0	0	0
cg00337020	CGREF1|10669	-1.79371	0.0190121	5.5103e-10	0	0	0	0	0
cg00337020	CLRN3|119467	-1.83395	0.0303821	8.03737e-08	0	0	0	0	0
cg00337020	DGCR9|25787	-1.87908	0.0141659	5.5103e-10	0	0	0	0	0
cg00337020	GAL3ST1|9514	-1.94238	0.00456664	5.5103e-10	0	0	0	0	0
cg00337020	HNF4A|3172	-1.81769	0.00978565	0.00233013	1	0	0	0	0
cg00337020	RBP5|83758	-1.72157	0.00987884	0.00011947	0	0	0	0	0
cg00337020	USH1C|10083	-1.81384	0.0361603	4.45585e-06	0	0	0	0	0
cg00351813	ACLY|47	-1.67161	0.0131407	7.00051e-14	0	0	0	1	0
cg00351813	ADM|133	-1.66595	0.00959925	2.86645e-13	0	0	0	0	0
cg00351813	ANGPTL4|51129	-2.31233	0.0102516	6.16455e-14	0	0	0	0	0
cg00351813	APBB1IP|54518	-1.80099	0.0195713	1.73125e-13	0	0	0	0	0
cg00351813	APLN|8862	-1.95244	0.0083877	5.92737e-14	0	0	0	0	0
cg00351813	BHLHE41|79365	-1.66905	0.00913327	7.18433e-14	1	0	1	0	0
cg00351813	C4A|720	-1.77232	0.0196645	3.82427e-12	0	0	0	0	0
cg00351813	C4orf47|441054	-1.65379	0.00680336	1.30228e-13	0	0	0	0	0
cg00351813	C7orf68|29923	-2.30875	0.00671016	5.92737e-14	0	0	0	0	0
cg00351813	CA9|768	-3.34979	0.0125815	5.92737e-14	0	0	0	0	0
cg00351813	CD1D|912	-1.70415	0.0125815	9.35197e-14	0	0	0	0	0
cg00351813	CDCA2|157313	-2.07399	0.0185461	5.92737e-14	0	0	0	0	0
cg00351813	CDK18|5129	-2.11998	0.00689655	1.43507e-13	0	0	0	0	0
cg00351813	COL23A1|91522	-2.37719	0.0181733	7.11347e-14	0	0	0	0	0
cg00351813	CSPG4|1464	-1.66716	0.0167754	2.12851e-13	0	0	0	0	0
cg00351813	CXCR4|7852	-1.75775	0.0116496	5.92737e-14	0	0	0	0	0
cg00351813	CYP2J2|1573	-1.69456	0.0273066	2.12851e-13	0	0	0	0	0
cg00351813	DGCR10|26222	-1.90231	0.00512582	5.99446e-11	0	0	0	0	0
cg00351813	DGCR5|26220	-2.75965	0.00913327	5.92737e-14	0	0	0	0	0
cg00351813	DGCR9|25787	-2.29584	0.00726934	5.92737e-14	0	0	0	0	0
cg00351813	EGLN3|112399	-2.94726	0.00316869	5.92737e-14	0	0	1	0	0
cg00351813	EHD2|30846	-1.72366	0.0151911	1.10234e-13	0	0	0	0	0
cg00351813	ELMO1|9844	-1.73403	0.0107176	6.72603e-14	0	0	0	0	0
cg00351813	ENPEP|2028	-2.13288	0.0148183	5.77152e-09	0	0	0	0	0
cg00351813	ENPP3|5169	-1.91584	0.032246	1.54338e-13	0	0	0	0	0
cg00351813	ESM1|11082	-2.2886	0.00857409	5.92737e-14	0	0	0	0	0
cg00351813	FAM115C|285966	-1.65767	0.00540541	5.92737e-14	0	0	0	0	0
cg00351813	FATE1|89885	-1.78554	0.0108108	4.21715e-13	0	0	0	0	0
cg00351813	FBXO17|115290	-1.8476	0.0110904	8.33587e-14	0	0	0	0	0
cg00351813	GABRD|2563	-2.43893	0.00782852	5.92737e-14	0	0	0	0	0
cg00351813	GRIK3|2899	-2.1658	0.00754893	3.14732e-12	0	0	0	0	0
cg00351813	HK2|3099	-1.66615	0.0128611	5.95424e-14	0	0	0	0	0
cg00351813	HSF4|3299	-1.67431	0.0107176	5.92737e-14	1	0	0	0	0
cg00351813	HSPB8|26353	-1.76218	0.0138863	1.32065e-13	0	0	0	0	0
cg00351813	IGFBP3|3486	-1.70873	0.00652377	9.23823e-14	0	0	1	0	0
cg00351813	INHBB|3625	-1.71741	0.00885368	7.90191e-14	0	0	0	0	0
cg00351813	INSR|3643	-1.64986	0.0139795	1.07479e-13	0	0	0	0	0
cg00351813	KRBA1|84626	-1.77779	0.00671016	6.44574e-14	1	0	0	0	0
cg00351813	LDHA|3939	-1.66908	0.00717614	2.10346e-13	0	0	0	0	0
cg00351813	LOC100129034|100129034	-2.38891	0.0150047	6.03184e-14	0	0	0	0	0
cg00351813	LOC100131551|100131551	-1.97511	0.0256291	7.98227e-14	0	0	0	0	0
cg00351813	MAF|4094	-1.80494	0.0152842	1.90555e-10	1	1	1	0	0
cg00351813	MYO3A|53904	-2.02429	0.0176142	1.07398e-13	0	0	0	0	0
cg00351813	N4BP2L1|90634	-1.68056	0.0102516	1.06006e-13	0	0	0	0	0
cg00351813	NDUFA4L2|56901	-2.81219	0.0055918	5.92737e-14	0	0	0	0	0
cg00351813	NEK6|10783	-2.24533	0.0174278	6.35379e-14	0	0	0	0	0
cg00351813	NETO2|81831	-1.6669	0.0160298	6.47792e-14	0	0	0	0	0
cg00351813	NOL3|8996	-1.9928	0.0125815	5.92737e-14	0	0	0	0	0
cg00351813	PCSK6|5046	-1.65637	0.00810811	2.81956e-13	0	0	0	0	0
cg00351813	PFKP|5214	-1.67537	0.0122088	1.07569e-12	0	0	0	0	0
cg00351813	PHKA2|5256	-2.16134	0.00671016	5.93426e-14	0	0	0	0	0
cg00351813	PPFIA4|8497	-1.71391	0.00876048	1.21359e-13	0	0	0	0	0
cg00351813	PTPRE|5791	-1.69896	0.00959925	7.24484e-14	0	0	0	0	0
cg00351813	PVT1|5820	-2.56285	0.00773532	5.92737e-14	0	0	0	0	0
cg00351813	SAP30|8819	-2.12295	0.00913327	5.92737e-14	1	0	0	0	0
cg00351813	SCARB1|949	-1.90184	0.0152842	5.92737e-14	0	0	0	0	0
cg00351813	SEMA5B|54437	-2.17886	0.0100652	1.19901e-13	0	0	0	0	0
cg00351813	SH3BP2|6452	-1.70734	0.00913327	1.03416e-13	0	0	0	0	0
cg00351813	SHMT2|6472	-1.8463	0.0152842	5.92737e-14	0	0	0	0	0
cg00351813	SLC16A1|6566	-1.87623	0.0160298	5.93426e-14	0	0	0	0	0
cg00351813	SLC28A1|9154	-2.2045	0.028891	1.36996e-12	0	0	0	0	0
cg00351813	SLC6A3|6531	-1.80549	0.0206897	7.90604e-13	0	0	0	0	0
cg00351813	SPAG4|6676	-1.80515	0.00848089	5.92737e-14	0	0	0	0	0
cg00351813	ST8SIA4|7903	-1.7449	0.0133271	5.92737e-14	0	0	0	0	0
cg00351813	STC2|8614	-2.9911	0.00531221	5.92737e-14	0	0	0	0	0
cg00351813	TMEM133|83935	-2.13156	0.00624418	8.0833e-14	0	0	0	0	0
cg00351813	TNFAIP6|7130	-1.82501	0.0173346	5.99671e-14	0	0	0	0	0
cg00351813	TSPAN18|90139	-1.72357	0.0253495	1.87488e-12	0	0	0	0	0
cg00351813	TTYH3|80727	-1.65886	0.017521	9.47401e-14	0	0	0	0	0
cg00351813	TYMS|7298	-1.80877	0.0136999	5.92737e-14	0	0	0	0	0
cg00351813	VEGFA|7422	-2.21818	0.00624418	5.92737e-14	0	0	0	0	0
cg00351813	VIM|7431	-1.89167	0.0171482	6.35379e-14	0	0	0	0	0
cg00351813	ZNF395|55893	-2.31873	0.0054986	5.92737e-14	1	0	0	0	0
cg00366412	ANGPTL2|23452	-2.03792	0.000372787	7.71594e-07	0	0	0	0	0
cg00366412	C11orf88|399949	-1.81754	0.00027959	1.35061e-06	0	0	0	0	0
cg00366412	C16orf88|400506	-1.64642	0.00195713	1.88711e-05	0	0	0	0	0
cg00366412	C5orf13|9315	-1.78907	0.00428705	7.71594e-07	0	0	0	0	0
cg00366412	C7orf10|79783	-1.96691	0.00521901	0.0470074	0	0	0	0	0
cg00366412	DPYSL3|1809	-2.06756	0.00251631	8.60216e-06	0	0	0	0	0
cg00366412	FABP5|2171	-1.73619	0.00149115	7.71594e-07	0	0	0	0	0
cg00366412	FES|2242	-1.65194	0.00643057	0.000122954	0	0	1	0	0
cg00366412	FKBP7|51661	-1.75313	0.00130475	9.38628e-05	0	0	0	0	0
cg00366412	HDAC7|51564	-1.7096	0.00326188	2.49128e-06	1	0	0	0	0
cg00366412	ITGA5|3678	-1.68459	0.00698975	7.71594e-07	0	0	1	0	0
cg00366412	LOC644538|644538	-1.88908	0.00372787	2.49128e-06	0	0	0	0	0
cg00366412	MFRP|83552	-2.37714	0.000465983	2.49128e-06	0	0	0	0	0
cg00366412	MNT|4335	-1.73293	0.00475303	7.71594e-07	1	0	0	1	0
cg00366412	MPHOSPH10|10199	-1.71521	0.00232992	7.71594e-07	0	0	0	0	0
cg00366412	MSX1|4487	-1.64823	0.00633737	2.49128e-06	1	0	0	0	0
cg00366412	PDLIM3|27295	-1.68353	0.00158434	0.000426904	0	0	0	0	0
cg00366412	PLSCR3|57048	-2.05627	0.00382106	7.71594e-07	0	0	0	1	0
cg00366412	PMEPA1|56937	-1.98233	0.00438024	7.71594e-07	0	0	0	0	0
[truncated: 115,559 more rows]
