# Supplementary material for: Identification of activated enhancers and linked transcription factors in breast, prostate, and kidney tumors by tracing enhancer networks using epigenetic traits
Source: Epigenetics Chromatin. 2016 Nov 9;9:50. doi: 10.1186/s13072-016-0102-4 (PMC5103450; doi:10.1186/s13072-016-0102-4)
Supplement: Supplementary file 6 — Additional file 6: Table S5. List of TFs found from TENET ET:G+ links for BRCA, PRAD, and KIRC. [file 13072_2016_102_MOESM6_ESM.xlsx]

## Sheet: Table S5
Table S5. List of TFs found from TENET Et:G+ links
	BRCA			PRAD			KIRC
order	gene symbol	gene ID	order	gene symbol	gene ID	order	gene symbol	gene ID
1	GATA3	2625	1	HOXC6	3223	1	GLIS1	148979
2	SPDEF	25803	2	DLX1	1745	2	MAF	4094
3	FOXA1	3169	3	HOXC4	3221	3	SAP30	8819
4	ESR1	2099	4	FOXA1	3169	4	TRIM15	89870
5	MYBL2	4605	5	LASS4	79603	5	ZNF395	55893
6	FOXM1	2305	6	SIM2	6493	6	SCAF1	58506
7	XBP1	7494	7	HOXC5	3222	7	TFEC	22797
8	ZNF695	57116	8	HOXB13	10481	8	CREB3L3	84699
9	MYB	4602	9	EZH2	2146	9	RUNX1	861
10	RCOR2	283248	10	HIST1H2BN	8341	10	ZNF227	7770
11	RAD51	5888	11	OTX1	5013	11	HSF4	3299
12	TRIP13	9319	12	GATAD2A	54815	12	HNF4A	3172
13	PTTG1	9232	13	SPDEF	25803	13	DAB2	1601
14	E2F1	1869	14	INSM1	3642	14	DDB2	1643
15	HMGB3	3149	15	TBX1	6899	15	RUNX3	864
16	SOX11	6664	16	CBX4	8535	16	ZNF79	7633
17	EZH2	2146	17	DLX2	1746	17	PDLIM1	9124
18	E2F8	79733	18	ERG	2078	18	BHLHE41	79365
19	ESPL1	9700	19	KLF16	83855	19	NCOR2	9612
20	HMGA1	3159	20	FOXH1	8928	20	HCLS1	3059
21	OTX1	5013	21	POLR3K	51728	21	HNF1A	6927
22	LMX1B	4010	22	ZNF238	10472	22	HIC2	23119
23	ENO1	2023	23	HEY2	23493	23	IFI16	3428
24	CBFB	865	24	HIST1H2BE	8344	24	IKZF1	10320
25	MCM7	4176	25	NKX3-1	4824	25	MYBL2	4605
26	EN1	2019	26	RUVBL1	8607	26	PRDM1	639
27	TOX3	27324	27	TRIP13	9319	27	ZNF256	10172
28	E2F2	1870	28	HNF4G	3174	28	KRBA1	84626
29	ZIC1	7545	29	ZNF234	10780	29	NFIA	4774
30	HDAC2	3066	30	CBX8	57332	30	TBX21	30009
31	MCM2	4171	31	MXD3	83463	31	ZNF222	7673
32	HDGF	3068	32	PTMA	5757	32	ZNF707	286075
33	E2F3	1871	33	DNAJC2	27000	33	SLA2	84174
34	RAD54B	25788	34	ZNF695	57116	34	TRIP13	9319
35	SNRPD1	6632	35	ZNF707	286075	35	STAT4	6775
36	CREB3L4	148327	36	BHLHA15	168620	36	CTBP1	1487
37	HTATIP2	10553	37	SFRS16	11129	37	E2F2	1870
38	MED30	90390	38	TAF4	6874	38	ETV7	51513
39	SUV39H2	79723	39	SIX4	51804	39	ZFPL1	7542
40	GATAD2A	54815	40	ZFP41	286128	40	PTTG1	9232
41	H1F0	3005	41	ZNF174	7727	41	TAF10	6881
42	TAF11	6882	42	CEBPG	1054	42	TCEB1	6921
43	HOXC13	3229	43	HDAC1	3065	43	BARX2	8538
44	HOXC11	3227	44	HMGA1	3159	44	MSC	9242
45	GTF2H4	2968	45	MBD3	53615	45	MEN1	4221
46	PITX1	5307	46	BRF1	2972	46	AGAP3	116988
47	NFE2L3	9603	47	HMG20B	10362	47	MTA2	9219
48	THOC4	10189	48	NR2F6	2063	48	PML	5371
49	ONECUT2	9480	49	POU6F1	5463	49	PRICKLE3	4007
50	CREB3L1	90993	50	ZNF623	9831	50	TGFB1I1	7041
51	HOXC10	3226	51	EN2	2020	51	ZNF416	55659
52	FOXL1	2300	52	GLI4	2738	52	MNDA	4332
53	TFAP4	7023	53	HIST1H1C	3006	53	SNRPB	6628
54	MCM5	4174	54	HOXC9	3225	54	ZNF350	59348
55	ARNTL2	56938	55	HSF1	3297	55	MAZ	4150
56	FOXD1	2297	56	PTTG1	9232	56	MNT	4335
57	PHF5A	84844	57	ZDHHC9	51114	57	ZNF155	7711
58	MCM6	4175	58	ZNF433	163059	58	ZNF273	10793
59	NMI	9111	59	ZNF7	7553	59	ZNF404	342908
60	POLR1C	9533	60	CREB3L4	148327	60	MBD3	53615
61	PPAN	56342	61	E2F5	1875	61	NFIX	4784
62	RBL1	5933	62	HES6	55502	62	POLR2F	5435
63	DLX5	1749	63	MEN1	4221	63	ZNF3	7551
64	TCOF1	6949	64	MYBL2	4605	64	LEF1	51176
65	ZSWIM4	65249	65	PAX1	5075	65	ZNF283	284349
66	MCM4	4173	66	TCF15	6939	66	BAZ1A	11177
67	NFKBIL2	4796	67	TRIM24	8805	67	DLX5	1749
68	TIMELESS	8914	68	ZNHIT3	9326	68	NR1H4	9971
69	SIX2	10736	69	ESPL1	9700	69	HTATIP2	10553
70	SND1	27044	70	HIST1H1E	3008	70	CBFB	865
71	SSRP1	6749	71	HMGB3	3149	71	MSX1	4487
72	E2F5	1875	72	HNRNPAB	3182	72	E2F8	79733
73	ELK1	2002	73	MAF1	84232	73	NME2	4831
74	PHF19	26147	74	NFYA	4800	74	ZNF382	84911
75	POLR2D	5433	75	POLR1C	9533	75	NMI	9111
76	POU4F1	5457	76	SOX4	6659	76	BOLA2	552900
77	RBM15	64783	77	ZNF311	282890	77	HOXB13	10481
78	SFPQ	6421	78	ZNF3	7551	78	SPI1	6688
79	BRIP1	83990	79	ZNF76	7629	79	FLI1	2313
80	NPAS1	4861	80	ZNF92	168374	80	FOXM1	2305
81	VAX2	25806	81	LZTR1	8216	81	FOXN3	1112
82	ZNF124	7678	82	MLX	6945	82	IRF3	3661
83	PTMA	5757	83	MSL3	10943	83	KDM4B	23030
84	SIX1	6495	84	MYEF2	50804	84	ELL2	22936
85	TCF19	6941	85	NFKBIL2	4796	85	RAI1	10743
86	WDHD1	11169	86	NKX2-3	159296	86	ZNF133	7692
87	TEAD4	7004	87	APEX1	328	87	BRD1	23774
88	TCF20	6942	88	ARID3A	1820	88	CBX3	11335
89	GTF2IRD1	9569	89	ELL3	80237	89	DNAJC2	27000
90	IRX5	10265	90	H1FX	8971	90	HIVEP3	59269
91	KDM4B	23030	91	HMGN1	3150	91	LZTS1	11178
92	PPARD	5467	92	KLF15	28999	92	RNPS1	10921
93	SOX4	6659	93	NOTCH3	4854	93	RUVBL2	10856
94	BMI1	648	94	PAPOLA	10914	94	SNAPC2	6618
95	DNAJC2	27000	95	POLR2H	5437	95	SPOCD1	90853
96	KDM2B	84678	96	SCAF1	58506	96	ZNF282	8427
97	POLR2F	5435	97	SCAND1	51282	97	GLI2	2736
98	SIX4	51804	98	YBX1	4904	98	MEF2C	4208
99	TGIF2	60436	99	ZNF638	27332	99	PHF12	57649
100	BARD1	580	100	ANKZF1	55139	100	ZNF226	7769
101	CENPK	64105	101	CBX3	11335	101	AFF3	3899
102	ILF2	3608	102	E2F1	1869	102	E2F1	1869
103	RNPS1	10921	103	E2F2	1870	103	FAIM3	9214
104	TLE3	7090	104	GTF3C2	2976	104	LOC729991-MEF2B	4207
105	ZNF93	81931	105	HLX	3142	105	POU2F2	5452
106	DLX4	1748	106	HNRNPK	3190	106	HNRNPUL1	11100
107	KNTC1	9735	107	LASS2	29956	107	MKL1	57591
108	ZDHHC13	54503	108	MAZ	4150	108	SMARCB1	6598
109	MYEF2	50804	109	RAD51	5888	109	ZNF408	79797
110	PAPOLA	10914	110	SMARCD2	6603	110	ZNF461	92283
111	TCEA3	6920	111	TADA3	10474	111	CSDA	8531
112	MCM8	84515	112	ZBTB34	403341	112	EZH2	2146
113	NONO	4841	113	ZNF446	55663	113	HLX	3142
114	RARA	5914	114	ZNF480	147657	114	MED15	51586
115	ZDHHC16	84287	115	ZNF513	130557	115	TOX2	84969
116	BRCA1	672	116	BARX2	8538	116	ZNF469	84627
117	BRCA2	675	117	BUD31	8896	117	ELF4	2000
118	CEBPG	1054	118	FOXD1	2297	118	TBX15	6913
119	HES6	55502	119	HDAC8	55869	119	TRIM28	10155
120	LRRFIP1	9208	120	HES4	57801	120	ZNF175	7728
121	NKRF	55922	121	HIST1H2BD	3017	121	ZNF219	51222
122	OVOL1	5017	122	HNF1A	6927	122	MCM6	4175
123	POLR3K	51728	123	KLF1	10661	123	TBC1D2B	23102
124	RUVBL1	8607	124	MCM2	4171	124	ZEB2	9839
125	SIM2	6493	125	NFKBIB	4793	125	ZNF766	90321
126	TRERF1	55809	126	PHF8	23133	126	DPF2	5977
127	ZNF90	7643	127	POLR2F	5435	127	GABPB1	2553
128	ASB6	140459	128	POLR3D	661	128	HNF4G	3174
129	ETV7	51513	129	POLR3H	171568	129	TCOF1	6949
130	FUBP1	8880	130	RYBP	23429	130	TFAP4	7023
131	HIST1H2BJ	8970	131	SS18L1	26039	131	ZBTB12	221527
132	HIST1H2BN	8341	132	TAF10	6881	132	ZNF671	79891
133	MCM3	4172	133	TAF15	8148	133	LZTR1	8216
134	MED14	9282	134	TCEB1	6921	134	PITX1	5307
135	PAX9	5083	135	UBTF	7343	135	TAF9	6880
136	SIX3	6496	136	VAX2	25806	136	ZBTB17	7709
137	ZNF738	148203	137	YEATS4	8089	137	ZNF417	147687
138	ZNF74	7625	138	ZBTB32	27033	138	ZNF507	22847
139	BOLA2	552900	139	ZBTB7B	51043	139	DLX1	1745
140	FUS	2521	140	ZFP28	140612	140	RARG	5916
141	LASS2	29956	141	ZNF502	91392	141	SERTAD2	9792
142	POLR1A	25885	142	ZNF74	7625	142	TCEA3	6920
143	ADNP	23394	143	ANKS3	124401	143	TFEB	7942
144	C1D	10438	144	CENPK	64105	144	WHSC2	7469
145	DMRT1	1761	145	CRAMP1L	57585	145	YEATS2	55689
146	GTF3C2	2976	146	DMAP1	55929	146	BUD31	8896
147	HOXB2	3212	147	ELL	8178	147	CNOT3	4849
148	MKI67IP	84365	148	FOXM1	2305	148	DHX38	9785
149	TRIM27	5987	149	FOXN4	121643	149	DIDO1	11083
150	ZNF43	7594	150	FUS	2521	150	DNMT3A	1788
151	ANKRD32	84250	151	HSF4	3299	151	HSF1	3297
152	CRABP2	1382	152	MCM7	4176	152	NFATC4	4776
153	DLX3	1747	153	MED23	9439	153	RARA	5914
154	EHMT2	10919	154	NFKB2	4791	154	KDM2B	84678
155	ELF4	2000	155	PHF13	148479	155	LIMD1	8994
156	MED8	112950	156	PREB	10113	156	PLAGL2	5326
157	PHF6	84295	157	RBBP4	5928	157	BATF	10538
158	TTF2	8458	158	RBCK1	10616	158	BCL11B	64919
159	ZNF131	7690	159	SAFB	6294	159	CREB5	9586
160	ZNF146	7705	160	SND1	27044	160	HDAC7	51564
161	ZNF91	7644	161	SOLH	6650	161	HIST1H2BH	8345
162	C7orf11	136647	162	SOX12	6666	162	HNRNPAB	3182
163	ESRRA	2101	163	SSBP4	170463	163	MKI67IP	84365
164	HMGB2	3148	164	TFAP4	7023	164	OTX1	5013
165	HNRNPUL1	11100	165	TRIB3	57761	165	POLR2D	5433
166	LASS4	79603	166	ZFPL1	7542	166	POLR2J	5439
167	PATZ1	23598	167	ZIC2	7546	167	SIX1	6495
168	SFRS2	6427	168	ZNF285	26974	168	SOX11	6664
169	TAF5L	27097	169	ZNF467	168544	169	THOC4	10189
170	TAX1BP3	30851	170	ZNF544	27300	170	ZNF595	152687
171	TCF3	6929	171	ZNF558	148156	171	ZNF70	7621
172	WWP1	11059	172	ZNF582	147948	172	ZSCAN5A	79149
173	XRCC3	7517	173	AGAP3	116988	173	DLX4	1748
174	ZNF469	84627	174	ANKRD54	129138	174	DRAP1	10589
175	ZNF480	147657	175	ARNT2	9915	175	E2F3	1871
176	ABT1	29777	176	ASXL1	171023	176	E2F4	1874
177	BAZ1B	9031	177	ATF4	468	177	HIST1H2BN	8341
178	DNMT3A	1788	178	CHAF1A	10036	178	HOXA4	3201
179	HOMEZ	57594	179	CREBZF	58487	179	MTA1	9112
180	MAZ	4150	180	CXXC1	30827	180	MYBBP1A	10514
181	MXD3	83463	181	DLX6	1750	181	RELB	5971
182	SFRS16	11129	182	DMTF1	9988	182	REXO4	57109
183	TEAD3	7005	183	E2F8	79733	183	SALL4	57167
184	XRCC6	2547	184	E4F1	1877	184	SOX9	6662
185	ZNF107	51427	185	ESRRA	2101	185	SSRP1	6749
186	ZNF434	54925	186	FEV	54738	186	SUPT5H	6829
187	ZNF467	168544	187	GATA4	2626	187	TEAD4	7004
188	ZNF606	80095	188	GCM1	8521	188	ZBTB34	403341
189	ZNF714	148206	189	HDAC2	3066	189	ZNF473	25888
190	ZNF71	58491	190	HOMEZ	57594	190	GTF3A	2971
191	CBFA2T2	9139	191	HOXA9	3205	191	KDM4C	23081
192	HDAC10	83933	192	HSF2BP	11077	192	MCM5	4174
193	HIST1H2BD	3017	193	IRX4	50805	193	NFIB	4781
194	HKR1	284459	194	L3MBTL2	83746	194	TAF4B	6875
195	MTA2	9219	195	MAML3	55534	195	EBF4	57593
196	SNRPB	6628	196	MCM5	4174	196	EOMES	8320
197	TARBP1	6894	197	MED26	9441	197	HDGFRP2	84717
198	TFAP2A	7020	198	MLLT3	4300	198	KHSRP	8570
199	TFDP1	7027	199	MYBBP1A	10514	199	NCOA6	23054
200	TRIM16	10626	200	MZF1	7593	200	PIAS3	10401
201	TRRAP	8295	201	NHLH1	4807	201	ZBTB45	84878
202	YBX2	51087	202	NME2	4831	202	ZNF565	147929
203	ZNF382	84911	203	NUPR1	26471	203	AEBP1	165
204	ZNF765	91661	204	PCBD1	5092	204	ASCC2	84164
205	ASCC1	51008	205	PHF14	9678	205	ETS1	2113
206	ELL3	80237	206	PHF6	84295	206	HCFC1	3054
207	ERF	2077	207	PHF7	51533	207	IKBKG	8517
208	FBXL19	54620	208	PHTF1	10745	208	ZNF146	7705
209	GTF2F2	2963	209	POLR2L	5441	209	ZNF75D	7626
210	GTF2H2	2966	210	RBMX	27316	210	ABL1	25
211	HIST1H2BC	8347	211	RNPS1	10921	211	ESPL1	9700
212	HIST1H2BG	8339	212	SFRS1	6426	212	IRX3	79191
213	ILF3	3609	213	SFRS17A	8227	213	POLR3H	171568
214	KHDRBS1	10657	214	SIRT7	51547	214	PRRX1	5396
215	NHLH1	4807	215	SIX1	6495	215	ZNF182	7569
216	PRDM13	59336	216	SPZ1	84654	216	ZNF235	9310
217	RAI14	26064	217	SSB	6741	217	ZNF345	25850
218	RBBP4	5928	218	TARBP1	6894	218	ZNF419	79744
219	RELB	5971	219	TBPL1	9519	219	ZNF431	170959
220	SAFB	6294	220	TH1L	51497	220	ZSCAN21	7589
221	SALL4	57167	221	TLE1	7088	221	APEX1	328
222	SMARCB1	6598	222	VHL	7428	222	CRAMP1L	57585
223	SREBF2	6721	223	WHSC1	7468	223	DLX2	1746
224	TARDBP	23435	224	XAB2	56949	224	ELF2	1998
225	TFPT	29844	225	YY1	7528	225	EP400	57634
226	TRIB3	57761	226	ZFPM1	161882	226	MYB	4602
227	TRIM24	8805	227	ZNF141	7700	227	MYC	4609
228	ZNF138	7697	228	ZNF22	7570	228	PA2G4	5036
229	ZNF165	7718	229	ZNF239	8187	229	PHB2	11331
230	ZNF273	10793	230	ZNF251	90987	230	RAD51	5888
231	ZNF281	23528	231	ZNF280B	140883	231	RBM9	23543
232	CBX3	11335	232	ZNF580	51157	232	SHOX2	6474
233	CBX8	57332	233	ZNF593	51042	233	TCF3	6929
234	CHD4	1108	234	ZNF75A	7627	234	ZNF212	7988
235	DR1	1810	235	AATF	26574	235	ZNF234	10780
236	FOXK2	3607	236	ANKRD22	118932	236	HDAC5	10014
237	FXR2	9513	237	ASB6	140459	237	HMGXB4	10042
238	HCFC1	3054	238	BCOR	54880	238	MCM2	4171
239	HSF1	3297	239	BRCA1	672	239	MED6	10001
240	IRF5	3663	240	BTBD11	121551	240	MLL2	8085
241	MLL4	9757	241	C2orf3	6936	241	RUNX2	860
242	MNX1	3110	242	CEBPA	1050	242	SCML1	6322
243	MYT1	4661	243	CITED2	10370	243	USF2	7392
244	NFKB2	4791	244	COPS5	10987	244	ZNF131	7690
245	PDCD11	22984	245	CREB3L1	90993	245	ZNF317	57693
246	RAI1	10743	246	DAXX	1616	246	EHMT2	10919
247	SKIL	6498	247	DDX5	1655	247	PHF19	26147
248	SS18L1	26039	248	DMRTA1	63951	248	ZNF567	163081
249	TAF9	6880	249	DNMT3A	1788	249	BRIP1	83990
250	ZBTB12	221527	250	DRAP1	10589	250	FOXJ2	55810
251	ZFP41	286128	251	EBF2	64641	251	GLI3	2737
252	ZFP64	55734	252	EIF2AK2	5610	252	HIST1H2BE	8344
253	ZNF354A	6940	253	ELAVL2	1993	253	ILF3	3609
254	ZNF713	349075	254	ELF2	1998	254	LDB2	9079
255	ANKRD22	118932	255	ELL2	22936	255	MCM7	4176
256	ANKRD5	63926	256	ERCC6	2074	256	PARN	5073
257	ARNT2	9915	257	EWSR1	2130	257	PMS2L3	5387
258	ASCL2	430	258	FOXJ1	2302	258	PNN	5411
259	BCOR	54880	259	FOXP4	116113	259	PQBP1	10084
260	C19orf2	8725	260	GATAD1	57798	260	PREB	10113
261	C20orf151	140893	261	GSC	145258	261	RGS14	10636
262	CIITA	4261	262	GTF2A1L	11036	262	YBX2	51087
263	DBP	1628	263	GTF3A	2971	263	ZNF7	7553
264	DNMT1	1786	264	H1F0	3005	264	APBB2	323
265	EAF1	85403	265	HIST1H1D	3007	265	BCL3	602
266	FOXP3	50943	266	HIST1H2BC	8347	266	BRF1	2972
267	FOXP4	116113	267	HIST1H2BG	8339	267	DDIT3	1649
268	HDAC11	79885	268	HMGXB3	22993	268	EED	8726
269	HIST1H1C	3006	269	HNRNPD	3184	269	HEYL	26508
270	HIST1H2BE	8344	270	ING2	3622	270	ID3	3399
271	IKBKB	3551	271	JRK	8629	271	MBD1	4152
272	MED26	9441	272	KDM5B	10765	272	MED26	9441
273	MYBBP1A	10514	273	KDM5D	8284	273	NFKBIB	4793
274	MYBL1	4603	274	KHDRBS1	10657	274	NFKBIZ	64332
275	NAA15	80155	275	LMX1B	4010	275	SATB2	23314
276	NCOA6	23054	276	LRRFIP1	9208	276	SCAND1	51282
277	NFKBIL1	4795	277	MAFK	7975	277	SLC2A4RG	56731
278	NKX2-5	1482	278	MED14	9282	278	TADA2A	6871
279	OVOL2	58495	279	MED16	10025	279	TAF4	6874
280	PCBD2	84105	280	MKI67IP	84365	280	TCF7L2	6934
281	PHTF1	10745	281	MNX1	3110	281	ZBTB25	7597
282	PRRX2	51450	282	NAA15	80155	282	ZDHHC9	51114
283	SAP30BP	29115	283	NFE2L3	9603	283	ZFP82	284406
284	SFMBT1	51460	284	NFX1	4799	284	ZFPM1	161882
285	SOX12	6666	285	NKX6-1	4825	285	ZNF202	7753
286	TAF1A	9015	286	NONO	4841	286	ZNF230	7773
287	TBX1	6899	287	NPAS2	4862	287	ZNF23	7571
288	TCFL5	10732	288	NRIP1	8204	288	ZNF34	80778
289	TLX1	3195	289	OVOL2	58495	289	ZNF394	84124
290	ZNF184	7738	290	PA2G4	5036	290	BATF3	55509
291	ZNF251	90987	291	PBX3	5090	291	DEAF1	10522
292	ZNF496	84838	292	PMS1	5378	292	DPF1	8193
293	ZSCAN16	80345	293	PMS2L3	5387	293	ELAVL2	1993
294	AHCTF1	25909	294	POLR2I	5438	294	ETS2	2114
295	ASCC3	10973	295	PRDM12	59335	295	HDGF	3068
296	BZW1	9689	296	RBAK	57786	296	HIC1	3090
297	E4F1	1877	297	RBM15B	29890	297	HINFP	25988
298	ELAVL2	1993	298	RUVBL2	10856	298	MLL4	9757
299	ELF3	1999	299	SCML2	10389	299	NOTCH4	4855
300	FOXD2	2306	300	SFRS2	6427	300	NRF1	4899
301	H1FX	8971	301	SFRS9	8683	301	PHF13	148479
302	HCLS1	3059	302	SLC2A4RG	56731	302	POLR1E	64425
303	HDAC8	55869	303	SNAPC2	6618	303	PTRF	284119
304	HDGFRP2	84717	304	SNRPB	6628	304	RLF	6018
305	HES1	3280	305	SOX14	8403	305	SNRPD1	6632
306	HIST1H1B	3009	306	TAF11	6882	306	TAF5	6877
307	HLTF	6596	307	TAF6L	10629	307	THAP7	80764
308	HMGXB4	10042	308	TAF9	6880	308	TLE1	7088
309	HNRNPAB	3182	309	TARBP2	6895	309	TNFAIP3	7128
310	HNRNPR	10236	310	TCOF1	6949	310	YBX1	4904
311	HOXB13	10481	311	TGIF2	60436	311	ZBTB11	27107
312	KDM5C	8242	312	TIMELESS	8914	312	ZNF154	7710
313	KHSRP	8570	313	TP53	7157	313	ZNF207	7756
314	LZTR1	8216	314	TRIM28	10155	314	ZNF251	90987
315	MTA3	57504	315	TRIM33	51592	315	ZNF276	92822
316	MYCN	4613	316	WDHD1	11169	316	ZNF335	63925
317	NAP1L4	4676	317	ZBTB10	65986	317	ZNF71	58491
318	NFKBIB	4793	318	ZBTB16	7704	318	ZNF90	7643
319	NFYA	4800	319	ZBTB2	57621	319	ARNTL2	56938
320	NKX3-2	579	320	ZBTB48	3104	320	CXXC1	30827
321	POLR3A	11128	321	ZFP64	55734	321	GATAD1	57798
322	POLR3D	661	322	ZNF107	51427	322	GMEB2	26205
323	PREB	10113	323	ZNF138	7697	323	HIST1H2BC	8347
324	RBM14	10432	324	ZNF146	7705	324	HIST1H2BJ	8970
325	SAP30	8819	325	ZNF169	169841	325	HOXA13	3209
326	SFRS1	6426	326	ZNF207	7756	326	ING2	3622
327	SPI1	6688	327	ZNF250	58500	327	ISL2	64843
328	TCEB1	6921	328	ZNF263	10127	328	KDM2A	22992
329	TCERG1	10915	329	ZNF264	9422	329	KNTC1	9735
330	WHSC1	7468	330	ZNF26	7574	330	MXD3	83463
331	ZNF212	7988	331	ZNF33A	7581	331	NOTCH3	4854
332	ZNF326	284695	332	ZNF43	7594	332	RFX2	5990
333	ZNF512B	57473	333	ZNF48	197407	333	SIRT2	22933
334	AGAP3	116988	334	ZNF507	22847	334	SNAPC4	6621
335	BOLA1	51027	335	ZNF571	51276	335	SND1	27044
336	CDC5L	988	336	ZNF583	147949	336	SOX12	6666
337	CTCFL	140690	337	ZNF626	199777	337	SREBF1	6720
338	GMEB2	26205	338	ZNF627	199692	338	TAF1C	9013
339	GTF2A2	2958	339	ZNF653	115950	339	TBC1D22A	25771
340	HES4	57801	340	ZNF714	148206	340	TFE3	7030
341	HMG20B	10362	341	ZNF768	79724	341	VAX2	25806
342	HNRNPD	3184	342	ZNRD1	30834	342	ZFP41	286128
343	HTATSF1	27336	343	ZSCAN16	80345	343	ZNF160	90338
344	IRF1	3659	344	ZSCAN22	342945	344	ZNF200	7752
345	IRF3	3661	345	ZSCAN2	54993	345	ZNF550	162972
346	MED15	51586	346	ZZZ3	26009	346	ZNF566	84924
347	MED20	9477	347	ADNP2	22850	347	ZNF592	9640
348	MEIS3	56917	348	ALX3	257	348	ZNF785	146540
349	MEN1	4221	349	ANKRD10	55608	349	ATF6B	1388
350	NR1H2	7376	350	ANKRD32	84250	350	BCL6B	255877
351	PHF14	9678	351	ARID1A	8289	351	ETV6	2120
352	PHF16	9767	352	ARID3B	10620	352	FIZ1	84922
353	POGK	57645	353	ARID4B	51742	353	GFI1	2672
354	POLR1B	84172	354	ASCC2	84164	354	HEY1	23462
355	POLR2K	5440	355	ASCL1	429	355	KHDRBS1	10657
356	POU2F3	25833	356	ATOH1	474	356	MED8	112950
357	PRDM12	59335	357	BATF3	55509	357	NFE2L3	9603
358	PRICKLE3	4007	358	BCL3	602	358	NFRKB	4798
359	RNF2	6045	359	BOLA2	552900	359	POU5F1	5460
360	RUVBL2	10856	360	BRD8	10902	360	RAI14	26064
361	SLC2A4RG	56731	361	BRPF1	7862	361	RBCK1	10616
362	SMARCC1	6599	362	BRPF3	27154	362	SF1	7536
363	SP140	11262	363	BTAF1	9044	363	SFRS16	11129
364	SPIB	6689	364	BTF3	689	364	SKI	6497
365	SPOCD1	90853	365	C20orf151	140893	365	XAB2	56949
366	SUPT5H	6829	366	CCRN4L	25819	366	XRCC3	7517
367	TAF6L	10629	367	CDX1	1044	367	YAF2	10138
368	TRPS1	7227	368	CHD8	57680	368	ZIC2	7546
369	TSC22D4	81628	369	CSDA	8531	369	ZNF114	163071
370	TSG101	7251	370	CTDP1	9150	370	ZNF225	7768
371	YY1	7528	371	CTR9	9646	371	ZNF333	84449
372	ZBTB32	27033	372	CUX1	1523	372	ZNF384	171017
373	ZBTB9	221504	373	CUX2	23316	373	ZNF385A	25946
374	ZFP30	22835	374	DAB2	1601	374	ZNF615	284370
375	ZNF500	26048	375	DDX54	79039	375	ZNF862	643641
376	ZNF587	84914	376	DEDD	9191	376	BRCA2	675
377	ZNF623	9831	377	DLX5	1749	377	CHAF1A	10036
378	ZNRD1	30834	378	DNMT1	1786	378	CTDP1	9150
379	ANKS3	124401	379	DOT1L	84444	379	DEDD2	162989
380	ANKZF1	55139	380	E2F3	1871	380	DMAP1	55929
381	ASCL1	429	381	EDF1	8721	381	DPF3	8110
382	ATF6	22926	382	EEF1A1	1915	382	E4F1	1877
383	BAZ1A	11177	383	EHMT1	79813	383	EN1	2019
384	CREM	1390	384	ELK1	2002	384	EP300	2033
385	EBF4	57593	385	ELK4	2005	385	ETV5	2119
386	ECD	11319	386	ERCC3	2071	386	FOSL1	8061
387	EHMT1	79813	387	ESRRG	2104	387	FOXD2	2306
388	EWSR1	2130	388	EYA3	2140	388	IRF9	10379
389	GABPB1	2553	389	FIZ1	84922	389	KDM5C	8242
390	GTF3C5	9328	390	FOXD3	27022	390	MAML1	9794
391	HMGN1	3150	391	FOXD4	2298	391	MAML3	55534
392	HNRNPK	3190	392	FOXD4L1	200350	392	MAX	4149
393	IRF2BP1	26145	393	FOXK2	3607	393	MEF2D	4209
394	JARID2	3720	394	FOXO3	2309	394	MLXIP	22877
395	KLF1	10661	395	FOXS1	2307	395	MTF2	22823
396	KRBA1	84626	396	FUBP3	8939	396	MXI1	4601
397	LIMD1	8994	397	GABPB1	2553	397	MZF1	7593
398	MED27	9442	398	GATA2	2624	398	NAB1	4664
399	MED6	10001	399	GMEB2	26205	399	NR1H3	10062
400	MNDA	4332	400	GTF2IRD1	9569	400	POLR1D	51082
401	MTA1	9112	401	GTF3C5	9328	401	POLR2J2	246721
402	MYCL1	4610	402	HCFC1	3054	402	RAD54B	25788
403	NR1I3	9970	403	HDAC10	83933	403	RELA	5970
404	PAWR	5074	404	HDGF	3068	404	RORC	6097
405	POLR2I	5438	405	HDGFRP2	84717	405	SAFB	6294
406	RBBP7	5931	406	HESX1	8820	406	SMARCD1	6602
407	RDBP	7936	407	HEYL	26508	407	SUPT7L	9913
408	RUNX2	860	408	HIC2	23119	408	TRIB3	57761
409	SCAF1	58506	409	HIPK2	28996	409	ZC3H4	23211
410	SFRS9	8683	410	HIST1H1B	3009	410	ZFP64	55734
411	SNAPC3	6619	411	HIST1H1T	3010	411	ZNF137	7696
412	SSB	6741	412	HIST2H2BE	8349	412	ZNF195	7748
413	STAT1	6772	413	HNRNPR	10236	413	ZNF213	7760
414	TAF6	6878	414	HOXC13	3229	414	ZNF232	7775
415	TFEC	22797	415	IRF3	3661	415	ZNF263	10127
416	TH1L	51497	416	IRX2	153572	416	ZNF266	10781
417	TULP4	56995	417	IRX5	10265	417	ZNF383	163087
418	UBN1	29855	418	KDM2A	22992	418	ASCL1	429
419	VDR	7421	419	KDM4B	23030	419	ATF4	468
420	YEATS4	8089	420	KDM5C	8242	420	ATF7	11016
421	ZNF100	163227	421	KHSRP	8570	421	BAZ1B	9031
422	ZNF205	7755	422	L3MBTL3	84456	422	BLZF1	8548
423	ZNF282	8427	423	LHX4	89884	423	C21orf7	56911
424	ZNF30	90075	424	MAML1	9794	424	CENPK	64105
425	ZNF544	27300	425	MBD2	8932	425	CEP110	11064
426	ZNF653	115950	426	MED17	9440	426	COPS2	9318
427	ZNF707	286075	427	MLLT1	4298	427	CTNNBL1	56259
428	ZNF75A	7627	428	MTA1	9112	428	DEDD	9191
429	ZNF785	146540	429	MTF2	22823	429	DEK	7913
430	ZSCAN22	342945	430	NAP1L2	4674	430	DMRT3	58524
431	AEBP1	165	431	NFKBIL1	4795	431	E2F6	1876
432	AIP	9049	432	NR2E1	7101	432	ELK1	2002
433	ARX	170302	433	PATZ1	23598	433	EPAS1	2034
434	ASCC2	84164	434	PAX9	5083	434	FBXL19	54620
435	ASH2L	9070	435	PCGF2	7703	435	GON4L	54856
436	BATF	10538	436	PHB2	11331	436	HEY2	23493
437	BCL3	602	437	PHF21B	112885	437	HIST1H1B	3009
438	BHLHA15	168620	438	PIAS3	10401	438	HIST1H2BD	3017
439	BHLHE40	8553	439	PNN	5411	439	JDP2	122953
440	BLZF1	8548	440	PNRC2	55629	440	MLXIPL	51085
441	BRPF1	7862	441	POLR2E	5434	441	MSL3	10943
442	BUD31	8896	442	POLR2G	5436	442	MXD1	4084
443	CBX4	8535	443	POLR2J	5439	443	NAA15	80155
444	CCRN4L	25819	444	POLR3E	55718	444	NFKB2	4791
445	CNOT3	4849	445	POU5F1B	5462	445	NFKBIL2	4796
446	COBRA1	25920	446	PPAN	56342	446	NKX2-8	26257
447	CTBP1	1487	447	PQBP1	10084	447	PAX9	5083
448	CUX1	1523	448	PRPF4B	8899	448	PER2	8864
449	DDB1	1642	449	RBM14	10432	449	PHF14	9678
450	DDX54	79039	450	RBM15	64783	450	PPARD	5467
451	DEDD	9191	451	RBM39	9584	451	PRIC285	85441
452	DOT1L	84444	452	RDBP	7936	452	PWP1	11137
453	DPF1	8193	453	REXO4	57109	453	SAP30BP	29115
454	DRAP1	10589	454	RFX6	222546	454	TAF12	6883
455	EIF2AK2	5610	455	RLIM	51132	455	TAL2	6887
456	EIF5B	9669	456	RNF4	6047	456	UBN1	29855
457	EMX1	2016	457	RORC	6097	457	ZFP30	22835
458	ETV2	2116	458	RREB1	6239	458	ZNF12	7559
459	FAIM3	9214	459	SAFB2	9667	459	ZNF217	7764
460	FOXD3	27022	460	SAP30	8819	460	ZNF341	84905
461	FOXF1	2294	461	SCMH1	22955	461	ZNF432	9668
462	FOXJ1	2302	462	SF1	7536	462	ZNF436	80818
463	GATAD2B	57459	463	SF4	57794	463	ZNF43	7594
464	GLIS2	84662	464	SFMBT1	51460	464	ZNF446	55663
465	GTF2E2	2961	465	SFRS5	6430	465	ZNF462	58499
466	GZF1	64412	466	SIRT4	23409	466	ZNF513	130557
467	HIST1H1D	3007	467	SMARCA4	6597	467	ZNF557	79230
468	HIST2H2BE	8349	468	SMARCB1	6598	468	ZNF587	84914
469	HOPX	84525	469	SMARCC1	6599	469	ZNF708	7562
470	HOXA11	3207	470	SNAPC4	6621	470	ASXL1	171023
471	HOXC12	3228	471	SNRNP27	11017	471	BACH1	571
472	IKBKG	8517	472	SOX8	30812	472	C14orf106	55320
473	LMO1	4004	473	SPOCD1	90853	473	CEBPA	1050
474	MAF1	84232	474	SREBF1	6720	474	CEBPB	1051
475	MBD3	53615	475	SSRP1	6749	475	CENPB	1059
476	NCOA5	57727	476	SUB1	10923	476	CIC	23152
477	NKX6-1	4825	477	SUPT5H	6829	477	CITED4	163732
478	NPM1	4869	478	TARDBP	23435	478	CNOT4	4850
479	NR2E3	10002	479	TBX10	347853	479	CUX1	1523
480	PA2G4	5036	480	TCEA1	6917	480	DDX20	11218
481	PCBD1	5092	481	TCEA3	6920	481	DDX54	79039
482	POLR2B	5431	482	TCEB2	6923	482	DOT1L	84444
483	POLR2L	5441	483	TCF3	6929	483	EDF1	8721
484	POU2F2	5452	484	TFDP1	7027	484	FOXP3	50943
485	PRDM1	639	485	TLE3	7090	485	GATAD2A	54815
486	REXO4	57109	486	TOP2B	7155	486	GTF2H1	2965
487	RFX1	5989	487	TOX3	27324	487	HDAC10	83933
488	RFX5	5993	488	TRIM25	7706	488	HDAC9	9734
489	RNF19A	25897	489	TRIM27	5987	489	HMGN3	9324
490	SAFB2	9667	490	TSG101	7251	490	HOXC8	3224
491	SERTAD3	29946	491	TULP4	56995	491	IGHMBP2	3508
492	SF4	57794	492	UPF1	5976	492	IKBKB	3551
493	SFRS13A	10772	493	WBP11	51729	493	JMJD1C	221037
494	SIX5	147912	494	WT1	7490	494	KLF7	8609
495	SLA2	84174	495	ZBTB12	221527	495	KLF8	11279
496	SNAPC4	6621	496	ZBTB33	10009	496	L3MBTL	26013
497	SOLH	6650	497	ZBTB3	79842	497	L3MBTL4	91133
498	SOX30	11063	498	ZDHHC13	54503	498	LASS3	204219
499	SSX1	6756	499	ZDHHC16	84287	499	LYL1	4066
500	TBX6	6911	500	ZFP112	7771	500	MAFG	4097
501	UBTF	7343	501	ZHX3	23051	501	MED12	9968
502	USF2	7392	502	ZNF124	7678	502	MEIS1	4211
503	WT1	7490	503	ZNF131	7690	503	NAB2	4665
504	XRCC5	7520	504	ZNF140	7699	504	NONO	4841
505	ZBTB22	9278	505	ZNF18	7566	505	NUPR1	26471
506	ZBTB24	9841	506	ZNF195	7748	506	PIR	8544
507	ZBTB45	84878	507	ZNF197	10168	507	POLR1C	9533
508	ZDHHC21	340481	508	ZNF200	7752	508	POLR2H	5437
509	ZFPL1	7542	509	ZNF202	7753	509	POLR2I	5438
510	ZNF20	7568	510	ZNF212	7988	510	POLR3D	661
511	ZNF384	171017	511	ZNF213	7760	511	PPAN	56342
512	ZNF444	55311	512	ZNF222	7673	512	RBM39	9584
513	ZNF764	92595	513	ZNF229	7772	513	RBPJ	3516
514	ZNF92	168374	514	ZNF24	7572	514	RFX1	5989
515	ANKRD1	27063	515	ZNF254	9534	515	RORA	6095
516	ANKRD42	338699	516	ZNF274	10782	516	SFRS17A	8227
517	ANKRD54	129138	517	ZNF277	11179	517	SFRS2	6427
518	ARID3B	10620	518	ZNF317	57693	518	SRCAP	10847
519	ATF5	22809	519	ZNF326	284695	519	STAT2	6773
520	BRF1	2972	520	ZNF335	63925	520	STAT5B	6777
521	BRPF3	27154	521	ZNF354A	6940	521	TCERG1	10915
522	CENPB	1059	522	ZNF354B	117608	522	TCF19	6941
523	CHAF1A	10036	523	ZNF37A	7587	523	TCF4	6925
524	CTNNBL1	56259	524	ZNF382	84911	524	TP73	7161
525	DAXX	1616	525	ZNF418	147686	525	TSHZ1	10194
526	DMBX1	127343	526	ZNF419	79744	526	TULP3	7289
527	FANK1	92565	527	ZNF434	54925	527	VSX1	30813
528	FIZ1	84922	528	ZNF512B	57473	528	ZBTB32	27033
529	FOXH1	8928	529	ZNF565	147929	529	ZFP14	57677
530	FOXS1	2307	530	ZNF566	84924	530	ZNF140	7699
531	GLIS3	169792	531	ZNF581	51545	531	ZNF142	7701
532	GTF3C1	2975	532	ZNF589	51385	532	ZNF174	7727
533	HES2	54626	533	ZNF599	148103	533	ZNF224	7767
534	HEYL	26508	534	ZNF764	92595	534	ZNF26	7574
535	HIST1H1E	3008	535	ZNF786	136051	535	ZNF286A	57335
536	HOXB7	3217	536	ZNF80	7634	536	ZNF323	64288
537	HOXD13	3239	537	ZNF85	7639	537	ZNF337	26152
538	HSF2BP	11077	538	ZNF8	7554	538	ZNF343	79175
539	ING2	3622	539	ZNF93	81931	539	ZNF449	203523
540	INTS12	57117	540	ZSCAN21	7589	540	ZNF512B	57473
541	IRF7	3665				541	ZNF581	51545
542	L3MBTL2	83746				542	ZNF75A	7627
543	LOC729991-MEF2B	4207				543	ZNF768	79724
544	MLLT1	4298				544	ZNFX1	57169
545	MYCBP	26292				545	ZSWIM4	65249
546	MZF1	7593				546	ALX3	257
547	NAB2	4665				547	ANKRD53	79998
548	NCOA3	8202				548	AR	367
549	NR2F6	2063				549	ARID4B	51742
550	PAX2	5076				550	BCL6	604
551	PBX1	5087				551	BPTF	2186
552	PHF8	23133				552	CREBBP	1387
553	PIAS4	51588				553	DAXX	1616
554	PKNOX1	5316				554	DLX6	1750
555	POLR1D	51082				555	DNMT1	1786
556	POLR2G	5436				556	ELK3	2004
557	POLR3C	10623				557	ELL	8178
558	POLR3E	55718				558	ERF	2077
559	PQBP1	10084				559	ERG	2078
560	RBM39	9584				560	FOXG1	2290
561	RFXANK	8625				561	FXR1	8087
562	RING1	6015				562	GTF2F2	2963
563	SCAND1	51282				563	HIVEP1	3096
564	SFRS14	10147				564	HMGA2	8091
565	SIRT7	51547				565	HNRNPD	3184
566	SMARCA4	6597				566	IKZF3	22806
567	SOX13	9580				567	ING4	51147
568	SOX2	6657				568	JAZF1	221895
569	SRCAP	10847				569	KLF16	83855
570	SREBF1	6720				570	LASS4	79603
571	SSBP4	170463				571	MAFK	7975
572	SUZ12	23512				572	MED16	10025
573	TAF12	6883				573	MED17	9440
574	TAF15	8148				574	MNX1	3110
575	TCEA1	6917				575	MYBL1	4603
576	TLE6	79816				576	NFATC1	4772
577	TP53BP1	7158				577	NFATC3	4775
578	UBE2K	3093				578	NHLH1	4807
579	WHSC2	7469				579	NKX3-2	579
580	ZBTB17	7709				580	NR1D1	9572
581	ZBTB6	10773				581	PCGF6	84108
582	ZC3H4	23211				582	PER1	5187
583	ZDHHC9	51114				583	PHF20	51230
584	ZFPM1	161882				584	PHF21A	51317
585	ZKSCAN5	23660				585	POLR2C	5432
586	ZNF18	7566				586	PPARGC1B	133522
587	ZNF213	7760				587	SAFB2	9667
588	ZNF267	10308				588	SFRS8	6433
589	ZNF296	162979				589	SOLH	6650
590	ZNF335	63925				590	SOX1	6656
591	ZNF3	7551				591	SOX3	6658
592	ZNF446	55663				592	SP140	11262
593	ZNF490	57474				593	SP8	221833
594	ZNF513	130557				594	STAT5A	6776
595	ZNF581	51545				595	TAF11	6882
596	ZNF593	51042				596	TCF20	6942
597	ZNF675	171392				597	TRIM25	7706
598	ZNF76	7629				598	TSC22D3	1831
599	ZNF768	79724				599	WDHD1	11169
600	ZNF85	7639				600	ZBTB48	3104
601	AATF	26574				601	ZEB1	6935
602	APEX1	328				602	ZNF267	10308
603	ARID1A	8289				603	ZNF292	23036
604	ARID4B	51742				604	ZNF302	55900
605	ASB15	142685				605	ZNF319	57567
606	BARX1	56033				606	ZNF418	147686
607	BRWD1	54014				607	ZNF429	353088
608	CASZ1	54897				608	ZNF491	126069
609	CEBPE	1053				609	ZNF496	84838
610	CIC	23152				610	ZNF514	84874
611	CNOT6	57472				611	ZNF519	162655
612	CTDP1	9150				612	ZNF596	169270
613	DDIT3	1649				613	ZNF673	55634
614	DEAF1	10522				614	ZNF688	146542
615	DEDD2	162989				615	ZSCAN22	342945
616	DLX1	1745				616	ABTB1	80325
617	DLX2	1746				617	AHCTF1	25909
618	ELL	8178				618	ANKRD10	55608
619	EOMES	8320				619	ANKRD32	84250
620	ERCC2	2068				620	ANKRD49	54851
621	FMR1	2332				621	ANKRD55	79722
622	FOXD4L1	200350				622	ANKS3	124401
623	FOXD4L3	286380				623	ARX	170302
624	FOXE3	2301				624	BCL11A	53335
625	GLI4	2738				625	BDP1	55814
626	GTF2F1	2962				626	BIN1	274
627	GTF3A	2971				627	BRCA1	672
628	HAX1	10456				628	BTF3	689
629	HDAC3	8841				629	CCRN4L	25819
630	HESX1	8820				630	CEBPE	1053
631	HIST1H2BH	8345				631	CHD2	1106
632	HMGA2	8091				632	CIITA	4261
633	HOXB6	3216				633	CNOT2	4848
634	HOXB9	3219				634	COIL	8161
635	HOXC4	3221				635	COPS5	10987
636	HOXC9	3225				636	CREB3L4	148327
637	IGHMBP2	3508				637	DMTF1	9988
638	ING1	3621				638	EBF1	1879
639	ISL2	64843				639	EBF2	64641
640	KDM4A	9682				640	EBF3	253738
641	KDM5B	10765				641	ENO1	2023
642	KLF16	83855				642	FOXH1	8928
643	LDB1	8861				643	FOXO3	2309
644	LEF1	51176				644	FOXS1	2307
645	LHX2	9355				645	GTF2E2	2961
646	LHX4	89884				646	GTF2F1	2962
647	LHX9	56956				647	HES4	57801
648	MEF2D	4209				648	HEXIM1	10614
649	MSC	9242				649	HHEX	3087
650	NCOR2	9612				650	HIPK2	28996
651	NFATC4	4776				651	HMG20B	10362
652	NKD2	85409				652	HMGN2	3151
653	NKX2-3	159296				653	HMGXB3	22993
654	NME2	4831				654	HOXA3	3200
655	NRL	4901				655	HOXC12	3228
656	OLIG2	10215				656	ID2	3398
657	PARN	5073				657	IRF7	3665
658	PARP1	142				658	IRF8	3394
659	PHF20	51230				659	KANK2	25959
660	PIAS3	10401				660	LASS2	29956
661	PITX3	5309				661	LHX2	9355
662	POLR2J	5439				662	MAFB	9935
663	PYGO2	90780				663	MDM4	4194
664	RNF4	6047				664	MEIS3	56917
665	RUNX1	861				665	MEOX1	4222
666	SFRS17A	8227				666	MLL5	55904
667	SMARCD2	6603				667	MXD4	10608
668	SNAI3	333929				668	NCOA3	8202
669	TAF10	6881				669	NFE2	4778
670	TAF4	6874				670	NFKB1	4790
671	TARBP2	6895				671	NFX1	4799
672	TBX2	6909				672	NKD2	85409
673	TCEA2	6919				673	NPAS1	4861
674	TCEB2	6923				674	NPM1	4869
675	THAP7	80764				675	NR1H2	7376
676	TLX3	30012				676	NR3C1	2908
677	TOB1	10140				677	PBX4	80714
678	TRIM15	89870				678	PCBD2	84105
679	UPF1	5976				679	PLAGL1	5325
680	USF1	7391				680	PMS1	5378
681	WBP11	51729				681	POU2F1	5451
682	WHSC1L1	54904				682	POU4F3	5459
683	ZBTB37	84614				683	POU5F1B	5462
684	ZBTB7A	51341				684	PRRX2	51450
685	ZBTB7B	51043				685	RB1	5925
686	ZDHHC6	64429				686	RBAK	57786
687	ZIC2	7546				687	RBL1	5933
688	ZKSCAN4	387032				688	RDBP	7936
689	ZNF16	7564				689	RFX7	64864
690	ZNF174	7727				690	RNF19A	25897
691	ZNF193	7746				691	SCMH1	22955
692	ZNF200	7752				692	SIN3B	23309
693	ZNF207	7756				693	SMAD9	4093
694	ZNF217	7764				694	SNAI1	6615
695	ZNF239	8187				695	SNAI3	333929
696	ZNF250	58500				696	SP110	3431
697	ZNF263	10127				697	SPDEF	25803
698	ZNF280A	129025				698	SPEN	23013
699	ZNF341	84905				699	SPIB	6689
700	ZNF410	57862				700	TAL1	6886
701	ZNF440	126070				701	TBP	6908
702	ZNF443	10224				702	TBX19	9095
703	ZNF48	197407				703	TCF7	6932
704	ZNF524	147807				704	TFPT	29844
705	ZNF586	54807				705	TGIF2	60436
706	ZNF627	199692				706	TIAL1	7073
707	ZNF669	79862				707	TRIM21	6737
708	ZNF747	65988				708	TRIM22	10346
709	ZNF80	7634				709	TWIST1	7291
710	ZNFX1	57169				710	VENTX	27287
						711	WHSC1	7468
						712	ZBTB39	9880
						713	ZBTB7A	51341
						714	ZFP161	7541
						715	ZHX2	22882
						716	ZNF101	94039
						717	ZNF169	169841
						718	ZNF205	7755
						719	ZNF22	7570
						720	ZNF248	57209
						721	ZNF264	9422
						722	ZNF2	7549
						723	ZNF398	57541
						724	ZNF423	23090
						725	ZNF467	168544
						726	ZNF524	147807
						727	ZNF546	339327
						728	ZNF638	27332
						729	ZNF646	9726
						730	ZNF747	65988
						731	ZNF80	7634
