# Supplementary material for: Identification of activated enhancers and linked transcription factors in breast, prostate, and kidney tumors by tracing enhancer networks using epigenetic traits
Source: Epigenetics Chromatin. 2016 Nov 9;9:50. doi: 10.1186/s13072-016-0102-4 (PMC5103450; doi:10.1186/s13072-016-0102-4)
Supplement: Supplementary file 7 — Additional file 7: Table S6. List of the most statistically significantly differentially expressed genes after siRNA experiments for HOXC6 and DLX1. [file 13072_2016_102_MOESM7_ESM.xlsx]

## Sheet: Table S6
Table S6. List of most statistically significantly differentially expressed genes after siRNA experiments for HOXC6 and DLX1
Gene Symbol	downregulated by siRNA HOXC6	upregulated by siRNA HOXC6	downregulated by siRNA DLX1	upregulated by siRNA DLX1
AAK1	1	0	0	0
ABHD5	1	0	0	0
AC005077.14	1	0	0	0
AC026703.1	1	0	0	0
AC104534.3	1	0	1	0
ACTN4	1	0	0	0
AHCYL2	1	0	0	0
AIM1	1	0	0	0
ALYREF	1	0	0	0
AMMECR1	1	0	0	0
ANKRD18EP	1	0	0	0
ANO10	1	0	0	0
AP003419.11	1	0	1	0
APH1B	1	0	0	0
API5	1	0	0	0
ARL8A	1	0	0	0
ARRB2	1	0	0	0
ASF1B	1	0	0	0
ATL2	1	0	0	0
ATP13A3	1	0	0	0
ATP6V1B2	1	0	0	0
BAIAP2-AS1	1	0	0	0
BARD1	1	0	0	0
BOLA2	1	0	0	0
BRPF3	1	0	0	0
BTBD7	1	0	0	0
C19orf12	1	0	0	0
CA12	1	0	0	0
CABLES2	1	0	0	0
CALM3	1	0	0	0
CBL	1	0	0	0
CBX5	1	0	0	0
CD276	1	0	0	0
CDK16	1	0	0	0
CDKN2AIPNL	1	0	0	0
CDKN2C	1	0	0	0
CDYL2	1	0	0	0
CFL1	1	0	0	0
CHRNA2	1	0	0	0
CREBL2	1	0	0	0
CROT	1	0	0	0
CRTC3	1	0	0	0
CTD-3060P21.1	1	0	0	0
CYB5B	1	0	0	0
DBF4	1	0	0	0
DDX47	1	0	0	0
DEGS1	1	0	0	0
DMBX1	1	0	0	0
DMTN	1	0	0	0
DNAL4	1	0	0	0
DOLK	1	0	0	0
DPM2	1	0	0	0
EDC3	1	0	0	0
EFCAB14	1	0	0	0
EIF4EBP2	1	0	0	0
EIF4G1	1	0	0	0
ELAVL2	1	0	0	0
EMC1	1	0	0	0
ERRFI1	1	0	0	0
F11R	1	0	0	0
FAM122B	1	0	0	0
FAM189B	1	0	0	0
FAM72C	1	0	0	0
FBXL17	1	0	0	0
FBXL19-AS1	1	0	0	0
FLOT2	1	0	0	0
FP15737	1	0	1	0
G2E3	1	0	0	0
GALC	1	0	0	0
GCC2	1	0	0	0
GHR	1	0	0	0
GINS1	1	0	0	0
GM2A	1	0	0	0
GOLPH3L	1	0	0	0
GRAMD3	1	0	0	0
GSTT2B	1	0	1	0
H2AFY	1	0	0	0
H2AFY2	1	0	0	0
HMGXB4	1	0	0	0
HOXC4	1	0	0	0
HOXC6	1	0	0	0
HSPBP1	1	0	0	0
HTR3A	1	0	0	0
ICK	1	0	0	0
ICMT	1	0	0	0
IMPA1	1	0	0	0
INTS2	1	0	0	0
IREB2	1	0	0	0
ITGA2	1	0	0	0
KCTD5	1	0	0	0
KIAA1191	1	0	0	0
KLK2	1	0	0	0
LCOR	1	0	0	0
LNX2	1	0	0	0
LRP12	1	0	0	0
MARK2	1	0	0	0
MDC1	1	0	0	0
MED12L	1	0	0	0
MID1	1	0	0	0
MINOS1-NBL1	1	0	0	0
NAA15	1	0	0	0
NAGPA	1	0	0	0
NAPA	1	0	0	0
NEURL1B	1	0	0	0
NLGN1	1	0	0	0
NUF2	1	0	0	0
OAF	1	0	0	0
OS9	1	0	0	0
PAG1	1	0	0	0
PER3	1	0	0	0
PEX10	1	0	0	0
PEX19	1	0	0	0
PIP4K2A	1	0	0	0
PLEKHB2	1	0	0	0
PPARD	1	0	0	0
PPARGC1A	1	0	0	0
PRKACA	1	0	0	0
PTP4A2	1	0	0	0
PTPN1	1	0	0	0
PTPN21	1	0	0	0
RAB30	1	0	0	0
RANBP6	1	0	0	0
RAPGEF1	1	0	0	0
RASSF3	1	0	0	0
RBPJ	1	0	0	0
RCBTB1	1	0	0	0
RNF103	1	0	0	0
RNF167	1	0	0	0
RP11-427H3.3	1	0	0	0
RP11-458D21.5	1	0	0	0
RP11-498C9.15	1	0	0	0
RP11-517B11.7	1	0	0	0
RP11-697E2.7	1	0	0	0
RP11-770J1.5	1	0	1	0
RP11-773H22.4	1	0	0	0
RSU1	1	0	0	0
SAMD8	1	0	0	0
SENP1	1	0	0	0
SERTAD4	1	0	0	0
SKI	1	0	0	0
SLAIN2	1	0	0	0
SLC25A32	1	0	0	0
SLC36A1	1	0	0	0
SLC39A6	1	0	0	0
SLC41A1	1	0	0	0
SOCS5	1	0	0	0
SOX12	1	0	0	0
SPCS3	1	0	0	0
SPIN1	1	0	0	0
SRF	1	0	0	0
SSH1	1	0	0	0
STARD3NL	1	0	0	0
STK35	1	0	0	0
SYNGR3	1	0	0	0
TANGO2	1	0	0	0
TAX1BP3	1	0	0	0
TBC1D5	1	0	0	0
TDG	1	0	0	0
TEF	1	0	0	0
TEX261	1	0	0	0
TFAP2C	1	0	0	0
TGOLN2	1	0	0	0
TMEM106C	1	0	0	0
TMEM164	1	0	0	0
TMEM170A	1	0	0	0
TMEM199	1	0	0	0
TMEM9B	1	0	0	0
TOP2B	1	0	0	0
TRAPPC1	1	0	0	0
TRGC1	1	0	0	0
TTYH3	1	0	0	0
UBE2Q1	1	0	0	0
UBE2Z	1	0	0	0
UGT8	1	0	0	0
VAMP3	1	0	0	0
WASL	1	0	0	0
WNT7B	1	0	0	0
ZBTB34	1	0	0	0
ZBTB41	1	0	0	0
ZNF362	1	0	0	0
ZNF726	1	0	0	0
AC006014.10	0	1	0	0
AC006116.27	0	1	0	0
AC018720.10	0	1	0	0
AC068039.4	0	1	0	0
AC074389.9	0	1	0	0
AHNAK2	0	1	0	0
ANKRD36BP2	0	1	0	0
CAMK2N1	0	1	0	0
CD68	0	1	0	0
DDIT4	0	1	0	0
DNAH1	0	1	0	0
EPDR1	0	1	0	0
FAM13A-AS1	0	1	0	0
FAM198B	0	1	0	0
GAGE12I	0	1	0	0
GJA9	0	1	0	0
IGFBP3	0	1	0	0
LDHD	0	1	0	0
LINC00842	0	1	0	0
NRG4	0	1	0	0
NUTM2A	0	1	0	0
PITPNA-AS1	0	1	0	0
PPFIA4	0	1	0	0
RGS17	0	1	0	0
RN7SL1	0	1	0	0
RN7SL2	0	1	0	0
RP11-170L3.7	0	1	0	1
RP11-206M11.7	0	1	0	0
RP11-303E16.8	0	1	0	0
RP11-323N12.5	0	1	0	1
RP11-347C12.1	0	1	0	0
RP11-37C7.3	0	1	0	0
RP11-498C9.2	0	1	0	1
RP11-513I15.6	0	1	0	1
RP11-73C9.1	0	1	0	0
RP11-764K9.4	0	1	0	1
RP11-810K23.10	0	1	0	0
RP5-857K21.11	0	1	0	1
SCARF1	0	1	0	0
SLC6A9	0	1	0	0
SPDYE3	0	1	0	0
SYCP3	0	1	0	0
TOP1MT	0	1	0	0
TPTEP1	0	1	0	0
UTS2B	0	1	0	0
WNT8B	0	1	0	0
ZNF506	0	1	0	0
ABHD8	0	0	1	0
AC005944.2	0	0	1	0
AC011330.5	0	0	1	0
AC015987.2	0	0	1	0
AC020663.1	0	0	1	0
AC114546.1	0	0	1	0
ADAM7	0	0	1	0
BANF1	0	0	1	0
C2orf74	0	0	1	0
CHMP2B	0	0	1	0
COL6A3	0	0	1	0
CORO1C	0	0	1	0
CSNK2B-LY6G5B-1181	0	0	1	0
CTD-2311B13.5	0	0	1	0
DLX1	0	0	1	0
DPY19L4	0	0	1	0
ELP5	0	0	1	0
EPAS1	0	0	1	0
FGFR3	0	0	1	0
GAGE2C	0	0	1	0
GNG10	0	0	1	0
HNRNPA1P48	0	0	1	0
LBR	0	0	1	0
LINC00116	0	0	1	0
MAT2B	0	0	1	0
MZT1	0	0	1	0
NCS1	0	0	1	0
NF2	0	0	1	0
OSBP	0	0	1	0
PCNP	0	0	1	0
PFKFB3	0	0	1	0
PPP1R37	0	0	1	0
PRAC1	0	0	1	0
RHOU	0	0	1	0
RP11-145M9.4	0	0	1	0
RP11-161H23.5	0	0	1	0
RP11-326A19.5	0	0	1	0
RP11-475I24.1	0	0	1	0
RRAS2	0	0	1	0
SDC4	0	0	1	0
SERF1A	0	0	1	0
SLC25A22	0	0	1	0
SLC39A1	0	0	1	0
SMARCD2	0	0	1	0
SMIM14	0	0	1	0
SNRNP200	0	0	1	0
STK40	0	0	1	0
TMEM251	0	0	1	0
TMEM55A	0	0	1	0
TNIP2	0	0	1	0
TVP23C-CDRT4	0	0	1	0
UBR7	0	0	1	0
WWTR1	0	0	1	0
ABCC9	0	0	0	1
AC012531.23	0	0	0	1
AC015849.19	0	0	0	1
AC138035.2	0	0	0	1
ADRA2A	0	0	0	1
AGAP9	0	0	0	1
AGO2	0	0	0	1
BAZ2A	0	0	0	1
C20orf112	0	0	0	1
CBWD3	0	0	0	1
CDR1	0	0	0	1
CDRT4	0	0	0	1
CPEB3	0	0	0	1
CTAGE9	0	0	0	1
CTD-2033A16.1	0	0	0	1
CTD-2207O23.3	0	0	0	1
CTD-2540B15.13	0	0	0	1
CTD-3193O13.11	0	0	0	1
DICER1	0	0	0	1
DUXAP10	0	0	0	1
EEF1A1P11	0	0	0	1
GNRHR2P1	0	0	0	1
GPER1	0	0	0	1
GTF2IP1	0	0	0	1
HCG25	0	0	0	1
HMGA1	0	0	0	1
KCNC3	0	0	0	1
LINC00504	0	0	0	1
MT-ATP6	0	0	0	1
MT-CO1	0	0	0	1
MT-CO2	0	0	0	1
MT-CO3	0	0	0	1
MT-CYB	0	0	0	1
MT-ND1	0	0	0	1
MT-ND2	0	0	0	1
MT-ND4	0	0	0	1
MT-ND5	0	0	0	1
MT-ND6	0	0	0	1
MTND4P12	0	0	0	1
MTND6P4	0	0	0	1
MTRNR2L9	0	0	0	1
NPIPB3	0	0	0	1
POM121B	0	0	0	1
RP11-109P14.9	0	0	0	1
RP11-286N22.8	0	0	0	1
RP11-304M2.5	0	0	0	1
RP11-386G11.10	0	0	0	1
RP11-388M20.6	0	0	0	1
RP11-467L19.11	0	0	0	1
RP11-47I22.3	0	0	0	1
RP11-496I2.6	0	0	0	1
RP11-512M8.5	0	0	0	1
RP11-598P20.5	0	0	0	1
RP11-618P17.4	0	0	0	1
RP11-641D5.1	0	0	0	1
RP11-703G6.1	0	0	0	1
RP11-742N3.1	0	0	0	1
RP13-104F24.1	0	0	0	1
RP5-850E9.3	0	0	0	1
RP5-940J5.9	0	0	0	1
RPL41P1	0	0	0	1
RSC1A1	0	0	0	1
SKINTL	0	0	0	1
TBX1	0	0	0	1
TMEM189-UBE2V1	0	0	0	1
TPH2	0	0	0	1
USP54	0	0	0	1
WDR66	0	0	0	1
ZC3HAV1L	0	0	0	1
