# Supplementary material for: Identification of activated enhancers and linked transcription factors in breast, prostate, and kidney tumors by tracing enhancer networks using epigenetic traits
Source: Epigenetics Chromatin. 2016 Nov 9;9:50. doi: 10.1186/s13072-016-0102-4 (PMC5103450; doi:10.1186/s13072-016-0102-4)
Supplement: Supplementary file 8 — Additional file 8: Table S7. Oligonucleotides sequences used for RT-qPCR after siRNA experiments. [file 13072_2016_102_MOESM8_ESM.xlsx]

## Sheet: Table S7
Table S7. Oligonucleotides sequences used for RT-qPCR after siRNA experiments
Region name	Forward primers (5'-3')	Reverse primers (5'-3')
HOXC6	ATGAATTCGCACAGTGGGGT	TTGATCTGTCGCTCGGTCAG
DLX1	CGCTTCAATGGCAAGGGAAA	ACCAGATCTTGACCTGAGTCT
